# Supplementary material for: Phenotypic Subtyping and Re-analyses of Existing Transcriptomic Data from Autistic Probands in Simplex Families Reveal Differentially Expressed and ASD Trait-Associated Genes
Source: Front Neurol. 2020 Nov 12;11:578972. doi: 10.3389/fneur.2020.578972 (PMC7689346; doi:10.3389/fneur.2020.578972)
Supplement: Supplementary Table 3 — Differentially expressed genes in the Language subtype of ASD. [file Table_3.xlsx]

## Sheet: Sheet1
Table S3. Differentially expressed genes in the Language subtype of ASD
Gene Symbol	Entrez Gene Name
A1CF	APOBEC1 complementation factor
AAK1	AP2 associated kinase 1
AASDH	aminoadipate-semialdehyde dehydrogenase
AASS	aminoadipate-semialdehyde synthase
ABCC5	ATP binding cassette subfamily C member 5
ABCC13	ATP binding cassette subfamily C member 13 (pseudogene)
ABR	ABR activator of RhoGEF and GTPase
ACADSB	acyl-CoA dehydrogenase short/branched chain
ACO2	aconitase 2
ACOT12	acyl-CoA thioesterase 12
ACOX2	acyl-CoA oxidase 2
ACTN1	actinin alpha 1
ADAM22	ADAM metallopeptidase domain 22
ADAMTS20	ADAM metallopeptidase with thrombospondin type 1 motif 20
ADAR	adenosine deaminase RNA specific
ADARB1	adenosine deaminase RNA specific B1
ADD3	adducin 3
ADGRF1	adhesion G protein-coupled receptor F1
ADGRF3	adhesion G protein-coupled receptor F3
ADORA1	adenosine A1 receptor
AGAP3	ArfGAP with GTPase domain, ankyrin repeat and PH domain 3
AGL	amylo-alpha-1, 6-glucosidase, 4-alpha-glucanotransferase
AIFM1	apoptosis inducing factor mitochondria associated 1
AJUBA	ajuba LIM protein
AK9	adenylate kinase 9
ALDH3B1	aldehyde dehydrogenase 3 family member B1
ALOX15B	arachidonate 15-lipoxygenase type B
ALS2CL	ALS2 C-terminal like
AMBP	alpha-1-microglobulin/bikunin precursor
AMIGO1	adhesion molecule with Ig like domain 1
AMPH	amphiphysin
ANAPC11	anaphase promoting complex subunit 11
ANKRA2	ankyrin repeat family A member 2
ANKRD26	ankyrin repeat domain 26
ANLN	anillin actin binding protein
ANXA9	annexin A9
AOAH	acyloxyacyl hydrolase
APBA1	amyloid beta precursor protein binding family A member 1
APBB3	amyloid beta precursor protein binding family B member 3
AREG	amphiregulin
ARFIP1	ADP ribosylation factor interacting protein 1
ARHGAP25	Rho GTPase activating protein 25
ARMC6	armadillo repeat containing 6
ARMC12	armadillo repeat containing 12
ARMCX5	armadillo repeat containing X-linked 5
ARMH3	armadillo like helical domain containing 3
ARPP21	cAMP regulated phosphoprotein 21
ARRDC2	arrestin domain containing 2
ART1	ADP-ribosyltransferase 1
ASB10	ankyrin repeat and SOCS box containing 10
ASCL3	achaete-scute family bHLH transcription factor 3
ASPM	assembly factor for spindle microtubules
ATP13A4	ATPase 13A4
ATP1A4	ATPase Na+/K+ transporting subunit alpha 4
ATP5PD	ATP synthase peripheral stalk subunit d
ATP6V1B1	ATPase H+ transporting V1 subunit B1
ATP6V1E1	ATPase H+ transporting V1 subunit E1
ATP6V1F	ATPase H+ transporting V1 subunit F
ATRX	ATRX chromatin remodeler
ATXN1	ataxin 1
ATXN3	ataxin 3
AVPR1A	arginine vasopressin receptor 1A
B3GALT5	beta-1,3-galactosyltransferase 5
B3GALT6	beta-1,3-galactosyltransferase 6
B3GAT1	beta-1,3-glucuronyltransferase 1
B4GALT2	beta-1,4-galactosyltransferase 2
BAIAP2	BAR/IMD domain containing adaptor protein 2
BAIAP2L2	BAR/IMD domain containing adaptor protein 2 like 2
BARHL1	BarH like homeobox 1
BCL9L	BCL9 like
BEND7	BEN domain containing 7
BMX	BMX non-receptor tyrosine kinase
BORCS6	BLOC-1 related complex subunit 6
BPGM	bisphosphoglycerate mutase
BRD9	bromodomain containing 9
BRINP3	BMP/retinoic acid inducible neural specific 3
BRIP1	BRCA1 interacting protein C-terminal helicase 1
BRMS1	BRMS1 transcriptional repressor and anoikis regulator
BRPF1	bromodomain and PHD finger containing 1
BUB1	BUB1 mitotic checkpoint serine/threonine kinase
C19orf18	chromosome 19 open reading frame 18
C19orf25	chromosome 19 open reading frame 25
C1orf50	chromosome 1 open reading frame 50
C1orf127	chromosome 1 open reading frame 127
C1QTNF7	C1q and TNF related 7
C5orf46	chromosome 5 open reading frame 46
C6orf201	chromosome 6 open reading frame 201
CALM1 (includes others)	calmodulin 1
CAMTA1	calmodulin binding transcription activator 1
CAND2	cullin associated and neddylation dissociated 2 (putative)
CAPN3	calpain 3
CARD14	caspase recruitment domain family member 14
CASP5	caspase 5
CAST	calpastatin
CAV3	caveolin 3
CCDC121	coiled-coil domain containing 121
CCDC184	coiled-coil domain containing 184
CCDC144A	coiled-coil domain containing 144A
CCL11	C-C motif chemokine ligand 11
CD8B	CD8b molecule
CDH7	cadherin 7
CDH22	cadherin 22
CDK20	cyclin dependent kinase 20
CDK11A	cyclin dependent kinase 11A
CDON	cell adhesion associated, oncogene regulated
CENPE	centromere protein E
CFAP206	cilia and flagella associated protein 206
CFAP221	cilia and flagella associated protein 221
CFAP251	cilia and flagella associated protein 251
CHEK2	checkpoint kinase 2
CHI3L1	chitinase 3 like 1
CHP2	calcineurin like EF-hand protein 2
CHRD	chordin
CHRNA4	cholinergic receptor nicotinic alpha 4 subunit
CHRND	cholinergic receptor nicotinic delta subunit
CIITA	class II major histocompatibility complex transactivator
CLCN5	chloride voltage-gated channel 5
CLCN7	chloride voltage-gated channel 7
CLDN5	claudin 5
CLK2	CDC like kinase 2
CNTFR	ciliary neurotrophic factor receptor
COL13A1	collagen type XIII alpha 1 chain
COL18A1-AS1	COL18A1 antisense RNA 1
COL6A3	collagen type VI alpha 3 chain
COMMD4	COMM domain containing 4
COMMD9	COMM domain containing 9
COQ10A	coenzyme Q10A
CPED1	cadherin like and PC-esterase domain containing 1
CPLX2	complexin 2
CPNE4	copine 4
CPXCR1	CPX chromosome region candidate 1
CRAMP1	cramped chromatin regulator homolog 1
CRY1	cryptochrome circadian regulator 1
CRYBB1	crystallin beta B1
CRYBB2	crystallin beta B2
CRYGA	crystallin gamma A
CSF2RA	colony stimulating factor 2 receptor subunit alpha
CTBP2	C-terminal binding protein 2
CTNS	cystinosin, lysosomal cystine transporter
CTRB1	chymotrypsinogen B1
CTSH	cathepsin H
CTSS	cathepsin S
CXCL16	C-X-C motif chemokine ligand 16
CXorf65	chromosome X open reading frame 65
CYB5D1	cytochrome b5 domain containing 1
CYP11B2	cytochrome P450 family 11 subfamily B member 2
CYP1B1-AS1	CYP1B1 antisense RNA 1
CYSLTR2	cysteinyl leukotriene receptor 2
DAPK2	death associated protein kinase 2
DAZ1/DAZ4	deleted in azoospermia 1
DCTN1	dynactin subunit 1
DDX50	DExD-box helicase 50
DDX54	DEAD-box helicase 54
DDX59	DEAD-box helicase 59
DEFA4	defensin alpha 4
DEFB128	defensin beta 128
DEFB134	defensin beta 134
DEPDC5	DEP domain containing 5, GATOR1 subcomplex subunit
DHRS12	dehydrogenase/reductase 12
DHX34	DExH-box helicase 34
DIAPH3	diaphanous related formin 3
DIO3	iodothyronine deiodinase 3
DISP1	dispatched RND transporter family member 1
DLGAP4	DLG associated protein 4
DLGAP1-AS1	DLGAP1 antisense RNA 1
DMRTB1	DMRT like family B with proline rich C-terminal 1
DNAH3	dynein axonemal heavy chain 3
DNAI2	dynein axonemal intermediate chain 2
DNAJA4	DnaJ heat shock protein family (Hsp40) member A4
DOCK4	dedicator of cytokinesis 4
DOK7	docking protein 7
DPYD	dihydropyrimidine dehydrogenase
DROSHA	drosha ribonuclease III
DSCAM	DS cell adhesion molecule
DUSP13	dual specificity phosphatase 13
DVL2	dishevelled segment polarity protein 2
DYNAP	dynactin associated protein
E2F1	E2F transcription factor 1
ECE2	endothelin converting enzyme 2
EEF2KMT	eukaryotic elongation factor 2 lysine methyltransferase
EHMT2	euchromatic histone lysine methyltransferase 2
EIF6	eukaryotic translation initiation factor 6
EML4	EMAP like 4
ENAH	ENAH actin regulator
ENC1	ectodermal-neural cortex 1
ENPP6	ectonucleotide pyrophosphatase/phosphodiesterase 6
EPHB2	EPH receptor B2
ERBB3	erb-b2 receptor tyrosine kinase 3
ERF	ETS2 repressor factor
ERVMER34-1	endogenous retrovirus group MER34 member 1, envelope
ETAA1	ETAA1 activator of ATR kinase
EYA4	EYA transcriptional coactivator and phosphatase 4
F7	coagulation factor VII
F8A1	coagulation factor VIII associated 1
FAM102B	family with sequence similarity 102 member B
FAM153CP	family with sequence similarity 153 member C
FAM219B	family with sequence similarity 219 member B
FAM83A	family with sequence similarity 83 member A
FAM83C	family with sequence similarity 83 member C
FANCL	FA complementation group L
FAS	Fas cell surface death receptor
FAXDC2	fatty acid hydroxylase domain containing 2
FBXL15	F-box and leucine rich repeat protein 15
FBXO10	F-box protein 10
FBXW5	F-box and WD repeat domain containing 5
FERMT3	fermitin family member 3
FFAR3	free fatty acid receptor 3
FGF5	fibroblast growth factor 5
FGF10	fibroblast growth factor 10
FGF12	fibroblast growth factor 12
FJX1	four-jointed box kinase 1
FKBP1B	FKBP prolyl isomerase 1B
FLJ44635	TPT1-like protein
FLT3LG	fms related receptor tyrosine kinase 3 ligand
FMNL3	formin like 3
FN1	fibronectin 1
FOXC1	forkhead box C1
FOXJ2	forkhead box J2
FOXN3	forkhead box N3
FUT6	fucosyltransferase 6
FZD6	frizzled class receptor 6
FZD7	frizzled class receptor 7
FZR1	fizzy and cell division cycle 20 related 1
GAB1	GRB2 associated binding protein 1
GABBR1	gamma-aminobutyric acid type B receptor subunit 1
GABRA3	gamma-aminobutyric acid type A receptor subunit alpha3
GABRG3	gamma-aminobutyric acid type A receptor subunit gamma3
GABRR1	gamma-aminobutyric acid type A receptor subunit rho1
GADL1	glutamate decarboxylase like 1
GALNT5	polypeptide N-acetylgalactosaminyltransferase 5
GAPT	GRB2 binding adaptor protein, transmembrane
GATAD2A	GATA zinc finger domain containing 2A
GDE1	glycerophosphodiester phosphodiesterase 1
GIP	gastric inhibitory polypeptide
GIPC1	GIPC PDZ domain containing family member 1
GIPC3	GIPC PDZ domain containing family member 3
GJA5	gap junction protein alpha 5
GJA9	gap junction protein alpha 9
GLI4	GLI family zinc finger 4
GLIPR2	GLI pathogenesis related 2
GLIS2	GLIS family zinc finger 2
GLYATL1	glycine-N-acyltransferase like 1
GLYCTK	glycerate kinase
GNAL	G protein subunit alpha L
GNAS	GNAS complex locus
GNAZ	G protein subunit alpha z
GNGT1	G protein subunit gamma transducin 1
GOLGA6L9 (includes others)	golgin A6 family like 9
GPIHBP1	glycosylphosphatidylinositol anchored high density lipoprotein binding protein 1
GPM6B	glycoprotein M6B
GPR37	G protein-coupled receptor 37
GPR65	G protein-coupled receptor 65
GPR150	G protein-coupled receptor 150
GRB14	growth factor receptor bound protein 14
GRM3	glutamate metabotropic receptor 3
GSTZ1	glutathione S-transferase zeta 1
GTF2A1	general transcription factor IIA subunit 1
GTF2IRD1	GTF2I repeat domain containing 1
GUCY2F	guanylate cyclase 2F, retinal
GYG2	glycogenin 2
H1-0	H1.0 linker histone
HAGH	hydroxyacylglutathione hydrolase
HDAC5	histone deacetylase 5
HDAC9	histone deacetylase 9
HECTD2	HECT domain E3 ubiquitin protein ligase 2
HECW1	HECT, C2 and WW domain containing E3 ubiquitin protein ligase 1
HEY2	hes related family bHLH transcription factor with YRPW motif 2
HIF3A	hypoxia inducible factor 3 subunit alpha
HINFP	histone H4 transcription factor
HIPK4	homeodomain interacting protein kinase 4
HMGA2	high mobility group AT-hook 2
HMMR	hyaluronan mediated motility receptor
HNRNPA1L2	heterogeneous nuclear ribonucleoprotein A1 like 2
HNRNPCL1/HNRNPCL2	heterogeneous nuclear ribonucleoprotein C like 1
HOXA2	homeobox A2
HOXA3	homeobox A3
HOXB7	homeobox B7
HPCAL1	hippocalcin like 1
HPD	4-hydroxyphenylpyruvate dioxygenase
HPS1	HPS1 biogenesis of lysosomal organelles complex 3 subunit 1
HR	HR lysine demethylase and nuclear receptor corepressor
HRAS	HRas proto-oncogene, GTPase
HRNR	hornerin
HSD17B14	hydroxysteroid 17-beta dehydrogenase 14
HSPB8	heat shock protein family B (small) member 8
HYDIN	HYDIN axonemal central pair apparatus protein
IDO1	indoleamine 2,3-dioxygenase 1
IER5	immediate early response 5
IFNA21	interferon alpha 21
IGIP	IgA inducing protein
IL3	interleukin 3
IL4	interleukin 4
IL37	interleukin 37
IL1RAP	interleukin 1 receptor accessory protein
IL21R	interleukin 21 receptor
IL4R	interleukin 4 receptor
IL5RA	interleukin 5 receptor subunit alpha
IMMT	inner membrane mitochondrial protein
INPP5K	inositol polyphosphate-5-phosphatase K
INTS2	integrator complex subunit 2
IQCD	IQ motif containing D
ITGA3	integrin subunit alpha 3
ITGA8	integrin subunit alpha 8
ITGB1	integrin subunit beta 1
ITSN1	intersectin 1
JADE1	jade family PHD finger 1
JPH4	junctophilin 4
KALRN	kalirin RhoGEF kinase
KAT14	lysine acetyltransferase 14
KAZN	kazrin, periplakin interacting protein
KBTBD11	kelch repeat and BTB domain containing 11
KBTBD12	kelch repeat and BTB domain containing 12
KCNA3	potassium voltage-gated channel subfamily A member 3
KCNAB1	potassium voltage-gated channel subfamily A member regulatory beta subunit 1
KCNC4	potassium voltage-gated channel subfamily C member 4
KCNG3	potassium voltage-gated channel modifier subfamily G member 3
KCNIP3	potassium voltage-gated channel interacting protein 3
KCNJ8	potassium inwardly rectifying channel subfamily J member 8
KCNK2	potassium two pore domain channel subfamily K member 2
KHDC3L	KH domain containing 3 like, subcortical maternal complex member
KIAA1191	KIAA1191
KIF18B	kinesin family member 18B
KIF21A	kinesin family member 21A
KIF2B	kinesin family member 2B
KIR2DL4	killer cell immunoglobulin like receptor, two Ig domains and long cytoplasmic tail 4
KIR2DL5B	killer cell immunoglobulin like receptor, two Ig domains and long cytoplasmic tail 5B
KLF4	Kruppel like factor 4
KLHL4	kelch like family member 4
KLHL21	kelch like family member 21
KLRF1	killer cell lectin like receptor F1
KRTAP12-1	keratin associated protein 12-1
KRTAP26-1	keratin associated protein 26-1
KRTAP5-2	keratin associated protein 5-2
KSR1	kinase suppressor of ras 1
LACTB	lactamase beta
LANCL2	LanC like 2
LAT	linker for activation of T cells
LIG4	DNA ligase 4
LILRB3	leukocyte immunoglobulin like receptor B3
LINC00200	long intergenic non-protein coding RNA 200
LINC00242	long intergenic non-protein coding RNA 242
LINC00469	long intergenic non-protein coding RNA 469
LMOD1	leiomodin 1
LRGUK	leucine rich repeats and guanylate kinase domain containing
LRP1	LDL receptor related protein 1
LRRC7	leucine rich repeat containing 7
LRRC27	leucine rich repeat containing 27
LRWD1	leucine rich repeats and WD repeat domain containing 1
LSAMP	limbic system associated membrane protein
LSR	lipolysis stimulated lipoprotein receptor
LYSMD1	LysM domain containing 1
MAD2L1BP	MAD2L1 binding protein
MAGEA10	MAGE family member A10
MAGEA2/MAGEA2B	MAGE family member A2
MAGEB1	MAGE family member B1
MAML1	mastermind like transcriptional coactivator 1
MAP2	microtubule associated protein 2
MAP4	microtubule associated protein 4
MAP4K4	mitogen-activated protein kinase kinase kinase kinase 4
MAPK7	mitogen-activated protein kinase 7
MAPK12	mitogen-activated protein kinase 12
MAPKAPK3	MAPK activated protein kinase 3
MARS2	methionyl-tRNA synthetase 2, mitochondrial
MASP1	mannan binding lectin serine peptidase 1
MASTL	microtubule associated serine/threonine kinase like
MATR3	matrin 3
MBD6	methyl-CpG binding domain protein 6
MC1R	melanocortin 1 receptor
MCOLN3	mucolipin 3
MCRIP1	MAPK regulated corepressor interacting protein 1
ME1	malic enzyme 1
ME2	malic enzyme 2
ME3	malic enzyme 3
MED15	mediator complex subunit 15
MED31	mediator complex subunit 31
MEGF10	multiple EGF like domains 10
MEIG1	meiosis/spermiogenesis associated 1
MEIOB	meiosis specific with OB-fold
METTL2A	methyltransferase like 2A
MFSD12	major facilitator superfamily domain containing 12
MIA2	MIA SH3 domain ER export factor 2
MIB1	mindbomb E3 ubiquitin protein ligase 1
MICAL2	microtubule associated monooxygenase, calponin and LIM domain containing 2
MICALL2	MICAL like 2
MICOS10-NBL1/NBL1	NBL1, DAN family BMP antagonist
MKKS	McKusick-Kaufman syndrome
MLC1	modulator of VRAC current 1
MLXIPL	MLX interacting protein like
MMP23B	matrix metallopeptidase 23B
MNAT1	MNAT1 component of CDK activating kinase
MOGAT1	monoacylglycerol O-acyltransferase 1
MORF4L1	mortality factor 4 like 1
MPPE1	metallophosphoesterase 1
MPPED2	metallophosphoesterase domain containing 2
MPRIP	myosin phosphatase Rho interacting protein
MRGBP	MRG domain binding protein
MRNIP	MRN complex interacting protein
MRRF	mitochondrial ribosome recycling factor
MRTFB	myocardin related transcription factor B
MS4A3	membrane spanning 4-domains A3
MSTN	myostatin
MSX1	msh homeobox 1
MTMR1	myotubularin related protein 1
MTMR14	myotubularin related protein 14
MTO1	mitochondrial tRNA translation optimization 1
MTPN	myotrophin
MYH4	myosin heavy chain 4
MYH14	myosin heavy chain 14
MYO16	myosin XVI
MYO5C	myosin VC
NAA35	N-alpha-acetyltransferase 35, NatC auxiliary subunit
NAGPA	N-acetylglucosamine-1-phosphodiester alpha-N-acetylglucosaminidase
NANOS1	nanos C2HC-type zinc finger 1
NAP1L3	nucleosome assembly protein 1 like 3
NAT8	N-acetyltransferase 8 (putative)
NAT16	N-acetyltransferase 16 (putative)
NBEA	neurobeachin
NCBP3	nuclear cap binding subunit 3
NEBL	nebulette
NECTIN2	nectin cell adhesion molecule 2
NECTIN3	nectin cell adhesion molecule 3
NEK6	NIMA related kinase 6
NHLRC4	NHL repeat containing 4
NISCH	nischarin
NKAIN2	sodium/potassium transporting ATPase interacting 2
NLRP3	NLR family pyrin domain containing 3
NLRP9	NLR family pyrin domain containing 9
NOM1	nucleolar protein with MIF4G domain 1
NOXO1	NADPH oxidase organizer 1
NR2E3	nuclear receptor subfamily 2 group E member 3
NR5A1	nuclear receptor subfamily 5 group A member 1
NRAP	nebulin related anchoring protein
NRF1	nuclear respiratory factor 1
NRG2	neuregulin 2
NRP2	neuropilin 2
NRXN3	neurexin 3
NTRK1	neurotrophic receptor tyrosine kinase 1
NUDT16L1	nudix hydrolase 16 like 1
OC90	otoconin 90
OGDH	oxoglutarate dehydrogenase
OPN1MW (includes others)	opsin 1, medium wave sensitive
OR10A4	olfactory receptor family 10 subfamily A member 4
OR10K1	olfactory receptor family 10 subfamily K member 1
OR13C2	olfactory receptor family 13 subfamily C member 2
OR1A2	olfactory receptor family 1 subfamily A member 2
OR1F1	olfactory receptor family 1 subfamily F member 1 (gene/pseudogene)
OR2B6	olfactory receptor family 2 subfamily B member 6
OR2L8	olfactory receptor family 2 subfamily L member 8 (gene/pseudogene)
OR2M5	olfactory receptor family 2 subfamily M member 5
OR3A3	olfactory receptor family 3 subfamily A member 3
OR4X2	olfactory receptor family 4 subfamily X member 2 (gene/pseudogene)
OR51A2	olfactory receptor family 51 subfamily A member 2
OR5AC2	olfactory receptor family 5 subfamily AC member 2
OR5AP2	olfactory receptor family 5 subfamily AP member 2
OR5W2	olfactory receptor family 5 subfamily W member 2
OR6C74	olfactory receptor family 6 subfamily C member 74
OR8B8	olfactory receptor family 8 subfamily B member 8
OR8B2/OR8B3	olfactory receptor family 8 subfamily B member 2
OR8D1	olfactory receptor family 8 subfamily D member 1
OSBPL6	oxysterol binding protein like 6
OSCAR	osteoclast associated Ig-like receptor
OTOP1	otopetrin 1
P2RX6P	purinergic receptor P2X 6 pseudogene
P3H3	prolyl 3-hydroxylase 3
PABPC3	poly(A) binding protein cytoplasmic 3
PAG1	phosphoprotein membrane anchor with glycosphingolipid microdomains 1
PAM16	presequence translocase associated motor 16
PAMR1	peptidase domain containing associated with muscle regeneration 1
PAPPA2	pappalysin 2
PAQR6	progestin and adipoQ receptor family member 6
PARG	poly(ADP-ribose) glycohydrolase
PCDH9	protocadherin 9
PCDH10	protocadherin 10
PCDHA1	protocadherin alpha 1
PCDHA3	protocadherin alpha 3
PCDHAC2	protocadherin alpha subfamily C, 2
PCDHB1	protocadherin beta 1
PCDHB14	protocadherin beta 14
PCGF1	polycomb group ring finger 1
PCGF2	polycomb group ring finger 2
PCSK6	proprotein convertase subtilisin/kexin type 6
PCTP	phosphatidylcholine transfer protein
PDE5A	phosphodiesterase 5A
PDE7A	phosphodiesterase 7A
PDLIM2	PDZ and LIM domain 2
PDLIM5	PDZ and LIM domain 5
PHF6	PHD finger protein 6
PHTF2	putative homeodomain transcription factor 2
PI4K2B	phosphatidylinositol 4-kinase type 2 beta
PIGO	phosphatidylinositol glycan anchor biosynthesis class O
PIK3CA	phosphatidylinositol-4,5-bisphosphate 3-kinase catalytic subunit alpha
PIP	prolactin induced protein
PITPNM3	PITPNM family member 3
PJA1	praja ring finger ubiquitin ligase 1
PKHD1	PKHD1 ciliary IPT domain containing fibrocystin/polyductin
PLAC8L1	PLAC8 like 1
PLCL1	phospholipase C like 1 (inactive)
PLIN1	perilipin 1
PLP1	proteolipid protein 1
PM20D1	peptidase M20 domain containing 1
PMCHL1	pro-melanin concentrating hormone like 1 (pseudogene)
PMEL	premelanosome protein
PMS2CL	PMS2 C-terminal like pseudogene
PNLIPRP3	pancreatic lipase related protein 3
PNMA3	PNMA family member 3
PODXL	podocalyxin like
POLR2J	RNA polymerase II subunit J
POMZP3	POM121 and ZP3 fusion
POT1	protection of telomeres 1
PPM1B	protein phosphatase, Mg2+/Mn2+ dependent 1B
PPM1E	protein phosphatase, Mg2+/Mn2+ dependent 1E
PPME1	protein phosphatase methylesterase 1
PPP1CB	protein phosphatase 1 catalytic subunit beta
PPP1R17	protein phosphatase 1 regulatory subunit 17
PPP1R13B	protein phosphatase 1 regulatory subunit 13B
PPP2R2B	protein phosphatase 2 regulatory subunit Bbeta
PRAMEF10	PRAME family member 10
PRAMEF7/PRAMEF8	PRAME family member 7
PRDM1	PR/SET domain 1
PRKACB	protein kinase cAMP-activated catalytic subunit beta
PRKAG2	protein kinase AMP-activated non-catalytic subunit gamma 2
PRKCB	protein kinase C beta
PRKCZ	protein kinase C zeta
PRR5	proline rich 5
PRR27	proline rich 27
PRR15L	proline rich 15 like
PRRC1	proline rich coiled-coil 1
PRSS27	serine protease 27
PSD3	pleckstrin and Sec7 domain containing 3
PSG4	pregnancy specific beta-1-glycoprotein 4
PSMA1	proteasome 20S subunit alpha 1
PSMD9	proteasome 26S subunit, non-ATPase 9
PSPH	phosphoserine phosphatase
PTGES	prostaglandin E synthase
PTGS2	prostaglandin-endoperoxide synthase 2
PTH2R	parathyroid hormone 2 receptor
PTPDC1	protein tyrosine phosphatase domain containing 1
PTPN18	protein tyrosine phosphatase non-receptor type 18
PTPRE	protein tyrosine phosphatase receptor type E
PTPRR	protein tyrosine phosphatase receptor type R
PTPRU	protein tyrosine phosphatase receptor type U
RAB40C	RAB40C, member RAS oncogene family
RAD21	RAD21 cohesin complex component
RAD51B	RAD51 paralog B
RADIL	Rap associating with DIL domain
RALGDS	ral guanine nucleotide dissociation stimulator
RARB	retinoic acid receptor beta
RASA1	RAS p21 protein activator 1
RASGRP2	RAS guanyl releasing protein 2
RASL12	RAS like family 12
RBFOX1	RNA binding fox-1 homolog 1
RBM24	RNA binding motif protein 24
RBM41	RNA binding motif protein 41
RBMY1A1 (includes others)	RNA binding motif protein Y-linked family 1 member A1
RCCD1	RCC1 domain containing 1
RENBP	renin binding protein
RFK	riboflavin kinase
RFXANK	regulatory factor X associated ankyrin containing protein
RGS11	regulator of G protein signaling 11
RHBDF1	rhomboid 5 homolog 1
RHBDF2	rhomboid 5 homolog 2
RHOV	ras homolog family member V
RING1	ring finger protein 1
RMI1	RecQ mediated genome instability 1
RNASE13	ribonuclease A family member 13 (inactive)
RNF24	ring finger protein 24
RNGTT	RNA guanylyltransferase and 5'-phosphatase
RORC	RAR related orphan receptor C
RPL10	ribosomal protein L10
RPL13AP17	ribosomal protein L13a pseudogene 17
RPLP0	ribosomal protein lateral stalk subunit P0
RPS15	ribosomal protein S15
RPS26P11	ribosomal protein S26 pseudogene 11
RRAGC	Ras related GTP binding C
RSBN1L	round spermatid basic protein 1 like
RSF1	remodeling and spacing factor 1
RSPH3	radial spoke head 3
RSPH10B/RSPH10B2	radial spoke head 10 homolog B
RSPO3	R-spondin 3
RSPO4	R-spondin 4
RTN4R	reticulon 4 receptor
RTP5	receptor transporter protein 5 (putative)
RXRG	retinoid X receptor gamma
SARM1	sterile alpha and TIR motif containing 1
SCARF2	scavenger receptor class F member 2
SCN1B	sodium voltage-gated channel beta subunit 1
SCN4B	sodium voltage-gated channel beta subunit 4
SEC63	SEC63 homolog, protein translocation regulator
SEMA3B	semaphorin 3B
SERPING1	serpin family G member 1
SGF29	SAGA complex associated factor 29
SH3BGR	SH3 domain binding glutamate rich protein
SHISA6	shisa family member 6
SIRPA	signal regulatory protein alpha
SIX4	SIX homeobox 4
SLA2	Src like adaptor 2
SLC12A3	solute carrier family 12 member 3
SLC12A9	solute carrier family 12 member 9
SLC13A3	solute carrier family 13 member 3
SLC18A3	solute carrier family 18 member A3
SLC22A6	solute carrier family 22 member 6
SLC22A24	solute carrier family 22 member 24
SLC23A3	solute carrier family 23 member 3
SLC2A11	solute carrier family 2 member 11
SLC38A8	solute carrier family 38 member 8
SLC41A3	solute carrier family 41 member 3
SLC43A1	solute carrier family 43 member 1
SLC45A4	solute carrier family 45 member 4
SLC47A2	solute carrier family 47 member 2
SLC49A3	solute carrier family 49 member 3
SLC5A9	solute carrier family 5 member 9
SLC6A1	solute carrier family 6 member 1
SLC6A5	solute carrier family 6 member 5
SLC6A13	solute carrier family 6 member 13
SLC7A3	solute carrier family 7 member 3
SLC7A8	solute carrier family 7 member 8
SLC8A3	solute carrier family 8 member A3
SLC9A2	solute carrier family 9 member A2
SLC9A7	solute carrier family 9 member A7
SLX1A/SLX1B	SLX1 homolog B, structure-specific endonuclease subunit
SMDT1	single-pass membrane protein with aspartate rich tail 1
SMG1P5	SMG1 pseudogene 5
SMPDL3A	sphingomyelin phosphodiesterase acid like 3A
SNPH	syntaphilin
SNRPN	small nuclear ribonucleoprotein polypeptide N
SNX14	sorting nexin 14
SNX20	sorting nexin 20
SOCS2	suppressor of cytokine signaling 2
SORBS1	sorbin and SH3 domain containing 1
SORBS3	sorbin and SH3 domain containing 3
SORCS1	sortilin related VPS10 domain containing receptor 1
SOWAHA	sosondowah ankyrin repeat domain family member A
SOX15	SRY-box transcription factor 15
SOX18	SRY-box transcription factor 18
SPANXB1 (includes others)	SPANX family member C
SPAST	spastin
SPATA6	spermatogenesis associated 6
SPATA7	spermatogenesis associated 7
SPATA13	spermatogenesis associated 13
SPIN2A/SPIN2B	spindlin family member 2A
SPINK9	serine peptidase inhibitor Kazal type 9
SPNS1	sphingolipid transporter 1 (putative)
SPPL3	signal peptide peptidase like 3
SRGAP3	SLIT-ROBO Rho GTPase activating protein 3
SRP72	signal recognition particle 72
SSB	small RNA binding exonuclease protection factor La
SST	somatostatin
SSX4/SSX4B	SSX family member 4
STK19	serine/threonine kinase 19
STRA8	stimulated by retinoic acid 8
STX5	syntaxin 5
SUCO	SUN domain containing ossification factor
SULT1E1	sulfotransferase family 1E member 1
SUMO4	small ubiquitin like modifier 4
SUPV3L1	Suv3 like RNA helicase
SUSD2	sushi domain containing 2
SYCP2	synaptonemal complex protein 2
SYCP3	synaptonemal complex protein 3
SYNE1	spectrin repeat containing nuclear envelope protein 1
SYNE4	spectrin repeat containing nuclear envelope family member 4
SYNGR1	synaptogyrin 1
SYNPO2	synaptopodin 2
SYT3	synaptotagmin 3
TAF1A	TATA-box binding protein associated factor, RNA polymerase I subunit A
TAS1R1	taste 1 receptor member 1
TCIRG1	T cell immune regulator 1, ATPase H+ transporting V0 subunit a3
TCP10/TCP10L2	t-complex 10
TEAD4	TEA domain transcription factor 4
TEKT5	tektin 5
TEX9	testis expressed 9
TEX12	testis expressed 12
TEX29	testis expressed 29
TEX35	testis expressed 35
TEX45	testis expressed 45
TEX55	testis expressed 55
TEX261	testis expressed 261
TG	thyroglobulin
THAP7	THAP domain containing 7
THPO	thrombopoietin
TIAM2	TIAM Rac1 associated GEF 2
TIGD6	tigger transposable element derived 6
TIMD4	T cell immunoglobulin and mucin domain containing 4
TM4SF4	transmembrane 4 L six family member 4
TM4SF19	transmembrane 4 L six family member 19
TMEM98	transmembrane protein 98
TMEM223	transmembrane protein 223
TMEM106B	transmembrane protein 106B
TMEM14C	transmembrane protein 14C
TMEM255B	transmembrane protein 255B
TMPPE	transmembrane protein with metallophosphoesterase domain
TMPRSS7	transmembrane serine protease 7
TMTC2	transmembrane O-mannosyltransferase targeting cadherins 2
TNIP2	TNFAIP3 interacting protein 2
TOR1AIP1	torsin 1A interacting protein 1
TPM2	tropomyosin 2
TPTE2	transmembrane phosphoinositide 3-phosphatase and tensin homolog 2
TRAPPC10	trafficking protein particle complex 10
TRH	thyrotropin releasing hormone
TRIM15	tripartite motif containing 15
TRIM24	tripartite motif containing 24
TRIM39	tripartite motif containing 39
TRIM54	tripartite motif containing 54
TRIM59	tripartite motif containing 59
TRIM72	tripartite motif containing 72
TRMT61A	tRNA methyltransferase 61A
TRPT1	tRNA phosphotransferase 1
TSC22D1	TSC22 domain family member 1
TSGA10IP	testis specific 10 interacting protein
TSPAN17	tetraspanin 17
TSSK4	testis specific serine kinase 4
TTC33	tetratricopeptide repeat domain 33
TTPA	alpha tocopherol transfer protein
TTTY19	testis-specific transcript, Y-linked 19
TTTY21	testis-specific transcript, Y-linked 21
TTYH1	tweety family member 1
TUBGCP5	tubulin gamma complex associated protein 5
TULP1	TUB like protein 1
TYR	tyrosinase
UBXN11	UBX domain protein 11
UCHL1	ubiquitin C-terminal hydrolase L1
UFSP2	UFM1 specific peptidase 2
UGT1A4	UDP glucuronosyltransferase family 1 member A4
UGT3A2	UDP glycosyltransferase family 3 member A2
UHRF1	ubiquitin like with PHD and ring finger domains 1
UROC1	urocanate hydratase 1
VAMP1	vesicle associated membrane protein 1
VCX3B	variable charge X-linked 3B
VPS16	VPS16 core subunit of CORVET and HOPS complexes
VPS39	VPS39 subunit of HOPS complex
VPS50	VPS50 subunit of EARP/GARPII complex
VRK2	VRK serine/threonine kinase 2
VWA1	von Willebrand factor A domain containing 1
WASF1	WASP family member 1
WDFY3	WD repeat and FYVE domain containing 3
WDR7	WD repeat domain 7
WDR20	WD repeat domain 20
WDR55	WD repeat domain 55
WDR74	WD repeat domain 74
WDR89	WD repeat domain 89
WFDC8	WAP four-disulfide core domain 8
WFIKKN2	WAP, follistatin/kazal, immunoglobulin, kunitz and netrin domain containing 2
WNK3	WNK lysine deficient protein kinase 3
XCL1	X-C motif chemokine ligand 1
YJU2	YJU2 splicing factor homolog
YOD1	YOD1 deubiquitinase
ZBTB18	zinc finger and BTB domain containing 18
ZBTB39	zinc finger and BTB domain containing 39
ZCCHC10	zinc finger CCHC-type containing 10
ZCWPW1	zinc finger CW-type and PWWP domain containing 1
ZFPM2	zinc finger protein, FOG family member 2
ZFYVE16	zinc finger FYVE-type containing 16
ZMYND15	zinc finger MYND-type containing 15
ZNF16	zinc finger protein 16
ZNF28	zinc finger protein 28
ZNF160	zinc finger protein 160
ZNF189	zinc finger protein 189
ZNF205	zinc finger protein 205
ZNF365	zinc finger protein 365
ZNF593	zinc finger protein 593
ZNF598	zinc finger protein 598, E3 ubiquitin ligase
ZNF620	zinc finger protein 620
ZNF718	zinc finger protein 718
ZSCAN2	zinc finger and SCAN domain containing 2
ZSWIM3	zinc finger SWIM-type containing 3
ZZEF1	zinc finger ZZ-type and EF-hand domain containing 1
