# Supplementary material for: Phenotypic Subtyping and Re-analyses of Existing Transcriptomic Data from Autistic Probands in Simplex Families Reveal Differentially Expressed and ASD Trait-Associated Genes
Source: Front Neurol. 2020 Nov 12;11:578972. doi: 10.3389/fneur.2020.578972 (PMC7689346; doi:10.3389/fneur.2020.578972)
Supplement: Supplementary Table 4 — Differentially expressed genes in the Intermediate subtype of ASD. [file Table_4.xlsx]

## Sheet: Sheet1
Table S4. Differentially expressed genes in the Intermediate subtype of ASD
Gene Symbol	Entrez Gene Name
ABCC8	ATP binding cassette subfamily C member 8
ABCC9	ATP binding cassette subfamily C member 9
ABCC11	ATP binding cassette subfamily C member 11
ABCG1	ATP binding cassette subfamily G member 1
ABI3BP	ABI family member 3 binding protein
ACTL7A	actin like 7A
ACVR1B	activin A receptor type 1B
ADAMTS8	ADAM metallopeptidase with thrombospondin type 1 motif 8
ADCY1	adenylate cyclase 1
ADGRE4P	adhesion G protein-coupled receptor E4, pseudogene
ADGRV1	adhesion G protein-coupled receptor V1
ADORA1	adenosine A1 receptor
AGAP1	ArfGAP with GTPase domain, ankyrin repeat and PH domain 1
AGPAT3	1-acylglycerol-3-phosphate O-acyltransferase 3
AGTRAP	angiotensin II receptor associated protein
AIM2	absent in melanoma 2
AKAP7	A-kinase anchoring protein 7
ALDH1A2	aldehyde dehydrogenase 1 family member A2
ALDH3A1	aldehyde dehydrogenase 3 family member A1
ANKRD13D	ankyrin repeat domain 13D
ANOS1	anosmin 1
AP1G2	adaptor related protein complex 1 subunit gamma 2
APOBEC2	apolipoprotein B mRNA editing enzyme catalytic subunit 2
ARHGAP8/PRR5-ARHGAP8	Rho GTPase activating protein 8
ARSA	arylsulfatase A
ARSH	arylsulfatase family member H
ASB10	ankyrin repeat and SOCS box containing 10
ASCL3	achaete-scute family bHLH transcription factor 3
ASGR2	asialoglycoprotein receptor 2
ASIC2	acid sensing ion channel subunit 2
ATOH1	atonal bHLH transcription factor 1
ATP6V1B1	ATPase H+ transporting V1 subunit B1
ATP8B1	ATPase phospholipid transporting 8B1
BACE1	beta-secretase 1
BANF2	BANF family member 2
BICD1	BICD cargo adaptor 1
BLID	BH3-like motif containing, cell death inducer
BTBD11	BTB domain containing 11
BTNL2	butyrophilin like 2
C10orf90	chromosome 10 open reading frame 90
C11orf1	chromosome 11 open reading frame 1
C12orf42	chromosome 12 open reading frame 42
C17orf75	chromosome 17 open reading frame 75
C1QL3	complement C1q like 3
C20orf204	chromosome 20 open reading frame 204
C5AR1	complement C5a receptor 1
C6orf58	chromosome 6 open reading frame 58
C9orf152	chromosome 9 open reading frame 152
CA1	carbonic anhydrase 1
CACNB4	calcium voltage-gated channel auxiliary subunit beta 4
CARD14	caspase recruitment domain family member 14
CCDC62	coiled-coil domain containing 62
CCDC122	coiled-coil domain containing 122
CCDC148	coiled-coil domain containing 148
CCDC150	coiled-coil domain containing 150
CCKBR	cholecystokinin B receptor
CCL15	C-C motif chemokine ligand 15
CCL21	C-C motif chemokine ligand 21
CCR8	C-C motif chemokine receptor 8
CD163L1	CD163 molecule like 1
CD200R1L	CD200 receptor 1 like
CD8A	CD8a molecule
CDCP1	CUB domain containing protein 1
CDH24	cadherin 24
CDH12P2	cadherin 12 pseudogene 2
CDY1	chromodomain Y-linked 1
CELF4	CUGBP Elav-like family member 4
CELSR3	cadherin EGF LAG seven-pass G-type receptor 3
CENPH	centromere protein H
CEP131	centrosomal protein 131
CERKL	ceramide kinase like
CGB1/CGB2	chorionic gonadotropin subunit beta 2
CLDN6	claudin 6
CLEC6A	C-type lectin domain containing 6A
CLUL1	clusterin like 1
CNTN5	contactin 5
CPA5	carboxypeptidase A5
CPNE4	copine 4
CPZ	carboxypeptidase Z
CRYM	crystallin mu
CSF3	colony stimulating factor 3
CSH1/CSH2	chorionic somatomammotropin hormone 1
CTTN	cortactin
CYP2C8	cytochrome P450 family 2 subfamily C member 8
CYTOR	cytoskeleton regulator RNA
DACH1	dachshund family transcription factor 1
DAPL1	death associated protein like 1
DCC	DCC netrin 1 receptor
DDR2	discoidin domain receptor tyrosine kinase 2
DDX11	DEAD/H-box helicase 11
DEFB129	defensin beta 129
DEGS2	delta 4-desaturase, sphingolipid 2
DIO3	iodothyronine deiodinase 3
DIP2A	disco interacting protein 2 homolog A
DKK1	dickkopf WNT signaling pathway inhibitor 1
DLGAP2	DLG associated protein 2
DMD	dystrophin
DNER	delta/notch like EGF repeat containing
DOC2A	double C2 domain alpha
DOCK5	dedicator of cytokinesis 5
DPEP2	dipeptidase 2
DRAXIN	dorsal inhibitory axon guidance protein
DRD3	dopamine receptor D3
DSEL	dermatan sulfate epimerase like
DTNA	dystrobrevin alpha
DUOX2	dual oxidase 2
DUSP15	dual specificity phosphatase 15
E2F6	E2F transcription factor 6
EEF1E1	eukaryotic translation elongation factor 1 epsilon 1
EGFR	epidermal growth factor receptor
ELAVL3	ELAV like RNA binding protein 3
EME2	essential meiotic structure-specific endonuclease subunit 2
EPB41L1	erythrocyte membrane protein band 4.1 like 1
ETV5	ETS variant transcription factor 5
F10	coagulation factor X
FABP2	fatty acid binding protein 2
FAM153CP	family with sequence similarity 153 member C
FAM155A	family with sequence similarity 155 member A
FBLN1	fibulin 1
FBXO44	F-box protein 44
FCRL5	Fc receptor like 5
FGF18	fibroblast growth factor 18
FGFR3	fibroblast growth factor receptor 3
FHL3	four and a half LIM domains 3
FLT3	fms related receptor tyrosine kinase 3
FMO5	flavin containing dimethylaniline monoxygenase 5
FOXE1	forkhead box E1
FOXO3	forkhead box O3
FRMPD2	FERM and PDZ domain containing 2
FSHR	follicle stimulating hormone receptor
FSTL5	follistatin like 5
GALNT10	polypeptide N-acetylgalactosaminyltransferase 10
GCOM1	GRINL1A complex locus 1
GDA	guanine deaminase
GDF1	growth differentiation factor 1
GEMIN7	gem nuclear organelle associated protein 7
GFI1B	growth factor independent 1B transcriptional repressor
GGTA1P	glycoprotein alpha-galactosyltransferase 1, pseudogene
GLT8D2	glycosyltransferase 8 domain containing 2
GMCL2	germ cell-less 2, spermatogenesis associated
GOLGA2P11	GOLGA2 pseudogene 11
GPR75	G protein-coupled receptor 75
GPR142	G protein-coupled receptor 142
GPRIN3	GPRIN family member 3
GREB1	growth regulating estrogen receptor binding 1
GTDC1	glycosyltransferase like domain containing 1
H3-5	H3.5 histone
H4C4	H4 clustered histone 4
HAP1	huntingtin associated protein 1
HAPLN1	hyaluronan and proteoglycan link protein 1
HCN2	hyperpolarization activated cyclic nucleotide gated potassium and sodium channel 2
HELQ	helicase, POLQ like
HHIP	hedgehog interacting protein
HIGD1B	HIG1 hypoxia inducible domain family member 1B
HK1	hexokinase 1
HOMEZ	homeobox and leucine zipper encoding
HOXA3	homeobox A3
HPN	hepsin
HR	HR lysine demethylase and nuclear receptor corepressor
HSP90AA1	heat shock protein 90 alpha family class A member 1
HSP90AB4P	heat shock protein 90 alpha family class B member 4, pseudogene
HYAL1	hyaluronidase 1
HYDIN	HYDIN axonemal central pair apparatus protein
IGFBP3	insulin like growth factor binding protein 3
IGFL4	IGF like family member 4
IGSF3	immunoglobulin superfamily member 3
IGSF11	immunoglobulin superfamily member 11
IKBIP	IKBKB interacting protein
IL5	interleukin 5
IL17B	interleukin 17B
IL20RA	interleukin 20 receptor subunit alpha
IL20RB	interleukin 20 receptor subunit beta
ILDR2	immunoglobulin like domain containing receptor 2
INPP5J	inositol polyphosphate-5-phosphatase J
IQCE	IQ motif containing E
IRS1	insulin receptor substrate 1
KAAG1	kidney associated antigen 1
KCNC4	potassium voltage-gated channel subfamily C member 4
KCNH1	potassium voltage-gated channel subfamily H member 1
KCNIP4	potassium voltage-gated channel interacting protein 4
KCNQ1	potassium voltage-gated channel subfamily Q member 1
KIF9	kinesin family member 9
KLK3	kallikrein related peptidase 3
KLRC1	killer cell lectin like receptor C1
KNDC1	kinase non-catalytic C-lobe domain containing 1
KRT1	keratin 1
LAMA3	laminin subunit alpha 3
LAMC2	laminin subunit gamma 2
LBX2	ladybird homeobox 2
LCE3E	late cornified envelope 3E
LCN9	lipocalin 9
LDHAL6B	lactate dehydrogenase A like 6B
LDHC	lactate dehydrogenase C
LINC00661	long intergenic non-protein coding RNA 661
LINC01587	long intergenic non-protein coding RNA 1587
LINC02487	long intergenic non-protein coding RNA 2487
LIPI	lipase I
LOXL1	lysyl oxidase like 1
LRR1	leucine rich repeat protein 1
LRRC17	leucine rich repeat containing 17
LST1	leukocyte specific transcript 1
LTBP3	latent transforming growth factor beta binding protein 3
LYPLA1	lysophospholipase 1
MAGEC3	MAGE family member C3
MAGED2	MAGE family member D2
MAGI2	membrane associated guanylate kinase, WW and PDZ domain containing 2
MAPK7	mitogen-activated protein kinase 7
MASP1	mannan binding lectin serine peptidase 1
MATK	megakaryocyte-associated tyrosine kinase
MCAT	malonyl-CoA-acyl carrier protein transacylase
MFAP3	microfibril associated protein 3
MFSD6	major facilitator superfamily domain containing 6
MPO	myeloperoxidase
MPST	mercaptopyruvate sulfurtransferase
MRC1	mannose receptor C-type 1
MRPL10	mitochondrial ribosomal protein L10
MS4A6E	membrane spanning 4-domains A6E
MST1L	macrophage stimulating 1 like
MTERF2	mitochondrial transcription termination factor 2
MTRR	5-methyltetrahydrofolate-homocysteine methyltransferase reductase
MYADML	myeloid associated differentiation marker like (pseudogene)
MYBPHL	myosin binding protein H like
MYH14	myosin heavy chain 14
MYO19	myosin XIX
MYO7B	myosin VIIB
NEBL	nebulette
NEFL	neurofilament light
NETO1	neuropilin and tolloid like 1
NFAT5	nuclear factor of activated T cells 5
NIBAN2	niban apoptosis regulator 2
NLRC4	NLR family CARD domain containing 4
NLRP3	NLR family pyrin domain containing 3
NPTX1	neuronal pentraxin 1
NPTX2	neuronal pentraxin 2
NPY2R	neuropeptide Y receptor Y2
NTF4	neurotrophin 4
NUP43	nucleoporin 43
NUP155	nucleoporin 155
NXPE2	neurexophilin and PC-esterase domain family member 2
OPALIN	oligodendrocytic myelin paranodal and inner loop protein
OR11H12	olfactory receptor family 11 subfamily H member 12
OR14I1	olfactory receptor family 14 subfamily I member 1
OR1A2	olfactory receptor family 1 subfamily A member 2
OR1E2	olfactory receptor family 1 subfamily E member 2
OR1L4	olfactory receptor family 1 subfamily L member 4
OR1N1	olfactory receptor family 1 subfamily N member 1
OR1S2	olfactory receptor family 1 subfamily S member 2
OR2B11	olfactory receptor family 2 subfamily B member 11
OR2K2	olfactory receptor family 2 subfamily K member 2
OR3A3	olfactory receptor family 3 subfamily A member 3
OR4D10	olfactory receptor family 4 subfamily D member 10
OR4F15	olfactory receptor family 4 subfamily F member 15
OR51M1	olfactory receptor family 51 subfamily M member 1
OR5M8	olfactory receptor family 5 subfamily M member 8
OSGIN1	oxidative stress induced growth inhibitor 1
OTOA	otoancorin
OVOS2	alpha-2-macroglobulin like 1 pseudogene
PAG1	phosphoprotein membrane anchor with glycosphingolipid microdomains 1
PALM2AKAP2	PALM2 and AKAP2 fusion
PCDH7	protocadherin 7
PCDHB3	protocadherin beta 3
PCDHGA8	protocadherin gamma subfamily A, 8
PCDHGA12	protocadherin gamma subfamily A, 12
PCK1	phosphoenolpyruvate carboxykinase 1
PDE11A	phosphodiesterase 11A
PDLIM5	PDZ and LIM domain 5
PF4	platelet factor 4
PHKA1	phosphorylase kinase regulatory subunit alpha 1
PHLDB1	pleckstrin homology like domain family B member 1
PHYHIPL	phytanoyl-CoA 2-hydroxylase interacting protein like
PICK1	protein interacting with PRKCA 1
PKIG	cAMP-dependent protein kinase inhibitor gamma
PKN1	protein kinase N1
POMT1	protein O-mannosyltransferase 1
PPCDC	phosphopantothenoylcysteine decarboxylase
PPIL2	peptidylprolyl isomerase like 2
PPIL6	peptidylprolyl isomerase like 6
PPP1R2B	PPP1R2 family member B
PPP4R2	protein phosphatase 4 regulatory subunit 2
PRELID2	PRELI domain containing 2
PRH1	proline rich protein HaeIII subfamily 1
PRR36	proline rich 36
PRSS1	serine protease 1
PRTFDC1	phosphoribosyl transferase domain containing 1
PTPRC	protein tyrosine phosphatase receptor type C
PXT1	peroxisomal testis enriched protein 1
RAB32	RAB32, member RAS oncogene family
RALGPS2	Ral GEF with PH domain and SH3 binding motif 2
RARA	retinoic acid receptor alpha
RASL12	RAS like family 12
RASL10A	RAS like family 10 member A
RASL11A	RAS like family 11 member A
RBBP6	RB binding protein 6, ubiquitin ligase
RCAN1	regulator of calcineurin 1
RCN1	reticulocalbin 1
RCVRN	recoverin
RERE	arginine-glutamic acid dipeptide repeats
RFXAP	regulatory factor X associated protein
RGS3	regulator of G protein signaling 3
S100A16	S100 calcium binding protein A16
SHD	Src homology 2 domain containing transforming protein D
SIGLEC7	sialic acid binding Ig like lectin 7
SIGLEC12	sialic acid binding Ig like lectin 12 (gene/pseudogene)
SIGLEC17P	sialic acid binding Ig like lectin 17, pseudogene
SLC12A1	solute carrier family 12 member 1
SLC22A1	solute carrier family 22 member 1
SLC24A4	solute carrier family 24 member 4
SLC30A2	solute carrier family 30 member 2
SLC3A1	solute carrier family 3 member 1
SLC7A4	solute carrier family 7 member 4
SLC7A14	solute carrier family 7 member 14
SLCO1A2	solute carrier organic anion transporter family member 1A2
SMPD3	sphingomyelin phosphodiesterase 3
SNX16	sorting nexin 16
SOCS5	suppressor of cytokine signaling 5
SPATA21	spermatogenesis associated 21
SPDYA	speedy/RINGO cell cycle regulator family member A
SPPL2B	signal peptide peptidase like 2B
SPRY4	sprouty RTK signaling antagonist 4
SPTB	spectrin beta, erythrocytic
SSX9P	SSX family member 9, pseudogene
STC1	stanniocalcin 1
STYX	serine/threonine/tyrosine interacting protein
SUGCT	succinyl-CoA:glutarate-CoA transferase
SVOPL	SVOP like
SYT4	synaptotagmin 4
TAS2R5	taste 2 receptor member 5
TAS2R38	taste 2 receptor member 38
TAS2R42	taste 2 receptor member 42
TBC1D2	TBC1 domain family member 2
TBC1D25	TBC1 domain family member 25
TBX10	T-box transcription factor 10
TCP10/TCP10L2	t-complex 10
TECRL	trans-2,3-enoyl-CoA reductase like
TET1	tet methylcytosine dioxygenase 1
TEX45	testis expressed 45
TGIF1	TGFB induced factor homeobox 1
TGM3	transglutaminase 3
TLR4	toll like receptor 4
TMEFF2	transmembrane protein with EGF like and two follistatin like domains 2
TMEM89	transmembrane protein 89
TMEM202	transmembrane protein 202
TMEM260	transmembrane protein 260
TMEM121B	transmembrane protein 121B
TMEM63C	transmembrane protein 63C
TMIGD1	transmembrane and immunoglobulin domain containing 1
TMPRSS11A	transmembrane serine protease 11A
TRAF4	TNF receptor associated factor 4
TRIM3	tripartite motif containing 3
TRIM33	tripartite motif containing 33
TRIM55	tripartite motif containing 55
TRPC2	transient receptor potential cation channel subfamily C member 2 (pseudogene)
TSSK4	testis specific serine kinase 4
TTC21B	tetratricopeptide repeat domain 21B
TTC23L	tetratricopeptide repeat domain 23 like
TTR	transthyretin
UBE2Z	ubiquitin conjugating enzyme E2 Z
UBTF	upstream binding transcription factor
UBXN11	UBX domain protein 11
UGT1A1	UDP glucuronosyltransferase family 1 member A1
UNC5D	unc-5 netrin receptor D
UNCX	UNC homeobox
VGLL2	vestigial like family member 2
VN1R17P	vomeronasal 1 receptor 17 pseudogene
VSTM4	V-set and transmembrane domain containing 4
WFDC5	WAP four-disulfide core domain 5
WNK4	WNK lysine deficient protein kinase 4
XAGE2	X antigen family member 2
ZCWPW2	zinc finger CW-type and PWWP domain containing 2
ZDHHC4	zinc finger DHHC-type palmitoyltransferase 4
ZDHHC8P1	ZDHHC8 pseudogene 1
ZIM3	zinc finger imprinted 3
ZNF77	zinc finger protein 77
ZNF350	zinc finger protein 350
ZP1	zona pellucida glycoprotein 1
ZPBP	zona pellucida binding protein
ZRANB3	zinc finger RANBP2-type containing 3
