# Supplementary material for: Phenotypic Subtyping and Re-analyses of Existing Transcriptomic Data from Autistic Probands in Simplex Families Reveal Differentially Expressed and ASD Trait-Associated Genes
Source: Front Neurol. 2020 Nov 12;11:578972. doi: 10.3389/fneur.2020.578972 (PMC7689346; doi:10.3389/fneur.2020.578972)
Supplement: Supplementary Table 5 — Differentially expressed genes in the Mild subtype of ASD. [file Table_5.xlsx]

## Sheet: Sheet1
Table S5. Differentially expressed genes in the Mild subtype of ASD
Gene Symbol	Entrez Gene Name
A2ML1	alpha-2-macroglobulin like 1
A3GALT2	alpha 1,3-galactosyltransferase 2
AADAC	arylacetamide deacetylase
ADAMTS9	ADAM metallopeptidase with thrombospondin type 1 motif 9
ADD2	adducin 2
ADH5	alcohol dehydrogenase 5 (class III), chi polypeptide
AFF2	AF4/FMR2 family member 2
AMPH	amphiphysin
ANKRD1	ankyrin repeat domain 1
ANO7	anoctamin 7
APOB	apolipoprotein B
ARHGAP36	Rho GTPase activating protein 36
ARL13A	ADP ribosylation factor like GTPase 13A
ARNT2	aryl hydrocarbon receptor nuclear translocator 2
ASIC2	acid sensing ion channel subunit 2
ASPDH	aspartate dehydrogenase domain containing
ATG9A	autophagy related 9A
B3GALNT1	beta-1,3-N-acetylgalactosaminyltransferase 1 (globoside blood group)
BMP2	bone morphogenetic protein 2
BNC1	basonuclin 1
C10orf53	chromosome 10 open reading frame 53
C10orf55	chromosome 10 open reading frame 55 (putative)
C12orf40	chromosome 12 open reading frame 40
C15orf32	chromosome 15 putative open reading frame 32
C19orf18	chromosome 19 open reading frame 18
C8B	complement C8 beta chain
C8orf48	chromosome 8 open reading frame 48
CADM3	cell adhesion molecule 3
CADPS	calcium dependent secretion activator
CARD6	caspase recruitment domain family member 6
CASP1	caspase 1
CATSPERG	cation channel sperm associated auxiliary subunit gamma
CAVIN4	caveolae associated protein 4
CCDC54	coiled-coil domain containing 54
CCDC73	coiled-coil domain containing 73
CCDC177	coiled-coil domain containing 177
CD247	CD247 molecule
CDH5	cadherin 5
CDH19	cadherin 19
CDON	cell adhesion associated, oncogene regulated
CEACAM3	CEA cell adhesion molecule 3
CELF4	CUGBP Elav-like family member 4
CEP76	centrosomal protein 76
CHI3L1	chitinase 3 like 1
CHRNB2	cholinergic receptor nicotinic beta 2 subunit
CKMT2	creatine kinase, mitochondrial 2
CLCC1	chloride channel CLIC like 1
CLHC1	clathrin heavy chain linker domain containing 1
CLK2P1	CDC like kinase 2, pseudogene 1
COL10A1	collagen type X alpha 1 chain
COL4A1	collagen type IV alpha 1 chain
COX4I2	cytochrome c oxidase subunit 4I2
CPA6	carboxypeptidase A6
CPNE2	copine 2
CRCP	CGRP receptor component
CTRB2	chymotrypsinogen B2
DCLRE1B	DNA cross-link repair 1B
DCN	decorin
DDHD1	DDHD domain containing 1
DDX52	DExD-box helicase 52
DDX39B	DExD-box helicase 39B
DEFB121	defensin beta 121
DENND2B	DENN domain containing 2B
DGKB	diacylglycerol kinase beta
DGKI	diacylglycerol kinase iota
DLK1	delta like non-canonical Notch ligand 1
DLX2	distal-less homeobox 2
DNMT3L	DNA methyltransferase 3 like
DOCK1	dedicator of cytokinesis 1
DRC1	dynein regulatory complex subunit 1
DSCAM	DS cell adhesion molecule
EDNRB	endothelin receptor type B
EIF6	eukaryotic translation initiation factor 6
EIF4G1	eukaryotic translation initiation factor 4 gamma 1
EPHA3	EPH receptor A3
ERBB3	erb-b2 receptor tyrosine kinase 3
ERICH6	glutamate rich 6
ERMAP	erythroblast membrane associated protein (Scianna blood group)
EYA1	EYA transcriptional coactivator and phosphatase 1
FAM13A	family with sequence similarity 13 member A
FAM13C	family with sequence similarity 13 member C
FBXO32	F-box protein 32
FLAD1	flavin adenine dinucleotide synthetase 1
FLG2	filaggrin family member 2
FMR1NB	FMR1 neighbor
FNDC9	fibronectin type III domain containing 9
FOXP1	forkhead box P1
FOXR2	forkhead box R2
FRMPD2	FERM and PDZ domain containing 2
FXYD3	FXYD domain containing ion transport regulator 3
FYB1	FYN binding protein 1
GABRB3	gamma-aminobutyric acid type A receptor subunit beta3
GAD2	glutamate decarboxylase 2
GATA5	GATA binding protein 5
GGA1	golgi associated, gamma adaptin ear containing, ARF binding protein 1
GIPR	gastric inhibitory polypeptide receptor
GJC1	gap junction protein gamma 1
GLIS1	GLIS family zinc finger 1
GPRC5A	G protein-coupled receptor class C group 5 member A
GRM6	glutamate metabotropic receptor 6
GSDMC	gasdermin C
GUCA2B	guanylate cyclase activator 2B
H1-9P	H1.9 linker histone, pseudogene
H2AB3 (includes others)	H2A.B variant histone 3
H4C4	H4 clustered histone 4
HAS3	hyaluronan synthase 3
HBE1	hemoglobin subunit epsilon 1
HERC2P4	hect domain and RLD 2 pseudogene 4
HNF1A	HNF1 homeobox A
HRNR	hornerin
IFNA16	interferon alpha 16
IGDCC3	immunoglobulin superfamily DCC subclass member 3
IQCF1	IQ motif containing F1
JPH2	junctophilin 2
KASH5	KASH domain containing 5
KCNC3	potassium voltage-gated channel subfamily C member 3
KCNC4	potassium voltage-gated channel subfamily C member 4
KCNK2	potassium two pore domain channel subfamily K member 2
KLHDC7A	kelch domain containing 7A
KLK3	kallikrein related peptidase 3
KLK9	kallikrein related peptidase 9
KPNA5	karyopherin subunit alpha 5
KRT77	keratin 77
KRTAP20-1	keratin associated protein 20-1
KRTAP23-1	keratin associated protein 23-1
LAD1	ladinin 1
LCE3C	late cornified envelope 3C
LCN2	lipocalin 2
LHX3	LIM homeobox 3
LIG3	DNA ligase 3
LILRA5	leukocyte immunoglobulin like receptor A5
LIMS2	LIM zinc finger domain containing 2
LINC00161	long intergenic non-protein coding RNA 161
LINC02538	long intergenic non-protein coding RNA 2538
LINC02875	long intergenic non-protein coding RNA 2875
LNX1	ligand of numb-protein X 1
LOC102723502/POTEB3	POTE ankyrin domain family member B3
LOXL1	lysyl oxidase like 1
LRRC3B	leucine rich repeat containing 3B
LTK	leukocyte receptor tyrosine kinase
MAP3K9	mitogen-activated protein kinase kinase kinase 9
MARCHF10	membrane associated ring-CH-type finger 10
MATK	megakaryocyte-associated tyrosine kinase
MATN2	matrilin 2
MEP1B	meprin A subunit beta
MITF	melanocyte inducing transcription factor
MMP10	matrix metallopeptidase 10
MS4A3	membrane spanning 4-domains A3
MS4A12	membrane spanning 4-domains A12
MS4A6A	membrane spanning 4-domains A6A
MYO19	myosin XIX
NET1	neuroepithelial cell transforming 1
NIBAN2	niban apoptosis regulator 2
NIPSNAP3B	nipsnap homolog 3B
NKX6-2	NK6 homeobox 2
NKX6-3	NK6 homeobox 3
NME5	NME/NM23 family member 5
NNAT	neuronatin
NOX4	NADPH oxidase 4
NR1D1	nuclear receptor subfamily 1 group D member 1
NR1I3	nuclear receptor subfamily 1 group I member 3
NR4A1	nuclear receptor subfamily 4 group A member 1
NRXN1	neurexin 1
NRXN3	neurexin 3
NSD2	nuclear receptor binding SET domain protein 2
NXF2/NXF2B	nuclear RNA export factor 2
NXPE4	neurexophilin and PC-esterase domain family member 4
OCLM	--
OLA1	Obg like ATPase 1
OR10H1	olfactory receptor family 10 subfamily H member 1
OR2AE1	olfactory receptor family 2 subfamily AE member 1
OR4B1	olfactory receptor family 4 subfamily B member 1
OR5R1	olfactory receptor family 5 subfamily R member 1 (gene/pseudogene)
OR7E91P	olfactory receptor family 7 subfamily E member 91 pseudogene
OXGR1	oxoglutarate receptor 1
P4HA3	prolyl 4-hydroxylase subunit alpha 3
PALM2AKAP2	PALM2 and AKAP2 fusion
PANK3	pantothenate kinase 3
PAX3	paired box 3
PCDH19	protocadherin 19
PCDHB7	protocadherin beta 7
PCDHGA4	protocadherin gamma subfamily A, 4
PHYHIP	phytanoyl-CoA 2-hydroxylase interacting protein
PIFO	primary cilia formation
POGZ	pogo transposable element derived with ZNF domain
POLN	DNA polymerase nu
PPP4R3C	protein phosphatase 4 regulatory subunit 3C
PRAMEF10	PRAME family member 10
PRDM5	PR/SET domain 5
PRKCZ	protein kinase C zeta
PRSS50	serine protease 50
PSMD13	proteasome 26S subunit, non-ATPase 13
PTPRE	protein tyrosine phosphatase receptor type E
PTPRM	protein tyrosine phosphatase receptor type M
QRFP	pyroglutamylated RFamide peptide
RAP2B	RAP2B, member of RAS oncogene family
RASSF10	Ras association domain family member 10
RAVER2	ribonucleoprotein, PTB binding 2
RCN2	reticulocalbin 2
RER1	retention in endoplasmic reticulum sorting receptor 1
REST	RE1 silencing transcription factor
RGS12	regulator of G protein signaling 12
RIPPLY3	ripply transcriptional repressor 3
RSPH14	radial spoke head 14 homolog
RUFY1	RUN and FYVE domain containing 1
RUNX1T1	RUNX1 partner transcriptional co-repressor 1
S100A3	S100 calcium binding protein A3
S100A6	S100 calcium binding protein A6
SATB1	SATB homeobox 1
SCARF1	scavenger receptor class F member 1
SCART1	scavenger receptor family member expressed on T cells 1
SCN3B	sodium voltage-gated channel beta subunit 3
SCN5A	sodium voltage-gated channel alpha subunit 5
SELENOV	selenoprotein V
SEMA6D	semaphorin 6D
SHE	Src homology 2 domain containing E
SHQ1	SHQ1, H/ACA ribonucleoprotein assembly factor
SIAH1	siah E3 ubiquitin protein ligase 1
SLC13A5	solute carrier family 13 member 5
SLC35E4	solute carrier family 35 member E4
SLC37A2	solute carrier family 37 member 2
SLC6A11	solute carrier family 6 member 11
SLC7A4	solute carrier family 7 member 4
SPANXN1	SPANX family member N1
SPATA3	spermatogenesis associated 3
SPECC1	sperm antigen with calponin homology and coiled-coil domains 1
SPIN2A/SPIN2B	spindlin family member 2A
SPINK4	serine peptidase inhibitor Kazal type 4
SPOCK3	SPARC (osteonectin), cwcv and kazal like domains proteoglycan 3
SPTB	spectrin beta, erythrocytic
SRGAP2	SLIT-ROBO Rho GTPase activating protein 2
SRRT	serrate, RNA effector molecule
ST6GAL2	ST6 beta-galactoside alpha-2,6-sialyltransferase 2
ST8SIA1	ST8 alpha-N-acetyl-neuraminide alpha-2,8-sialyltransferase 1
STAR	steroidogenic acute regulatory protein
STBD1	starch binding domain 1
SYN3	synapsin III
SYNE2	spectrin repeat containing nuclear envelope protein 2
TAS2R40	taste 2 receptor member 40
TBATA	thymus, brain and testes associated
THSD1	thrombospondin type 1 domain containing 1
TINAGL1	tubulointerstitial nephritis antigen like 1
TMEM40	transmembrane protein 40
TMEM119	transmembrane protein 119
TMEM179	transmembrane protein 179
TMTC1	transmembrane O-mannosyltransferase targeting cadherins 1
TNFRSF8	TNF receptor superfamily member 8
TNNI1	troponin I1, slow skeletal type
TNRC6B	trinucleotide repeat containing adaptor 6B
TOM1L2	target of myb1 like 2 membrane trafficking protein
TPTE2	transmembrane phosphoinositide 3-phosphatase and tensin homolog 2
TRIM16	tripartite motif containing 16
TRPM1	transient receptor potential cation channel subfamily M member 1
TTC9B	tetratricopeptide repeat domain 9B
TUBGCP3	tubulin gamma complex associated protein 3
UBXN11	UBX domain protein 11
USH2A	usherin
USP1	ubiquitin specific peptidase 1
USP20	ubiquitin specific peptidase 20
VENTX	VENT homeobox
WDR31	WD repeat domain 31
ZDHHC11	zinc finger DHHC-type containing 11
ZFP2	ZFP2 zinc finger protein
ZMAT1	zinc finger matrin-type 1
ZNF117	zinc finger protein 117
ZNF174	zinc finger protein 174
ZNF407	zinc finger protein 407
ZNF595	zinc finger protein 595
ZNF33A	zinc finger protein 33A
ZPLD1	zona pellucida like domain containing 1
