# Supplementary material for: Phenotypic Subtyping and Re-analyses of Existing Transcriptomic Data from Autistic Probands in Simplex Families Reveal Differentially Expressed and ASD Trait-Associated Genes
Source: Front Neurol. 2020 Nov 12;11:578972. doi: 10.3389/fneur.2020.578972 (PMC7689346; doi:10.3389/fneur.2020.578972)
Supplement: Supplementary Table 7 — All significant over-represented canonical pathways associated with DEGs in the subtypes of ASD and the combined case group. [file Table_7.xlsx]

## Sheet: Language
Table S7. Significant canonical pathways associated with DEGs in subtypes of ASD and combined cases from the simplex population
Ingenuity Canonical Pathways	-log(p-value)*	Molecules
Cardiac Hypertrophy Signaling (Enhanced)	6.63	CALM1,DIAPH3,DVL2,ENPP6,FGF10,FGF12,FGF5,FZD6,FZD7,GDE1,GNAS,HDAC5,HDAC9,HRAS,IL21R,IL3,IL37,IL4,IL4R,IL5RA,ITGA3,ITGB1,MAPK12,MAPK7,MAPKAPK3,MPPE1,MPPED2,PDE5A,PDE7A,PIK3CA,PLCL1,PRKACB,PRKAG2,PRKCB,PRKCZ,PTGS2,SMPDL3A,TG
Relaxin Signaling	4.51	ENPP6,GDE1,GNAL,GNAS,GNAZ,GUCY2F,MPPE1,MPPED2,PDE5A,PDE7A,PIK3CA,PRKACB,PRKAG2,PRKCZ,SMPDL3A,SOX15
tRNA Splicing	3.92	ENPP6,GDE1,MPPE1,MPPED2,PDE5A,PDE7A,SMPDL3A,TRPT1
G-Protein Coupled Receptor Signaling	3.84	ADORA1,AVPR1A,ENPP6,FFAR3,GABBR1,GDE1,GNAL,GNAS,GRM3,HRAS,MC1R,MPPE1,MPPED2,PDE5A,PDE7A,PIK3CA,PRKACB,PRKAG2,PRKCB,RASA1,SMPDL3A
Axonal Guidance Signaling	3.61	ADAM22,ADAMTS20,BAIAP2,ECE2,EPHB2,FZD6,FZD7,GLIS2,GNAL,GNAS,GNAZ,HRAS,ITGA3,ITGB1,ITSN1,KALRN,MMP23B,NRP2,NTRK1,PAPPA2,PIK3CA,PLCL1,PRKACB,PRKAG2,PRKCB,PRKCZ,RASA1,RTN4R,SEMA3B,SRGAP3
Protein Kinase A Signaling	3.44	ADD3,ANAPC11,CALM1 (includes others),ENPP6,GDE1,GNAS,H1-0,MPPE1,MPPED2,MYH4,PDE5A,PDE7A,PLCL1,PPP1CB,PRKACB,PRKAG2,PRKCB,PRKCZ,PTGS2,PTPDC1,PTPN18,PTPRE,PTPRR,PTPRU,SIRPA,SMPDL3A
Actin Cytoskeleton Signaling	3.33	ACTN1,BAIAP2,DIAPH3,FGF10,FGF12,FGF5,FN1,HRAS,ITGA3,ITGB1,MPRIP,MYH14,MYH4,PIK3CA,PPP1CB,TIAM2,WASF1
CDK5 Signaling	3.22	GNAL,GNAS,HRAS,ITGA3,ITGB1,MAPK12,MAPK7,PPP1CB,PPP2R2B,PRKACB,PRKAG2
Cardiac β-adrenergic Signaling	3.2	ENPP6,GDE1,GNAS,MPPE1,MPPED2,PDE5A,PDE7A,PPP1CB,PPP2R2B,PRKACB,PRKAG2,SLC8A3,SMPDL3A
Molecular Mechanisms of Cancer	2.9	CDK11A,CDK20,CHEK2,E2F1,FAS,FZD6,FZD7,GAB1,GNAL,GNAS,GNAZ,HRAS,ITGA3,ITGB1,LRP1,MAPK12,PIK3CA,PRKACB,PRKAG2,PRKCB,PRKCZ,RALGDS,RASA1,RHOV
Endothelin-1 Signaling	2.85	CASP5,ECE2,GAB1,GNAL,GNAS,GNAZ,GUCY2F,HRAS,MAPK12,MAPK7,PIK3CA,PLCL1,PRKCB,PRKCZ,PTGS2
Cellular Effects of Sildenafil (Viagra)	2.82	CALM1 (includes others),GNAS,GPR37,GUCY2F,MPRIP,MYH14,MYH4,PDE5A,PLCL1,PPP1CB,PRKACB,PRKAG2
cAMP-mediated signaling	2.69	ADORA1,CALM1 (includes others),ENPP6,FFAR3,GABBR1,GDE1,GNAL,GNAS,GRM3,MC1R,MPPE1,MPPED2,PDE5A,PDE7A,PRKACB,SMPDL3A
Androgen Signaling	2.46	CALM1,GNAL,GNAS,GNAZ,GTF2A1,MNAT1,POLR2J,PRKACB,PRKAG2,PRKCB,PRKCZ
Adrenomedullin signaling pathway	2.39	CALM1,GNAS,GPR37,GUCY2F,HRAS,IL37,MAPK12,MAPK7,PIK3CA,PLCL1,PRKACB,PRKAG2,RXRG,SOX15
Fc Epsilon RI Signaling	2.36	GAB1,HRAS,IL3,IL4,INPP5K,LAT,MAPK12,PIK3CA,PRKCB,PRKCZ
Apelin Endothelial Signaling Pathway	2.36	CALM1,GNAL,GNAS,HDAC5,HRAS,MAPK12,PIK3CA,PRKAG2,PRKCB,PRKCZ
Hematopoiesis from Multipotent Stem Cells	2.3	IL3,IL4,THPO
Tec Kinase Signaling	2.29	BMX,FAS,GNAL,GNAS,GNAZ,ITGA3,ITGB1,MAPK12,PIK3CA,PRKCB,PRKCZ,RHOV
Senescence Pathway	2.26	ANAPC11,CALM1,CAPN3,CHEK2,E2F1,FZR1,HRAS,IFNA21,MAPK12,MAPK7,MAPKAPK3,PCGF1,PCGF2,PIK3CA,PPP2R2B,PRKCZ,RING1
CCR3 Signaling in Eosinophils	2.22	CALM1,CCL11,GNAS,HRAS,MAPK12,MPRIP,PIK3CA,PPP1CB,PRKCB,PRKCZ
Sperm Motility	2.2	ATP1A4,BMX,CALM1,CLK2,CSF2RA,EPHB2,ERBB3,FLT3LG,GNAS,NTRK1,PLCL1,PRKACB,PRKAG2,PRKCB,PRKCZ
Ephrin B Signaling	2.15	EPHB2,GNAL,GNAS,GNAZ,HRAS,ITSN1,KALRN
ErbB Signaling	2.11	AREG,ERBB3,HRAS,MAPK12,NRG2,PIK3CA,PRKCB,PRKCZ
HGF Signaling	2.1	GAB1,HRAS,ITGA3,ITGB1,MAPK12,PIK3CA,PRKCB,PRKCZ,PTGS2
Synaptogenesis Signaling Pathway	2.03	CALM1),CDH22,CDH7,CPLX2,EPHB2,GRM3,HRAS,ITSN1,KALRN,LRP1,NECTIN3,NRXN3,PIK3CA,PRKACB,PRKAG2,RASGRP2,SYT3,WASF1
Melatonin Signaling	2.02	CALM1 (includes others),PLCL1,PRKACB,PRKAG2,PRKCB,PRKCZ,RORC
VDR/RXR Activation	2	COL13A1,HR,KLF4,PRKCB,PRKCZ,RXRG,SEMA3B
Ephrin Receptor Signaling	1.99	EPHB2,GNAL,GNAS,GNAZ,HRAS,ITGA3,ITGB1,ITSN1,KALRN,MAP4K4,RASA1,SORBS1
GPCR-Mediated Nutrient Sensing in Enteroendocrine Cells	1.98	FFAR3,GIP,GNAS,PLCL1,PRKACB,PRKAG2,PRKCB,PRKCZ,TAS1R1
IL-15 Production	1.94	BMX,CLK2,CSF2RA,EPHB2,ERBB3,FLT3LG,IFNA21,NTRK1,PRKCZ
Parkinson's Signaling	1.94	GPR37,MAPK12,UCHL1
Neuregulin Signaling	1.93	AREG,ERBB3,HRAS,ITGA3,ITGB1,NRG2,PRKCB,PRKCZ
GABA Receptor Signaling	1.93	GABBR1,GABRA3,GABRG3,GABRR1,GNAS,GPR37,SLC6A1,SLC6A13
Gap Junction Signaling	1.9	GJA5,GJA9,GNAS,GUCY2F,HRAS,MAPK7,PIK3CA,PLCL1,PRKACB,PRKAG2,PRKCB,PRKCZ,SOX15
Cholecystokinin/Gastrin-mediated Signaling	1.87	HRAS,IL37,MAPK12,MAPK7,PRKCB,PRKCZ,PTGS2,RHOV,SST
HER-2 Signaling in Breast Cancer	1.86	AREG,ERBB3,HRAS,ITGB1,PIK3CA,PRKCB,PRKCZ
Chemokine Signaling	1.86	CALM1 (includes others),CCL11,HRAS,MAPK12,MPRIP,PPP1CB,PRKCB
Apelin Cardiomyocyte Signaling Pathway	1.86	MAPK12,MAPK7,PIK3CA,PLCL1,PRKCB,PRKCZ,SLC8A3,SLC9A2
CREB Signaling in Neurons	1.84	CALM1,GNAL,GNAS,GNAZ,GRM3,HRAS,PIK3CA,PLCL1,POLR2J,PRKACB,PRKAG2,PRKCB,PRKCZ
Neuropathic Pain Signaling In Dorsal Horn Neurons	1.83	GPR37,GRM3,PIK3CA,PLCL1,PRKACB,PRKAG2,PRKCB,PRKCZ
Regulation of Cellular Mechanics by Calpain Protease	1.83	ACTN1,CAPN3,CAST,HRAS,ITGA3,ITGB1
α-Adrenergic Signaling	1.81	CALM1,GNAS,HRAS,PRKACB,PRKAG2,PRKCB,PRKCZ,SLC8A3
Agranulocyte Adhesion and Diapedesis	1.8	CCL11,CLDN5,CXCL16,FN1,IL37,ITGA3,ITGB1,MMP23B,MYH14,MYH4,PODXL,XCL1
Gαi Signaling	1.79	ADORA1,FFAR3,GABBR1,GNAS,GRM3,HRAS,PRKACB,PRKAG2,RALGDS
FGF Signaling	1.75	FGF10,FGF12,FGF5,GAB1,HRAS,MAPK12,PIK3CA
Role of NFAT in Cardiac Hypertrophy	1.75	CALM1,GNAS,HDAC5,HDAC9,HRAS,MAPK12,PIK3CA,PLCL1,PRKACB,PRKAG2,PRKCB,PRKCZ,SLC8A3
Synaptic Long Term Depression	1.74	GNAL,GNAS,GNAZ,GRM3,GUCY2F,HRAS,PLCL1,PPP1R17,PPP2R2B,PRKCB,PRKCZ,SOX15
Signaling by Rho Family GTPases	1.73	BAIAP2,CDH22,CDH7,DIAPH3,GNAL,GNAS,GNAZ,ITGA3,ITGB1,MAPK12,PIK3CA,PRKCZ,RHOV,WASF1
T Cell Receptor Signaling	1.72	BMX,CALM1 (includes others),CD8B,HRAS,LAT,PAG1,PIK3CA,RASA1
G Beta Gamma Signaling	1.71	CAV3,GNAL,GNAS,GNAZ,HRAS,PRKACB,PRKAG2,PRKCB,PRKCZ
Crosstalk between Dendritic Cells and Natural Killer Cells	1.71	FAS,IFNA21,IL3,IL4,KIR2DL4,KIR2DL5B,NECTIN2
Corticotropin Releasing Hormone Signaling	1.7	CALM1,GNAS,GUCY2F,MAPK12,PRKACB,PRKAG2,PRKCB,PRKCZ,PTGS2,SOX15
Nitric Oxide Signaling in the Cardiovascular System	1.68	CALM1,GUCY2F,PDE5A,PIK3CA,PRKACB,PRKAG2,PRKCB,PRKCZ
PI3K/AKT Signaling	1.66	GAB1,HRAS,IL21R,IL4R,IL5RA,INPP5K,ITGA3,ITGB1,PIK3CA,PPP2R2B,PTGS2
Actin Nucleation by ARP-WASP Complex	1.66	BAIAP2,HRAS,ITGA3,ITGB1,RHOV,WASF1
Synaptic Long Term Potentiation	1.62	CALM1,GRM3,HRAS,PLCL1,PPP1CB,PRKACB,PRKAG2,PRKCB,PRKCZ
IL-1 Signaling	1.61	GNAL,GNAS,GNAZ,IL1RAP,MAPK12,PRKACB,PRKAG2
Systemic Lupus Erythematosus In B Cell Signaling Pathway	1.61	CALM1,GAB1,HRAS,IFNA21,IL3,IL37,IL4,INPP5K,LILRB3,MAP4K4,PAG1,PIK3CA,PRKCB,PRKCZ,RASGRP2
3-phosphoinositide Degradation	1.58	DUSP13,EYA4,INPP5K,MTMR1,MTMR14,PPP1R13B,RASA1,RNGTT,SIRPA,TPTE2
Gustation Pathway	1.58	ENPP6,GDE1,MPPE1,MPPED2,PDE5A,PDE7A,PRKACB,PRKAG2,SMPDL3A,TAS1R1
Estrogen Receptor Signaling	1.58	CTBP2,GNAL,GNAS,GNAZ,HRAS,MED15,MED31,MMP23B,MPRIP,NRF1,PIK3CA,PLCL1,PPP1CB,PRKACB,PRKAG2,PRKCB,PRKCZ
Regulation of Actin-based Motility by Rho	1.57	BAIAP2,ITGA3,ITGB1,MPRIP,PPP1CB,RHOV,WASF1
Melanocyte Development and Pigmentation Signaling	1.57	GNAS,HRAS,MC1R,PIK3CA,PRKACB,PRKAG2,TYR
Apelin Muscle Signaling Pathway	1.55	GNAS,NRF1,PRKAG2
White Adipose Tissue Browning Pathway	1.51	CTBP2,GNAS,MAPK12,NRF1,PLIN1,PRKACB,PRKAG2,RARB,RXRG
Thrombin Signaling	1.51	GNAL,GNAS,GNAZ,HRAS,MAPK12,MPRIP,PIK3CA,PLCL1,PPP1CB,PRKCB,PRKCZ,RHOV
Phospholipase C Signaling	1.49	CALM1,GNAS,HDAC5,HDAC9,HRAS,ITGA3,ITGB1,LAT,MPRIP,PPP1CB,PRKCB,PRKCZ,RALGDS,RHOV
GDNF Family Ligand-Receptor Interactions	1.48	DOK7,GAB1,HRAS,MAPK12,PIK3CA,RASA1
Regulation of the Epithelial-Mesenchymal Transition Pathway	1.48	DVL2,FGF10,FGF12,FGF5,FZD6,FZD7,GAB1,HMGA2,HRAS,MAML1,PIK3CA
Neuroprotective Role of THOP1 in Alzheimer's Disease	1.47	ECE2,F7,MASP1,PRKACB,PRKAG2,PRSS27,SST,TMPRSS7
Sertoli Cell-Sertoli Cell Junction Signaling	1.47	ACTN1,CLDN5,HRAS,ITGA3,ITGB1,MAPK12,NECTIN2,NECTIN3,PRKACB,PRKAG2,SORBS1
Agrin Interactions at Neuromuscular Junction	1.46	ERBB3,HRAS,ITGA3,ITGB1,MAPK12,NRG2
Huntington's Disease Signaling	1.45	CAPN3,CASP5,CPLX2,DCTN1,HDAC5,HDAC9,HRAS,NTRK1,PIK3CA,POLR2J,PRKCB,PRKCZ,RASA1
PCP pathway	1.45	DVL2,FZD6,FZD7,MAPK12,RSPO3
GP6 Signaling Pathway	1.45	CALM1,COL13A1,COL6A3,LAT,PIK3CA,PRKCB,PRKCZ,RASGRP2
Neurotrophin/TRK Signaling	1.44	CRYGA,GAB1,HRAS,NTRK1,PIK3CA,SORCS1
GPCR-Mediated Integration of Enteroendocrine Signaling Exemplified by an L Cell	1.44	GIP,GNAS,PLCL1,PRKACB,PRKAG2,SST
Phagosome Formation	1.43	FN1,ITGA3,ITGB1,PIK3CA,PLCL1,PRKCB,PRKCZ,RHOV
Phototransduction Pathway	1.43	GNGT1,GUCY2F,OPN1MW (includes others),PRKACB,PRKAG2
Apelin Adipocyte Signaling Pathway	1.41	GSTZ1,MAPK12,MAPK7,PLIN1,PRKACB,PRKAG2
ERK/MAPK Signaling	1.41	HRAS,ITGA3,ITGB1,KSR1,PIK3CA,PPP1CB,PPP2R2B,PRKACB,PRKAG2,PRKCB,VRK2
Germ Cell-Sertoli Cell Junction Signaling	1.4	ACTN1,HRAS,ITGA3,ITGB1,MAPK12,NECTIN2,NECTIN3,PIK3CA,RHOV,SORBS1
NF-κB Activation by Viruses	1.39	HRAS,ITGA3,ITGB1,PIK3CA,PRKCB,PRKCZ
IGF-1 Signaling	1.37	HRAS,PIK3CA,PRKACB,PRKAG2,PRKCZ,RASA1,SOCS2
RAR Activation	1.36	MAPK12,MNAT1,PIK3CA,PRKACB,PRKAG2,PRKCB,PRKCZ,RARB,RXRG,SORBS3,TRIM24
Dopamine-DARPP32 Feedback in cAMP Signaling	1.36	CALM1,GNAS,KCNJ8,PLCL1,PPP1CB,PPP2R2B,PRKACB,PRKAG2,PRKCB,PRKCZ
Telomerase Signaling	1.35	E2F1,HDAC5,HDAC9,HRAS,PIK3CA,POT1,PPP2R2B
Role of Pattern Recognition Receptors in Recognition of Bacteria and Viruses	1.34	IFNA21,IL3,IL37,IL4,MAPK12,NLRP3,PIK3CA,PRKCB,PRKCZ
Epithelial Adherens Junction Signaling	1.34	ACTN1,BAIAP2,HRAS,MYH14,MYH4,NECTIN2,NECTIN3,SORBS1,WASF1
Paxillin Signaling	1.33	ACTN1,HRAS,ITGA3,ITGA8,ITGB1,MAPK12,PIK3CA
Apelin Pancreas Signaling Pathway	1.33	MAPK12,PIK3CA,PRKACB,PRKAG2
Autophagy	1.33	CTSH,CTSS,VPS16,VPS39,WDFY3
Mitotic Roles of Polo-Like Kinase	1.3	ANAPC11,CHEK2,FZR1,PPP2R2B,RAD21
*Negative logarithm of the Fisher Exact p-value which represents the probability that the pathway is not over-represented among the respective dataset of genes, where a value of 1.3 is equivalent to a p-value of 0.05.

## Sheet: Intermediate
Ingenuity Canonical Pathways	-log(p-value)*	Molecules
Inflammasome pathway	3.57	AIM2,NLRC4,NLRP3,TLR4
LPS/IL-1 Mediated Inhibition of RXR Function	2.16	ABCG1,ALDH1A2,ALDH3A1,CYP2C8,FABP2,FMO5,RARA,SLCO1A2,TLR4
Role of Pattern Recognition Receptors in Recognition of Bacteria and Viruses	2.11	C5AR1,CLEC6A,IL17B,IL5,NLRC4,NLRP3,TLR4
Pyruvate Fermentation to Lactate	2.05	LDHAL6B,LDHC
Gustation Pathway	2	ADCY1,ASIC2,CACNB4,PDE11A,TAS2R38,TAS2R42,TAS2R5
SPINK1 Pancreatic Cancer Pathway	1.94	CPA5,CPZ,KLK3,PRSS1
Hematopoiesis from Multipotent Stem Cells	1.89	CSF3,IL5
Neuregulin Signaling	1.78	EGFR,HSP90AA1,MATK,PICK1,TMEFF2
Netrin Signaling	1.71	CACNB4,DCC,NFAT5,UNC5D
cAMP-mediated signaling	1.67	ADCY1,ADORA1,AKAP7,DRD3,FSHR,PALM2AKAP2,PDE11A,PKIG
Xenobiotic Metabolism CAR Signaling Pathway	1.66	ALDH1A2,ALDH3A1,CYP2C8,EGFR,FMO5,HSP90AA1,UGT1A1
Growth Hormone Signaling	1.61	CSH1/CSH2,IGFBP3,IRS1,SOCS5
TREM1 Signaling	1.59	MPO,NLRC4,NLRP3,TLR4
Hepatic Cholestasis	1.54	ADCY1,ATP8B1,IL17B,IL5,RARA,SLCO1A2,TLR4
Cardiac Hypertrophy Signaling (Enhanced)	1.47	ACVR1B,ADCY1,FGF18,FGFR3,IL17B,IL20RA,IL20RB,IL5,MAPK7,NFAT5,PDE11A,PKN1,RCAN1
Neuroprotective Role of THOP1 in Alzheimer's Disease	1.45	HPN,KLK3,MASP1,PRSS1,TMPRSS11A
Hematopoiesis from Pluripotent Stem Cells	1.45	CD8A,CSF3,IL5
Primary Immunodeficiency Signaling	1.43	CD8A,PTPRC,RFXAP
PTEN Signaling	1.39	EGFR,FGFR3,FOXO3,INPP5J,MAGI2
Fatty Acid α-oxidation	1.35	ALDH1A2,ALDH3A1
STAT3 Pathway	1.3	EGFR,FGFR3,IL20RA,IL20RB,SOCS5
*Negative logarithm of the Fisher Exact p-value which represents the probability that the pathway is not over-represented among the respective dataset of genes, where a value of 1.3 is equivalent to a p-value of 0.05.

## Sheet: Mild
Ingenuity Canonical Pathways	-log(p-value)*	Molecules
SPINK1 Pancreatic Cancer Pathway	2.43	CPA6,CTRB2,KLK3,KLK9
Neuregulin Signaling	2.36	DCN,ERBB3,MATK,PRKCZ,RAP2B
Synaptogenesis Signaling Pathway	2.14	CDH19,CDH5,EPHA3,GRM6,NRXN1,NRXN3,RAP2B,SHE,SYN3
Osteoarthritis Pathway	2.06	BMP2,CASP1,COL10A1,DCN,GLIS1,HNF1A,MMP10
IL-15 Production	2.03	EPHA3,ERBB3,LTK,MATK,PRKCZ
Intrinsic Prothrombin Activation Pathway	1.98	COL10A1,KLK3,KLK9
Fcγ Receptor-mediated Phagocytosis in Macrophages and Monocytes	1.66	DGKB,DOCK1,FYB1,PRKCZ
Factors Promoting Cardiogenesis in Vertebrates	1.65	BMP2,HNF1A,NOX4,PRKCZ,SCN5A
MSP-RON Signaling Pathway	1.61	KLK3,KLK9,PRKCZ
HGF Signaling	1.48	DOCK1,MAP3K9,PRKCZ,RAP2B
Axonal Guidance Signaling	1.44	ADAMTS9,BMP2,DOCK1,EPHA3,GLIS1,MMP10,PRKCZ,RAP2B,SEMA6D,SRGAP2
Calcium-induced T Lymphocyte Apoptosis	1.42	CD247,NR4A1,PRKCZ
Glutamate Dependent Acid Resistance	1.38	GAD2
Basal Cell Carcinoma Signaling	1.37	BMP2,GLIS1,HNF1A
Role of Wnt/GSK-3β Signaling in the Pathogenesis of Influenza	1.3	HNF1A,IFNA16,SIAH1
*Negative logarithm of the Fisher Exact p-value which represents the probability that the pathway is not over-represented among the respective dataset of genes, where a value of 1.3 is equivalent to a p-value of 0.05.

## Sheet: Combined
Ingenuity Canonical Pathways	-log(p-value)*	Molecules
Intrinsic Prothrombin Activation Pathway	2.51	COL10A1,F8,KLK3,KLK9
Sonic Hedgehog Signaling	2.07	GLIS1,HHIP,SHH
MSP-RON Signaling Pathway	2.02	CSF1,KLK3,KLK9,RPS6KA2
Hematopoiesis from Multipotent Stem Cells	1.93	CSF1,IL4
Coagulation System	1.89	F8,PLAT,TFPI
Telomere Extension by Telomerase	1.74	TERF1,TERF2IP
Basal Cell Carcinoma Signaling	1.71	BMP10,GLIS1,HHIP,SHH
Macropinocytosis Signaling	1.65	ABI1,CSF1,HGF,ITGB1
Agrin Interactions at Neuromuscular Junction	1.58	CHRNA1,ERBB3,ITGA3,ITGB1
Gustation Pathway	1.57	ASIC2,P2RX3,PDE11A,PDE9A,TAS2R42,TRPM5
Osteoarthritis Pathway	1.46	CASP5,COL10A1,FGF18,GLIS1,ITGA3,ITGB1,PPARGC1A
Inflammasome pathway	1.42	AIM2,CASP5
Altered T Cell and B Cell Signaling in Rheumatoid Arthritis	1.42	CSF1,IL33,IL4,TNFSF13
Role of Cytokines in Mediating Communication between Immune Cells	1.39	IFNA17,IL33,IL4
*Negative logarithm of the Fisher Exact p-value which represents the probability that the pathway is not over-represented among the respective dataset of genes, where a value of 1.3 is equivalent to a p-value of 0.05.
