# Supplementary material for: Phenotypic Subtyping and Re-analyses of Existing Transcriptomic Data from Autistic Probands in Simplex Families Reveal Differentially Expressed and ASD Trait-Associated Genes
Source: Front Neurol. 2020 Nov 12;11:578972. doi: 10.3389/fneur.2020.578972 (PMC7689346; doi:10.3389/fneur.2020.578972)
Supplement: Supplementary Table 9 — All significant over-represented canonical pathways associated with module genes corresponding to verbal, non-verbal, play, insistence on sameness, savant, and all (combined) traits in the multiplex population. [file Table_9.xlsx]

## Sheet: Verbal
Ingenuity Canonical Pathways	-log(p-value)*	Molecules
Hepatic Fibrosis Signaling Pathway	15.9	ACTA2,ACVR1,ACVR1B,ACVR2A,ACVR2B,AGT,AKT3,ARAF,ATF4,BAMBI,BMPR2,BRD4,CACNA1C,CALM1 (includes others),CASP3,CCDC88A,CCL3,CCL5,CCND1,CDC42,CDKN1B,CNR1,COL18A1,COL1A1,CREB1,CYBB,DVL2,DVL3,EDN1,EZH2,FGFR1,FLT1,FLT4,FOXO1,FZD1,FZD4,FZD5,FZD7,FZD8,GLI2,GLI3,GLIS2,GNAI1,GNAI2,GNAI3,IKBKB,IL17RA,IL1RAP,IL1RN,IL36RN,IRAK2,IRAK3,ITGA2,ITGA4,JAK1,LEPR,LRP5,LRP6,MAP2K1,MAP2K2,MAP2K3,MAP2K4,MAP2K6,MAP3K7,MAPK…
Molecular Mechanisms of Cancer	15.8	ABL1,ADCY1,ADCY9,AKT3,APC,APH1A,ARHGEF10,ARHGEF17,ARHGEF6,ARHGEF7,ATM,ATR,AURKA,BAK1,BBC3,BCL2L11,BID,BMP1,BMP4,BMP6,BMP7,BMP8A,BMPR2,BRCA1,CAMK2B,CAMK2D,CASP10,CASP3,CASP7,CBL,CCND1,CCNE1,CCNE2,CDC25C,CDC42,CDH1,CDK1,CDK12,CDK13,CDK19,CDK2,CDK5,CDK9,CDKN1B,CDKN2C,CYCS,DAXX,E2F1,E2F2,E2F8,FANCD2,FOXO1,FYN,FZD1,FZD4,FZD5,FZD7,FZD8,GNA11,GNA15,GNAI1,GNAI2,GNAI3,GNAL,GNAS,GNAT1,GNAT2,GNAZ,H2BW2,HAT1…
Estrogen Receptor Signaling	12.5	ADCY1,ADCY9,AGT,AKT3,ATF4,ATP5F1C,ATP5MC1,CACNA1C,CCNC,CCND1,CREB1,CYC1,EGFR,EIF2B2,EIF2B5,EIF4EBP1,ESR1,FBXO32,FOXG1,FOXO1,GNA11,GNA15,GNAI1,GNAI2,GNAI3,GNAL,GNAS,GNAT1,GNAT2,GNAZ,GNG2,GPER1,H2BW2,HDAC3,HES1,IGF1R,JAK1,JAK3,LEPR,MAP2K1,MAP2K2,MAPK1,MCU,MED12,MED13,MED13L,MED27,MED31,MED4,MMP10,MMP13,MMP15,MMP16,MMP17,MMP19,MMP2,MPRIP,MRAS,MTOR,MYC,MYL1,MYL2,MYL4,MYL6B,MYL9,NCOA1,NCOA2,NCOA3,NCOR…
Thrombin Signaling	11.7	ADCY1,ADCY9,AKT3,ARHGEF10,ARHGEF6,CAMK1,CAMK1D,CAMK2B,CAMK2D,CDC42,CREB1,EGFR,F2,F2R,F2RL2,GATA2,GATA3,GATA4,GATA5,GNA11,GNA15,GNAI1,GNAI2,GNAI3,GNAL,GNAS,GNAT1,GNAT2,GNAZ,GNB4,GNB5,GNG12,GNG2,GNG4,IKBKB,ITPR1,ITPR3,MAP2K1,MAP2K2,MAPK1,MAPK11,MAPK13,MPRIP,MRAS,MYL1,MYL2,MYL4,MYL6B,MYL9,PDPK1,PIK3CA,PIK3CB,PIK3CD,PIK3R1,PIK3R4,PLCB4,PLCD1,PLCG1,PLCG2,PPP1R12A,PPP1R12B,PRKCA,PRKCB,PRKCD,PRKCE,PRKCG…
Axonal Guidance Signaling	11.1	ABL1,ABLIM1,ABLIM3,ACTR3,ADAM10,ADAM12,ADAM19,ADAM8,ADAMTS1,ADAMTS15,ADAMTS5,ADAMTS6,ADAMTS7,ADAMTS9,AKT3,ARHGEF6,ARHGEF7,ARPC2,ARPC3,BAIAP2,BCAR1,BMP1,BMP4,BMP6,BMP7,BMP8A,CDC42,CDK5,CHMP1A,CHP1,DCC,EFNA1,EFNB1,EFNB2,EPHA2,EPHB1,EPHB2,EPHB6,ERBB2,FYN,FZD1,FZD4,FZD5,FZD7,FZD8,GLI2,GLI3,GLIS2,GNA11,GNA15,GNAI1,GNAI2,GNAI3,GNAL,GNAS,GNAT1,GNAT2,GNAZ,GNB4,GNB5,GNG12,GNG2,GNG4,HERC2,HHIP,ITGA2,ITGA4,…
Protein Kinase A Signaling	10.8	ADCY1,ADCY9,ADD2,ADD3,AKAP13,AKAP14,AKAP4,AKAP5,ANAPC1,ANAPC5,APEX1,ATF4,CALM1 (includes others),CAMK2B,CAMK2D,CDC14B,CDC23,CDC25C,CHP1,CREB1,CREM,DCC,DUSP22,DUSP3,DUSP5,DUSP6,EBI3,EPM2A,GDE1,GLI3,GNAI1,GNAI2,GNAI3,GNAS,GNB4,GNB5,GNG12,GNG2,GNG4,GYS1,H1-0,H2BW2,ITPR1,ITPR3,KDELR3,MAP2K1,MAP2K2,MAP3K1,MAPK1,MYH10,MYL1,MYL2,MYL4,MYL6B,MYL9,NFATC1,NFATC2,NFATC4,NFKBIA,NFKBID,PALM2AKAP2,PDE12,PDE1B,P…
B Cell Receptor Signaling	10.5	ABL1,AKT3,APBB1IP,ATF4,BTK,CALM1 (includes others),CAMK2B,CAMK2D,CD19,CD22,CD79A,CDC42,CREB1,DAPP1,EBF1,EGR1,FCGR2A,FCGR2B,FOXO1,H2BW2,IKBKB,INPP5D,INPP5F,LYN,MALT1,MAP2K1,MAP2K2,MAP2K3,MAP2K4,MAP2K6,MAP3K1,MAP3K2,MAP3K3,MAP3K4,MAP3K5,MAP3K6,MAP3K7,MAPK1,MAPK11,MAPK13,MEF2C,MRAS,MTOR,NFATC1,NFATC2,NFATC4,NFKBIA,NFKBID,OCRL,PAG1,PDPK1,PIK3AP1,PIK3CA,PIK3CB,PIK3CD,PIK3R1,PIK3R4,PLCG2,POU2F2,PPP3CA,…
Epithelial Adherens Junction Signaling	10.2	ACTA2,ACTG2,ACTN1,ACTN4,ACTR3,ACVR1,ACVR1B,ACVR2A,ACVR2B,AFDN,AKT3,APC,ARPC2,ARPC3,BAIAP2,BMPR2,CDC42,CDH1,CDH2,CLIP1,EGFR,EPN2,FER,FGFR1,IQGAP1,LMO7,MET,MRAS,MYH10,MYH11,MYL1,MYL2,MYL4,MYL6B,MYL9,NECTIN1,NECTIN2,NECTIN3,NOTCH1,NOTCH2,NOTCH3,PTEN,PTPRM,RAC1,RALB,RAP1A,RAP1B,RAP2B,RAPGEF1,RASD1,RHOA,SNAI2,SSX2IP,TCF4,TCF7,TCF7L1,TCF7L2,TGFBR3,TUBA1A,TUBA3C/TUBA3D,TUBA4A,TUBB,TUBB2A,TUBB4A,TUBB4B,V…
Synaptogenesis Signaling Pathway	9.92	ACTR3,ADCY1,ADCY9,AFDN,AKT3,AP2A2,AP2S1,APOE,ARHGEF7,ARPC2,ARPC3,ATF4,BET1L,CACNA2D1,CACNB1,CALM1 (includes others),CAMK2B,CAMK2D,CDC42,CDH1,CDH11,CDH2,CDH24,CDH3,CDH6,CDK5,CLASP2,CNTNAP2,CPLX2,CREB1,EFNA1,EFNB1,EFNB2,EIF4EBP1,EIF4EBP2,EPHA2,EPHB1,EPHB2,EPHB6,FARP1,FGR,FYN,GOSR1,GOSR2,GRIA2,HCK,HSPA8,ITPR1,ITSN2,LRP8,LYN,MAP1B,MAPK1,MARCKS,MRAS,MTOR,NAP1L4,NAPA,NAPB,NAPG,NECTIN1,NECTIN3,NLGN2,NSF…
p70S6K Signaling	9.81	AGT,AKT3,BTK,CD19,CD79A,EEF2,EGFR,F2,F2R,F2RL1,F2RL2,GNAI1,GNAI2,GNAI3,IRS1,JAK1,LYN,MAP2K1,MAP2K2,MAPK1,MRAS,MTOR,PDPK1,PIK3CA,PIK3CB,PIK3CD,PIK3R1,PIK3R4,PLCB4,PLCD1,PLCG1,PLCG2,PPM1L,PPP2CA,PPP2R1B,PPP2R5A,PPP2R5B,PPP2R5E,PRKCA,PRKCB,PRKCD,PRKCE,PRKCG,PRKCH,PRKCZ,PRKD1,PRKD3,PTPA,RAF1,RALB,RAP1A,RAP1B,RAP2B,RASD1,RPS6,RPS6KB1,SFN,SHC1,SOS1,SYK,YWHAG,YWHAQ
Regulation of eIF4 and p70S6K Signaling	9.65	AGO1,AGO2,AGO4,AKT3,EIF1,EIF1AX,EIF1AY,EIF2A,EIF2B2,EIF2B5,EIF2S1,EIF2S2,EIF3A,EIF3B,EIF3E,EIF3J,EIF3K,EIF4EBP1,EIF4EBP2,FAU,IRS1,ITGA2,ITGA4,MAP2K1,MAP2K2,MAPK1,MAPK11,MAPK13,MRAS,MTOR,PAIP2,PDPK1,PIK3CA,PIK3CB,PIK3CD,PIK3R1,PIK3R4,PPM1L,PPP2CA,PPP2R1B,PPP2R5A,PPP2R5B,PPP2R5E,PRKCZ,PTPA,RAF1,RALB,RAP1A,RAP1B,RAP2B,RASD1,RPS12,RPS13,RPS14,RPS16,RPS19,RPS21,RPS23,RPS24,RPS25,RPS27L,RPS3,RPS4X,RPS4…
Androgen Signaling	9.17	CACNA1C,CACNA2D1,CACNA2D3,CACNB1,CACNG4,CALM1 (includes others),CALR,CCND1,CCNH,DNAJB1,GNA11,GNA15,GNAI1,GNAI2,GNAI3,GNAL,GNAS,GNAT1,GNAT2,GNAZ,GNB4,GNB5,GNG12,GNG2,GNG4,GTF2B,GTF2E1,GTF2E2,GTF2H1,GTF2H3,GTF2H5,HSPA4,KAT2B,KAT7,MAPK1,MNAT1,MRAS,NCOA1,NCOA2,POLR2A,POLR2B,POLR2D,POLR2G,POLR2I,POLR2L,PRKACA,PRKACB,PRKAG2,PRKAR1B,PRKAR2A,PRKAR2B,PRKCA,PRKCB,PRKCD,PRKCE,PRKCG,PRKCH,PRKCZ,PRKD1,PRKD3,S…
PI3K Signaling in B Lymphocytes	9.04	ABL1,AKT3,ATF3,ATF4,ATF5,ATF6,BTK,CALM1 (includes others),CAMK2B,CAMK2D,CBL,CD180,CD19,CD79A,CHP1,CREB1,DAPP1,FCGR2B,FYN,IKBKB,INPP5D,IRS1,ITPR1,ITPR3,LYN,MALT1,MAP2K1,MAP2K2,MAPK1,MRAS,NFATC1,NFATC2,NFATC4,NFKBIA,NFKBID,PDPK1,PIK3AP1,PIK3CA,PIK3CB,PIK3CD,PIK3R1,PLCB4,PLCD1,PLCG1,PLCG2,PLEKHA3,PPP3CA,PPP3R1,PRKCB,PRKCZ,PTEN,PTPRC,RAC1,RAF1,RALB,RAP1A,RAP1B,RAP2B,RASD1,SYK,TLR4,VAV2,VAV3
Huntington's Disease Signaling	8.92	AKT3,AP2A2,ATF4,ATP5F1C,ATP5MC1,ATP5PF,BET1L,CAPN5,CASP10,CASP2,CASP3,CASP7,CASQ1,CDK5,CDK5R1,CLTB,CLTC,CLTCL1,CPLX2,CREB1,CYCS,DNAJB1,DNM1,DNM1L,EGFR,GLS,GNA11,GNA15,GNB4,GNB5,GNG12,GNG2,GNG4,GOSR1,GOSR2,HDAC2,HDAC3,HDAC4,HDAC9,HSPA14,HSPA1L,HSPA4,HSPA8,IGF1R,ITPR1,MAP2K4,MAPK1,MTOR,NAPA,NAPB,NAPG,NCOR2,NSF,PDPK1,PIK3CA,PIK3CB,PIK3CD,PIK3R1,PIK3R4,PLCB4,POLR2A,POLR2B,POLR2D,POLR2G,POLR2I,POLR2L,…
Production of Nitric Oxide and Reactive Oxygen Species in Macrophages	8.72	AKT3,APOA1,APOB,APOC2,APOD,APOE,CAT,CDC42,CYBB,IKBKB,IRF1,IRF8,JAK1,JAK3,LYZ,MAP2K1,MAP2K4,MAP3K1,MAP3K2,MAP3K3,MAP3K4,MAP3K5,MAP3K6,MAP3K7,MAPK1,MAPK11,MAPK13,MPO,NFKBIA,NFKBID,ORM2,PCYOX1,PIK3CA,PIK3CB,PIK3CD,PIK3R1,PIK3R4,PLCG1,PLCG2,PPM1L,PPP1CA,PPP1R12A,PPP1R14A,PPP1R14C,PPP2CA,PPP2R1B,PPP2R5A,PPP2R5B,PPP2R5E,PRKCA,PRKCB,PRKCD,PRKCE,PRKCG,PRKCH,PRKCZ,PRKD1,PRKD3,PTPA,PTPN6,RAC1,RAC2,RAP1A,RA…
Protein Ubiquitination Pathway	8.64	AMFR,ANAPC1,ANAPC5,B2M,BAG1,BIRC6,BRCA1,BTRC,CBL,CDC23,CDC34,CRYAB,CUL2,DNAJA1,DNAJB1,DNAJB9,DNAJC1,DNAJC10,DNAJC13,DNAJC15,DNAJC18,DNAJC30,DNAJC8,DNAJC9,ELOB,ELOC,FBXW7,HLA-A,HLA-F,HSPA13,HSPA14,HSPA1L,HSPA4,HSPA8,HSPB11,MDM2,NEDD4L,PSMA1,PSMA2,PSMA3,PSMA5,PSMA7,PSMB1,PSMB2,PSMB3,PSMB6,PSMB7,PSMB9,PSMC2,PSMC3,PSMC4,PSMC5,PSMD12,PSMD13,PSMD14,PSMD2,PSMD3,PSMD5,PSMD8,PSMD9,RBX1,SACS,SKP1,SMURF2,TA…
ErbB Signaling	8.55	AREG,CDC42,EGFR,ERBB2,ERBB3,EREG,FOXO1,MAP2K1,MAP2K2,MAP2K3,MAP2K4,MAP2K6,MAPK1,MAPK11,MAPK13,MRAS,MTOR,NCK1,PAK2,PAK3,PDPK1,PIK3CA,PIK3CB,PIK3CD,PIK3R1,PIK3R4,PLCG1,PLCG2,PRKCA,PRKCB,PRKCD,PRKCE,PRKCG,PRKCH,PRKCZ,PRKD1,PRKD3,RAF1,RALB,RAP1A,RAP1B,RAP2B,RASD1,RPS6KB1,SHC1,SOS1
Integrin Signaling	8.36	ABL1,ACTA2,ACTG2,ACTN1,ACTN4,ACTR3,AKT3,ARF3,ARF4,ARF5,ARHGAP26,ARHGAP5,ARHGEF7,ARPC2,ARPC3,ASAP1,BCAR1,CAPN5,CDC42,CTTN,FYN,ILKAP,ITGA2,ITGA4,ITGA9,ITGAM,ITGB2,ITGB4,ITGB8,LIMS1,MAP2K1,MAP2K2,MAP2K4,MAPK1,MPRIP,MRAS,MYL2,MYL9,NCK1,NEDD9,PAK2,PAK3,PARVA,PDGFB,PIK3CA,PIK3CB,PIK3CD,PIK3R1,PIK3R4,PLCG1,PLCG2,PPP1R12A,PPP1R12B,PTEN,PTK2,RAC1,RAC2,RAF1,RALB,RAP1A,RAP1B,RAP2B,RAPGEF1,RASD1,RHOA,RHOB,RH…
Role of NFAT in Cardiac Hypertrophy	8.34	ADCY1,ADCY9,AKAP5,AKT3,CABIN1,CACNA1C,CACNA2D1,CACNA2D3,CACNB1,CACNG4,CALM1 (includes others),CAMK1,CAMK1D,CAMK2B,CAMK2D,CHP1,CTF1,GATA4,GNAI1,GNAI2,GNAI3,GNAS,GNB4,GNB5,GNG12,GNG2,GNG4,HDAC2,HDAC3,HDAC4,HDAC9,IGF1R,ITPR1,ITPR3,MAP2K1,MAP2K2,MAP2K3,MAP2K4,MAP2K6,MAP3K1,MAP3K7,MAPK1,MAPK11,MAPK13,MEF2A,MEF2C,MRAS,NFATC4,NKX2-5,PIK3CA,PIK3CB,PIK3CD,PIK3R1,PIK3R4,PLCB4,PLCD1,PLCG1,PLCG2,PPP3CA,PPP3R…
Acute Phase Response Signaling	8.28	A2M,AGT,AHSG,AKT3,APOA1,APOH,C1S,C2,C4BPB,C5,CFB,CRABP2,F2,FGA,FGB,FN1,HAMP,HMOX2,IKBKB,IL1RAP,IL1RN,IL36RN,MAP2K1,MAP2K2,MAP2K3,MAP2K4,MAP2K6,MAP3K1,MAP3K5,MAP3K7,MAPK1,MAPK11,MAPK13,MBL2,MRAS,MTOR,MYD88,NFKBIA,NFKBID,NR3C1,ORM2,OSMR,PDPK1,PIK3CA,PIK3CB,PIK3CD,PIK3R1,PTPN11,RAF1,RALB,RAP1A,RAP1B,RAP2B,RASD1,RBP3,RBP5,RIPK1,SAA1,SERPINA3,SERPINF2,SERPING1,SHC1,SOCS2,SOCS7,SOD2,SOS1,STAT3,TCF4,TF,…
Prolactin Signaling	8.22	FYN,IRF1,IRS1,MAP2K1,MAP2K2,MAPK1,MRAS,MYC,NR3C1,PDPK1,PIK3CA,PIK3CB,PIK3CD,PIK3R1,PIK3R4,PLCG1,PLCG2,PRKCA,PRKCB,PRKCD,PRKCE,PRKCG,PRKCH,PRKCZ,PRKD1,PRKD3,PRLR,PTPN11,RAF1,RALB,RAP1A,RAP1B,RAP2B,RASD1,SHC1,SOCS2,SOCS7,SOS1,SP1,STAT3,STAT5B,TCF7
HER-2 Signaling in Breast Cancer	8.22	AKT3,AREG,CCND1,CCNE1,CCNE2,CDC42,CDKN1B,EGFR,ERBB2,ERBB3,FOXO1,H2BW2,ITGB2,ITGB4,ITGB8,MAP3K5,MDM2,MMP2,MRAS,PARD6A,PARD6B,PIK3CA,PIK3CB,PIK3CD,PIK3R1,PIK3R4,PLCG1,PRKCA,PRKCB,PRKCD,PRKCE,PRKCG,PRKCH,PRKCZ,PRKD1,PRKD3,RALB,RAP1A,RAP1B,RAP2B,RASD1,SOS1
Role of NFAT in Regulation of the Immune Response	7.96	AKAP5,AKT3,BTK,CABIN1,CALM1 (includes others),CD28,CD79A,CD80,CD86,CHP1,CSNK1D,CSNK1E,CSNK1G1,FCER1G,FCGR2A,FCGR2B,FYN,GATA4,GNA11,GNA15,GNAI1,GNAI2,GNAI3,GNAL,GNAS,GNAT1,GNAT2,GNAZ,GNB4,GNB5,GNG12,GNG2,GNG4,H2BW2,HLA-A,HLA-DOA,HLA-DQA1,HLA-DQB1,IKBKB,ITPR1,ITPR3,LAT,LYN,MAP2K1,MAP2K2,MAPK1,MEF2A,MEF2C,MRAS,NFATC1,NFATC2,NFATC4,NFKBIA,NFKBID,PIK3CA,PIK3CB,PIK3CD,PIK3R1,PIK3R4,PLCB4,PLCG1,PLCG2,PP…
Tec Kinase Signaling	7.96	ACTA2,ACTG2,BTK,CDC42,FCER1G,FGR,FYN,GNA11,GNA15,GNAI1,GNAI2,GNAI3,GNAL,GNAS,GNAT1,GNAT2,GNAZ,GNB4,GNB5,GNG12,GNG2,GNG4,HCK,ITGA2,ITGA4,JAK1,JAK3,LYN,MAP2K4,MRAS,PAK2,PAK3,PIK3CA,PIK3CB,PIK3CD,PIK3R1,PIK3R4,PLCG1,PLCG2,PRKCA,PRKCB,PRKCD,PRKCE,PRKCG,PRKCH,PRKCZ,PRKD1,PRKD3,PTK2,RAC1,RAC2,RHOA,RHOB,RHOBTB1,RHOD,RHOJ,RHOQ,RND2,RND3,STAT3,STAT5B,TLR4,TNF,TNFSF10,TXK,VAV2,VAV3,YES1
Cardiac Hypertrophy Signaling (Enhanced)	7.91	ACVR1,ACVR1B,ACVR2A,ACVR2B,ADCY1,ADCY9,AGT,AKAP13,AKT3,APEX1,ATF6,BMPR2,CACNA1C,CALM1 (includes others),CAMK2B,CAMK2D,CD70,CHP1,CSF2RB,CTF1,CYBB,DLG1,DVL2,DVL3,EDN1,EDNRB,EIF2B2,EIF2B5,EIF4EBP1,FGFR1,FZD1,FZD4,FZD5,FZD7,FZD8,GATA4,GDE1,GHR,GNA11,GNA15,GNAI1,GNAI2,GNAI3,GNAS,GNG2,H2BW2,HDAC2,HDAC3,HDAC4,HDAC9,IFNAR1,IGF1R,IKBKB,IL10RB,IL13RA2,IL15,IL15RA,IL17RA,IL17RC,IL17RE,IL27RA,IL2RA,IL2RB,IL7…
RAR Activation	7.91	ADCY1,ADCY9,ADH4,AKR1B1,AKR1C3,AKT3,ALDH1A1,ARID1A,CCNH,CRABP2,CSF2RB,CSNK2A2,DHRS3,DHRS4,GTF2H1,GTF2H3,GTF2H5,KAT2B,MAP2K1,MAP2K4,MAP3K1,MAP3K5,MAPK1,MAPK11,MAPK13,MNAT1,NCOA1,NCOR2,NR2F2,PARP1,PBRM1,PDPK1,PHF10,PIK3CA,PIK3CB,PIK3CD,PIK3R1,PML,PRKACA,PRKACB,PRKAG2,PRKAR1B,PRKAR2A,PRKAR2B,PRKCA,PRKCB,PRKCD,PRKCE,PRKCG,PRKCH,PRKCZ,PRKD1,PRKD3,PRMT1,PSMC5,PTEN,RAC1,RARB,RBP3,RBP5,RDH10,RDH11,REL,RP…
CXCR4 Signaling	7.8	ADCY1,ADCY9,AKT3,BCAR1,CDC42,EGR1,ELMO1,GNA11,GNA15,GNAI1,GNAI2,GNAI3,GNAL,GNAS,GNAT1,GNAT2,GNAZ,GNB4,GNB5,GNG12,GNG2,GNG4,ITPR1,ITPR3,LYN,MAP2K1,MAP2K2,MAP2K4,MAPK1,MRAS,MYL1,MYL2,MYL4,MYL6B,MYL9,PAK2,PAK3,PIK3CA,PIK3CB,PIK3CD,PIK3R1,PIK3R4,PLCB4,PRKCA,PRKCB,PRKCD,PRKCE,PRKCG,PRKCH,PRKCZ,PRKD1,PRKD3,PTK2,RAC1,RAC2,RAF1,RALB,RAP1A,RAP1B,RAP2B,RASD1,RHOA,RHOB,RHOBTB1,RHOD,RHOJ,RHOQ,RND2,RND3,ROCK1
Endocannabinoid Cancer Inhibition Pathway	7.61	ADCY1,ADCY9,AKT3,ATF3,ATF4,CAMKK2,CASP10,CASP2,CASP3,CASP7,CASQ1,CCND1,CCNE1,CCNE2,CDH1,CDKN1B,CNR1,CREB1,EIF2A,GNAI1,GNAI2,GNAI3,GNAL,GPR55,MAP2K1,MAP2K2,MAP2K3,MAP2K4,MAP2K6,MAPK1,MMP2,MTOR,MYC,PDGFC,PGF,PIK3CA,PIK3CB,PIK3CD,PIK3R1,PIK3R4,PRKAA1,PRKAB2,PRKACA,PRKACB,PRKAG2,PRKAR1B,PRKAR2A,PRKAR2B,PTK2,RAF1,RHOA,ROCK1,SMPD1,SNAI2,SPTLC1,SPTLC2,TCF4,TCF7,TCF7L1,TCF7L2,TWIST1,TWIST2
Glioma Signaling	7.59	ABL1,AKT3,CALM1 (includes others),CAMK1,CAMK1D,CAMK2B,CAMK2D,CCND1,CDKN2C,E2F1,E2F2,E2F8,EGFR,IDH2,IGF1R,MAP2K1,MAP2K2,MAPK1,MDM2,MRAS,MTOR,PA2G4,PDGFB,PDGFC,PDGFRA,PIK3CA,PIK3CB,PIK3CD,PIK3R1,PIK3R4,PLCG1,PLCG2,PRKCA,PRKCB,PRKCD,PRKCE,PRKCG,PRKCH,PRKCZ,PRKD1,PRKD3,PTEN,RAF1,RALB,RAP1A,RAP1B,RAP2B,RASD1,RB1,SHC1,SOS1,TFDP1
PTEN Signaling	7.52	AKT3,BCAR1,BCL2L11,BMPR2,CASP3,CBL,CCND1,CDC42,CDKN1B,CSNK2A2,EGFR,FGFR1,FLT1,FLT4,FOXG1,FOXO1,GHR,H2BW2,IGF1R,IKBKB,INPP5D,INPP5F,ITGA2,ITGA4,MAGI3,MAP2K1,MAP2K2,MAPK1,MAST2,MCRS1,MRAS,NTRK2,NTRK3,OCRL,PDGFRA,PDPK1,PIK3CA,PIK3CB,PIK3CD,PIK3R1,PRKCZ,PTEN,PTK2,RAC1,RAC2,RAF1,RALB,RAP1A,RAP1B,RAP2B,RASD1,RPS6KB1,SHC1,SOS1,TGFBR3
Mouse Embryonic Stem Cell Pluripotency	7.5	AKT3,APC,BMP4,BMPR2,DVL2,DVL3,FZD1,FZD4,FZD5,FZD7,FZD8,ID2,ID3,ID4,JAK1,JAK3,LIFR,MAP2K1,MAP2K2,MAP3K7,MAPK1,MAPK11,MAPK13,MRAS,MYC,PIK3CA,PIK3CB,PIK3CD,PIK3R1,PIK3R4,POU5F1,PTPN11,RAF1,RALB,RAP1A,RAP1B,RAP2B,RASD1,SMAD1,SMAD4,SOS1,STAT3,TBXT,TCF4,TCF7,TCF7L1,TCF7L2
VDR/RXR Activation	7.49	CALB1,CCL5,CCNC,CDKN1B,CEBPA,CXCL10,CYP24A1,FOXO1,GTF2B,HES1,HSD17B2,IGFBP5,KLF4,KLK6,LRP5,MXD1,NCOA1,NCOA2,NCOA3,NCOR2,PRKCA,PRKCB,PRKCD,PRKCE,PRKCG,PRKCH,PRKCZ,PRKD1,PRKD3,PSMC5,RUNX2,RXRA,SERPINB1,SP1,SULT2A1,THBD,TNFSF11,TRPV6,YY1
IL-3 Signaling	7.49	AKT3,CHP1,CSF2RB,FOXO1,INPP5D,JAK1,MAP2K1,MAP2K2,MAPK1,MRAS,PIK3CA,PIK3CB,PIK3CD,PIK3R1,PIK3R4,PPP3CA,PPP3R1,PRKCA,PRKCB,PRKCD,PRKCE,PRKCG,PRKCH,PRKCZ,PRKD1,PRKD3,PTPN6,RAC1,RAF1,RALB,RAP1A,RAP1B,RAP2B,RAPGEF1,RASD1,SHC1,SOS1,STAT3,STAT5B
Tight Junction Signaling	7.43	ACTA2,ACTG2,AFDN,AKT3,BET1L,CDC42,CEBPA,CGN,CLDN1,CLDN2,CPSF2,CPSF6,CRB3,CSTF1,CSTF2,CSTF3,F2RL2,GOSR1,GOSR2,MPDZ,MYH10,MYH11,MYL1,MYL2,MYL4,MYL6B,MYL9,NAPA,NAPB,NAPG,NECTIN1,NECTIN2,NECTIN3,NSF,OCLN,PARD6A,PATJ,PPM1L,PPP2CA,PPP2R1B,PPP2R5A,PPP2R5B,PPP2R5E,PRKACA,PRKACB,PRKAG2,PRKAR1B,PRKAR2A,PRKAR2B,PRKCZ,PTEN,PTPA,RAC1,RHOA,STX16,TIAM1,TJP1,TJP2,TNF,TNFRSF11B,TNFRSF1B,VAMP2,VAMP3,VAPA,VCL,YBX3,…
mTOR Signaling	7.41	AKT3,ATG13,CDC42,DDIT4,EIF3A,EIF3B,EIF3E,EIF3J,EIF3K,EIF4B,EIF4EBP1,FAU,GPLD1,IRS1,MAPK1,MAPKAP1,MRAS,MTOR,PDGFC,PDPK1,PGF,PIK3CA,PIK3CB,PIK3CD,PIK3R1,PIK3R4,PPM1L,PPP2CA,PPP2R1B,PPP2R5A,PPP2R5B,PPP2R5E,PRKAA1,PRKAB2,PRKAG2,PRKCA,PRKCB,PRKCD,PRKCE,PRKCG,PRKCH,PRKCZ,PRKD1,PRKD3,PTPA,RAC1,RAC2,RALB,RAP1A,RAP1B,RAP2B,RASD1,RHOA,RHOB,RHOBTB1,RHOD,RHOJ,RHOQ,RICTOR,RND2,RND3,RPS12,RPS13,RPS14,RPS16,RPS…
EIF2 Signaling	7.35	ACTA2,ACTG2,AGO1,AGO2,AGO4,AKT3,ATF3,ATF4,ATF5,CCND1,EIF1,EIF1AX,EIF1AY,EIF2A,EIF2AK1,EIF2AK2,EIF2B2,EIF2B5,EIF2S1,EIF2S2,EIF3A,EIF3B,EIF3E,EIF3J,EIF3K,EIF5B,FAU,IGF1R,MAP2K1,MAP2K2,MAPK1,MRAS,MYC,PDPK1,PIK3CA,PIK3CB,PIK3CD,PIK3R1,PIK3R4,PPP1CA,PPP1R15A,PTBP1,RAF1,RALB,RAP1A,RAP1B,RAP2B,RASD1,RPL10A,RPL13,RPL18,RPL21,RPL22,RPL22L1,RPL27A,RPL28,RPL31,RPL34,RPL35,RPL35A,RPL38,RPL5,RPL6,RPL7A,RPL7L1…
Neuregulin Signaling	7.32	AKT3,AREG,CDK5,CDK5R1,CDKN1B,EGFR,ERBB2,ERBB3,EREG,ERRFI1,ITGA2,ITGA4,MAP2K1,MAP2K2,MAPK1,MRAS,MTOR,MYC,PDPK1,PIK3R1,PLCG1,PLCG2,PRKCA,PRKCB,PRKCD,PRKCE,PRKCG,PRKCH,PRKCZ,PRKD1,PRKD3,PSEN1,PTEN,PTPN11,RAF1,RALB,RAP1A,RAP1B,RAP2B,RASD1,RNF41,RPS6,RPS6KB1,SHC1,SOS1,STAT5B
HIPPO signaling	7.29	AJUBA,BTRC,CD44,CSNK1D,CSNK1E,DLG1,DLG3,DLG5,FRMD6,ITCH,MOB1A,NF2,PATJ,PPM1L,PPP1CA,PPP1R12A,PPP1R14A,PPP1R14C,PPP2CA,PPP2R1B,PPP2R5A,PPP2R5B,PPP2R5E,PTPA,RASSF6,SAV1,SFN,SKP1,SMAD1,SMAD2,SMAD4,STK3,STK4,TEAD1,TEAD2,TEAD3,TJP2,WWC1,YAP1,YWHAG,YWHAQ
Cardiac Hypertrophy Signaling	7.27	ADCY1,ADCY9,ADSS2,CACNA1C,CALM1 (includes others),CDC42,CHP1,CREB1,EIF2B2,EIF2B5,GATA4,GNA11,GNA15,GNAI1,GNAI2,GNAI3,GNAL,GNAS,GNAT1,GNAT2,GNAZ,GNB4,GNB5,GNG12,GNG2,GNG4,IGF1R,IRS1,MAP2K1,MAP2K2,MAP2K3,MAP2K4,MAP2K6,MAP3K1,MAP3K2,MAP3K3,MAP3K4,MAP3K5,MAP3K6,MAP3K7,MAPK1,MAPK11,MAPK13,MEF2A,MEF2C,MRAS,MTOR,MYL1,MYL2,MYL4,MYL6B,MYL9,NFATC4,NKX2-5,PIK3CA,PIK3CB,PIK3CD,PIK3R1,PIK3R4,PLCB4,PLCD1,PLCG1…
GP6 Signaling Pathway	7.18	ADAM10,AKT3,APBB1IP,BTK,CALM1 (includes others),CERT1,COL11A1,COL12A1,COL16A1,COL18A1,COL1A1,COL22A1,COL27A1,COL4A1,COL4A4,COL6A1,COL6A2,COL9A1,COL9A2,FCER1G,FGA,FGB,FYN,GRAP2,H2BW2,ITPR1,LAMA3,LAMA4,LAMB2,LAMC3,LAT,LYN,PDPK1,PIK3CA,PIK3CB,PIK3CD,PIK3R1,PIK3R4,PLCG2,PRKCA,PRKCB,PRKCD,PRKCE,PRKCG,PRKCH,PRKCZ,PRKD1,PRKD3,PTK2,RAC1,RAP1B,SYK,TLN1
Germ Cell-Sertoli Cell Junction Signaling	7.13	A2M,ACTA2,ACTG2,ACTN1,ACTN4,AFDN,BCAR1,CDC42,CDH1,CDH2,EPN2,FER,IQGAP1,ITGA2,LAMC3,MAP2K1,MAP2K2,MAP2K3,MAP2K4,MAP2K6,MAP3K1,MAP3K2,MAP3K3,MAP3K4,MAP3K5,MAP3K6,MAP3K7,MAPK1,MRAS,MTMR2,NECTIN2,NECTIN3,PAK2,PAK3,PDPK1,PIK3CA,PIK3CB,PIK3CD,PIK3R1,PIK3R4,PLS1,PTK2,RAC1,RAC2,RALB,RAP1A,RAP1B,RAP2B,RASD1,RHOA,RHOB,RHOBTB1,RHOD,RHOJ,RHOQ,RND2,RND3,TJP1,TNF,TUBA1A,TUBA3C/TUBA3D,TUBA4A,TUBB,TUBB2A,TUBB4A,…
Mitochondrial Dysfunction	7.09	ACO1,APH1A,APP,ATP5F1C,ATP5MC1,ATP5MC2,ATP5MC3,ATP5ME,ATP5MF,ATP5MGL,ATP5PD,ATP5PF,ATP5PO,BACE1,CASP3,CAT,COX10,COX5B,COX6A1,COX6B1,COX6C,COX7A2,COX7B,COX7B2,COX7C,CYC1,CYCS,DMAC2L,FIS1,GLRX2,GPD2,GPX4,GSR,LRRK2,MAOA,MAP2K4,NDUFA1,NDUFA13,NDUFA2,NDUFA3,NDUFA4L2,NDUFAB1,NDUFB11,NDUFB2,NDUFB3,NDUFB4,NDUFS1,NDUFS5,NDUFV1,NDUFV2,NDUFV3,PDHA1,PINK1,PRDX3,PRDX5,PSEN1,PSEN2,PSENEN,SDHB,SDHD,SNCA,SOD2,TR…
ILK Signaling	7.03	ACTA2,ACTG2,ACTN1,ACTN4,AKT3,ARHGEF6,ATF4,CASP3,CCND1,CDC42,CDH1,CREB1,FN1,H2BW2,ILKAP,IRS1,ITGB2,ITGB4,ITGB8,LIMS1,MAP2K4,MAP2K6,MAPK1,MTOR,MUC1,MYC,MYH10,MYH11,MYL1,MYL2,MYL4,MYL6B,MYL9,NACA,PARVA,PDGFC,PDPK1,PGF,PIK3CA,PIK3CB,PIK3CD,PIK3R1,PIK3R4,PPM1L,PPP1R12A,PPP2CA,PPP2R1B,PPP2R5A,PPP2R5B,PPP2R5E,PTEN,PTK2,PTPA,RAC1,RAC2,RHOA,RHOB,RHOBTB1,RHOD,RHOJ,RHOQ,RICTOR,RND2,RND3,RPS6KA5,RSU1,SNAI2,T…
Endocannabinoid Developing Neuron Pathway	6.95	ADCY1,ADCY9,AKT3,ARAF,ATF4,BRCA1,CCND1,CDKN1B,CNR1,CREB1,GNAI1,GNAI2,GNAI3,GNAL,GNG2,MAP2K1,MAP2K2,MAP2K3,MAP2K4,MAP2K6,MAPK1,MAPK11,MAPK13,MAPK15,MAPK6,MGLL,MRAS,MTOR,PAX6,PIK3CA,PIK3CB,PIK3CD,PIK3R1,PIK3R4,PRKACA,PRKACB,PRKAG2,PRKAR1B,PRKAR2A,PRKAR2B,RAC1,RAC2,RAF1,RALB,RAP1A,RAP1B,RAP2B,RASD1,RHOA,STAT3
GNRH Signaling	6.95	ADCY1,ADCY9,ATF4,CACNA1C,CACNA2D1,CACNA2D3,CACNB1,CACNG4,CALM1 (includes others),CAMK2B,CAMK2D,CDC42,CREB1,EGFR,EGR1,GNA11,GNA15,GNAI1,GNAI2,GNAI3,GNAS,GNG2,GNRH1,ITPR1,ITPR3,MAP2K1,MAP2K2,MAP2K3,MAP2K4,MAP2K6,MAP3K1,MAP3K2,MAP3K3,MAP3K4,MAP3K5,MAP3K6,MAP3K7,MAPK1,MAPK11,MAPK13,MMP2,MRAS,PAK2,PAK3,PLCB4,PRKACA,PRKACB,PRKAG2,PRKAR1B,PRKAR2A,PRKAR2B,PRKCA,PRKCB,PRKCD,PRKCE,PRKCG,PRKCH,PRKCZ,PRKD1,P…
Role of Macrophages, Fibroblasts and Endothelial Cells in Rheumatoid Arthritis	6.93	AKT3,APC,ATF4,C5,CALM1 (includes others),CAMK2B,CAMK2D,CCL5,CCND1,CEBPA,CEBPD,CEBPG,CHP1,CREB1,CSF1,DKK1,DKK3,F2RL1,FN1,FRZB,FZD1,FZD4,FZD5,FZD7,FZD8,IKBKB,IL15,IL16,IL17RA,IL17RC,IL1RAP,IL1RN,IL36RN,IRAK2,IRAK3,LRP5,LRP6,LTB,LTBR,MAP2K1,MAP2K2,MAP2K3,MAP2K4,MAP2K6,MAP3K7,MAPK1,MMP13,MRAS,MYC,MYD88,NFATC1,NFATC2,NFATC4,NFKBIA,NFKBID,NLK,PDGFB,PDGFC,PGF,PIK3CA,PIK3CB,PIK3CD,PIK3R1,PIK3R4,PLCB4,PLC…
Reelin Signaling in Neurons	6.81	ACTR3,AFDN,AKT3,APBB1,APOE,APP,ARHGEF10,ARHGEF6,ARPC2,ARPC3,CAMK2B,CAMK2D,CDC42,CDH2,CDK5,CDK5R1,CNR1,DCX,FGR,FYN,HCK,ITGA2,ITGA4,ITGB2,LRP8,LYN,MAP1B,MAP2K1,MAP2K2,MAP2K3,MAP2K4,MAP2K6,MAP4K1,MAPK1,MAPK8IP1,MAPK8IP3,MTOR,NECTIN3,PAFAH1B1,PAFAH1B2,PAFAH1B3,PDK3,PIK3CA,PIK3CB,PIK3CD,PIK3R1,PIK3R4,RAC1,RAP1A,RAP1B,RAPGEF1,RHOA,WASL,YES1
HGF Signaling	6.78	AKT3,CCND1,CDC42,CDK2,ELF3,ELF4,ITGA2,ITGA4,MAP2K1,MAP2K2,MAP2K4,MAP3K1,MAP3K2,MAP3K3,MAP3K4,MAP3K5,MAP3K6,MAP3K7,MAPK1,MET,MRAS,PIK3CA,PIK3CB,PIK3CD,PIK3R1,PIK3R4,PLCG1,PLCG2,PRKCA,PRKCB,PRKCD,PRKCE,PRKCG,PRKCH,PRKCZ,PRKD1,PRKD3,PTK2,PTPN11,RAC1,RAF1,RALB,RAP1A,RAP1B,RAP2B,RAPGEF1,RASD1,SOS1,STAT3
Acute Myeloid Leukemia Signaling	6.78	AKT3,ARAF,CCND1,CEBPA,CSF1R,CSF2RB,EIF4EBP1,FLT3LG,IDH2,MAP2K1,MAP2K2,MAP2K3,MAP2K4,MAP2K6,MAPK1,MRAS,MTOR,MYC,PIK3CA,PIK3CB,PIK3CD,PIK3R1,PIK3R4,PIM1,PIM2,PML,RAF1,RALB,RAP1A,RAP1B,RAP2B,RASD1,RPS6KB1,RUNX1,SOS1,SPI1,STAT3,STAT5B,TCF4,TCF7,TCF7L1,TCF7L2
Renin-Angiotensin Signaling	6.77	ADCY1,ADCY9,AGT,CCL5,ITPR1,ITPR3,MAP2K1,MAP2K2,MAP2K4,MAP3K1,MAPK1,MAPK11,MAPK13,MRAS,PAK2,PAK3,PIK3CA,PIK3CB,PIK3CD,PIK3R1,PIK3R4,PLCG1,PLCG2,PRKACA,PRKACB,PRKAG2,PRKAR1B,PRKAR2A,PRKAR2B,PRKCA,PRKCB,PRKCD,PRKCE,PRKCG,PRKCH,PRKCZ,PRKD1,PRKD3,PTK2,PTPN6,RAC1,RAF1,RALB,RAP1A,RAP1B,RAP2B,RASD1,REN,SHC1,SHC3,SOS1,STAT3,TNF
Senescence Pathway	6.75	ACVR1,ACVR1B,ACVR2A,ACVR2B,AKT3,ANAPC1,ANAPC5,ARAF,ATF3,ATM,ATR,BMPR2,CACNA1C,CALM1 (includes others),CAPN5,CAT,CCND1,CDC23,CDC25C,CDK1,CDK2,CDKN1B,CHP1,E2F1,E2F2,E2F8,EED,EIF4EBP1,ELF3,ELF4,EZH2,GATA4,HIPK2,IKBKB,ING1,ITPR3,ITSN2,KAT2B,MAP2K1,MAP2K2,MAP2K3,MAP2K4,MAP2K6,MAP3K7,MAPK1,MAPK15,MAPK6,MCU,MDM2,MRAS,MTOR,NFATC1,NFATC2,NFATC4,PARP1,PCGF6,PDHA1,PDHX,PDK3,PHF1,PHF19,PIK3CA,PIK3CB,PIK3CD,P…
Leukocyte Extravasation Signaling	6.61	ABL1,ACTA2,ACTG2,ACTN1,ACTN4,AFDN,ARHGAP5,BCAR1,BTK,CD44,CDC42,CLDN1,CLDN2,CTTN,CYBB,DLC1,EDIL3,FER,GNAI1,GNAI2,GNAI3,ITGA2,ITGA4,ITGAM,ITGB2,MAP2K2,MAP2K4,MAP3K4,MAPK1,MAPK11,MAPK13,MMP10,MMP13,MMP15,MMP16,MMP17,MMP19,MMP2,PECAM1,PIK3CA,PIK3CB,PIK3CD,PIK3R1,PIK3R4,PLCG1,PLCG2,PRKCA,PRKCB,PRKCD,PRKCE,PRKCG,PRKCH,PRKCZ,PRKD1,PRKD3,PTK2,PTPN11,RAC1,RAC2,RAP1A,RAP1B,RAPGEF4,RDX,RHOA,ROCK1,SIPA1,THY1…
ErbB4 Signaling	6.59	APH1A,MAP2K1,MAP2K2,MAPK1,MRAS,PDPK1,PIK3CA,PIK3CB,PIK3CD,PIK3R1,PIK3R4,PLCG1,PLCG2,PRKCA,PRKCB,PRKCD,PRKCE,PRKCG,PRKCH,PRKCZ,PRKD1,PRKD3,PSEN1,PSEN2,PSENEN,RAF1,RALB,RAP1A,RAP1B,RAP2B,RASD1,SHC1,SOS1,YAP1
Inhibition of ARE-Mediated mRNA Degradation Pathway	6.57	AGO1,AGO2,AGO4,AKT3,CD70,CNOT2,CNOT3,CNOT9,DCP1A,DIS3L,EXOSC10,EXOSC4,EXOSC5,EXOSC6,EXOSC7,LTB,MAP3K7,MAPK1,MAPK11,MAPK13,MAPK15,MAPK6,PABPN1,PAPOLA,PPM1L,PPP2CA,PPP2R1B,PPP2R5A,PPP2R5B,PPP2R5E,PRKACA,PRKACB,PRKAG2,PRKAR1B,PRKAR2A,PRKAR2B,PSMA8,PSMF1,PTPA,SFN,TIA1,TNF,TNFRSF11B,TNFRSF1B,TNFSF10,TNFSF11,TNFSF13B,TNFSF8,XRN1,YWHAG,YWHAQ
α-Adrenergic Signaling	6.56	ADCY1,ADCY9,CALM1 (includes others),EPM2A,GNAI1,GNAI2,GNAI3,GNAS,GNB4,GNB5,GNG12,GNG2,GNG4,GYS1,ITPR1,ITPR3,MAP2K1,MAP2K2,MAPK1,MRAS,PHKA2,PLCG1,PLCG2,PRKACA,PRKACB,PRKAG2,PRKAR1B,PRKAR2A,PRKAR2B,PRKCA,PRKCB,PRKCD,PRKCE,PRKCG,PRKCH,PRKCZ,PRKD1,PRKD3,PYGB,PYGL,RAF1,RALB,RAP1A,RAP1B,RAP2B,RASD1
G Beta Gamma Signaling	6.55	ADCY1,AKT3,ARHGEF6,BTK,CACNA1C,CACNA2D1,CACNA2D3,CACNB1,CACNG4,CDC42,EGFR,GNA11,GNA15,GNAI1,GNAI2,GNAI3,GNAL,GNAS,GNAT1,GNAT2,GNAZ,GNB4,GNB5,GNG12,GNG2,GNG4,MAPK1,MRAS,PDPK1,PLCG1,PLCG2,PRKACA,PRKACB,PRKAG2,PRKAR1B,PRKAR2A,PRKAR2B,PRKCA,PRKCB,PRKCD,PRKCE,PRKCG,PRKCH,PRKCZ,PRKD1,PRKD3,RAF1,RALB,RAP1A,RAP1B,RAP2B,RASD1,SHC1,SOS1
IL-8 Signaling	6.51	AKT3,ARAF,AZU1,CCND1,CDC42,CDH1,CXCL1,CYBB,EGFR,EIF4EBP1,FLT1,FLT4,GNAI1,GNAI2,GNAI3,GNAS,GNB4,GNB5,GNG12,GNG2,GNG4,GPLD1,IKBKB,IQGAP1,IRAK2,IRAK3,ITGAM,ITGB2,MAP2K1,MAP2K2,MAP2K4,MAP4K4,MAPK1,MMP2,MPO,MRAS,MTOR,MYL2,MYL9,PAK2,PDGFC,PGF,PIK3CA,PIK3CB,PIK3CD,PIK3R1,PIK3R4,PRKCA,PRKCB,PRKCD,PRKCE,PRKCG,PRKCH,PRKCZ,PRKD1,PRKD3,PTK2,RAC1,RAC2,RAF1,RALB,RAP1A,RAP1B,RAP2B,RASD1,RHOA,RHOB,RHOBTB1,RHOD,R…
Virus Entry via Endocytic Pathways	6.47	ABL1,ACTA2,ACTG2,AP1M2,AP1S2,AP2A2,AP2S1,AP3B1,B2M,CDC42,CLTB,CLTC,CLTCL1,CXADR,DNM1,FOLR1,FYN,HLA-A,HLA-F,ITGA2,ITGA4,ITGB2,ITGB4,ITGB8,MRAS,PIK3CA,PIK3CB,PIK3CD,PIK3R1,PIK3R4,PLCG1,PLCG2,PRKCA,PRKCB,PRKCD,PRKCE,PRKCG,PRKCH,PRKCZ,PRKD1,PRKD3,RAC1,RAC2,RALB,RAP1A,RAP1B,RAP2B,RASD1
fMLP Signaling in Neutrophils	6.44	ACTR3,ARPC2,ARPC3,CALM1 (includes others),CDC42,CHP1,CYBB,GNAI1,GNAI2,GNAI3,GNAS,GNB4,GNB5,GNG12,GNG2,GNG4,ITPR1,ITPR3,MAP2K1,MAP2K2,MAPK1,MRAS,NFATC1,NFATC2,NFATC4,NFKBIA,NFKBID,PIK3CA,PIK3CB,PIK3CD,PIK3R1,PIK3R4,PLCB4,PPP3CA,PPP3R1,PRKCA,PRKCB,PRKCD,PRKCE,PRKCG,PRKCH,PRKCZ,PRKD1,PRKD3,RAC1,RAF1,RALB,RAP1A,RAP1B,RAP2B,RASD1
LPS-stimulated MAPK Signaling	6.41	CDC42,CREB1,IKBKB,MAP2K1,MAP2K2,MAP2K3,MAP2K4,MAP2K6,MAP3K5,MAP3K7,MAPK1,MAPK11,MAPK13,MRAS,NFKBIA,NFKBID,PIK3CA,PIK3CB,PIK3CD,PIK3R1,PIK3R4,PRKCA,PRKCB,PRKCD,PRKCE,PRKCG,PRKCH,PRKCZ,PRKD1,PRKD3,RAC1,RAF1,RALB,RAP1A,RAP1B,RAP2B,RASD1,TLR4
Erythropoietin Signaling	6.4	AKT3,CBL,EPOR,MAP2K1,MAP2K2,MAPK1,MRAS,NFKBIA,NFKBID,PDPK1,PIK3CA,PIK3CB,PIK3CD,PIK3R1,PIK3R4,PLCG1,PLCG2,PRKCA,PRKCB,PRKCD,PRKCE,PRKCG,PRKCH,PRKCZ,PRKD1,PRKD3,PTPN6,RAF1,RALB,RAP1A,RAP1B,RAP2B,RASD1,RPS6KB1,SHC1,SOS1,STAT5B
Macropinocytosis Signaling	6.39	ACTN4,CDC42,CSF1,CSF1R,ITGB2,ITGB4,ITGB8,MET,MRAS,PDGFB,PDGFC,PIK3CA,PIK3CB,PIK3CD,PIK3R1,PIK3R4,PLCG1,PLCG2,PRKCA,PRKCB,PRKCD,PRKCE,PRKCG,PRKCH,PRKCZ,PRKD1,PRKD3,RAB5A,RAC1,RALB,RAP1A,RAP1B,RAP2B,RASD1,RHOA,USP6NL
Natural Killer Cell Signaling	6.36	AKT3,B2M,CD226,CDC42,COL18A1,COL1A1,FCER1G,FCGR2A,FYN,HCST,HLA-A,HLA-F,HLA-G,HSPA14,HSPA1L,HSPA4,HSPA8,IL15,IL2RB,JAK3,KLRC1,KLRC3,LAT,MAP2K1,MAP2K2,MAP2K3,MAP3K1,MAP3K2,MAP3K3,MAP3K4,MAP3K5,MAP3K6,MAP3K7,MAPK1,MAPK11,MAPK13,MRAS,MTOR,MYD88,NCK1,NECTIN2,NFATC1,NFATC2,NFATC4,PAK2,PAK3,PIK3CA,PIK3CB,PIK3CD,PIK3R1,PIK3R4,PLCG1,PLCG2,PTPN11,PTPN6,PVR,RAC1,RAC2,RAF1,RALB,RAP1A,RAP1B,RAP2B,RASD1,ROCK1,…
NRF2-mediated Oxidative Stress Response	6.26	ABCC2,ABCC4,ACTA2,ACTG2,AOX1,ATF4,CAT,CBR1,CDC34,CUL3,DNAJA1,DNAJB1,DNAJB9,DNAJC1,DNAJC10,DNAJC13,DNAJC15,DNAJC18,DNAJC8,DNAJC9,EPHX1,ERP29,FOSL1,GCLC,GCLM,GSR,GSTA4,GSTM3,HACD3,MAF,MAP2K1,MAP2K2,MAP2K3,MAP2K4,MAP2K6,MAP3K1,MAP3K5,MAP3K7,MAPK1,MGST2,MRAS,NFE2L2,PIK3CA,PIK3CB,PIK3CD,PIK3R1,PIK3R4,PRDX1,PRKCA,PRKCB,PRKCD,PRKCE,PRKCG,PRKCH,PRKCZ,PRKD1,PRKD3,RAF1,RALB,RAP1A,RAP1B,RAP2B,RASD1,RBX1,SCA…
Glucocorticoid Receptor Signaling	6.25	A2M,AGT,AKT3,ARID1A,BAG1,CCL13,CCL3,CCL5,CCNH,CEBPA,CHP1,CREB1,CREBZF,ESR1,GTF2A2,GTF2B,GTF2E1,GTF2E2,GTF2F2,GTF2H1,GTF2H3,GTF2H5,HMGB1,HSPA14,HSPA1L,HSPA4,HSPA8,IKBKB,IL1RN,JAK1,JAK3,KAT2B,KRT10,KRT14,KRT15,KRT19,KRT23,KRT6A,KRT7,KRT77,MAP2K1,MAP2K2,MAP2K4,MAP3K1,MAP3K7,MAPK1,MAPK11,MAPK13,MNAT1,MRAS,NCOA1,NCOA2,NCOA3,NCOR2,NFATC1,NFATC2,NFATC4,NFKBIA,NFKBID,NR3C1,PBRM1,PBX1,PCK1,PCK2,PHF10,PIK3…
VEGF Signaling	6.24	ACTA2,ACTG2,ACTN1,ACTN4,AKT3,ARNT,EIF1,EIF1AX,EIF1AY,EIF2B2,EIF2B5,EIF2S1,EIF2S2,FLT1,FLT4,FOXO1,MAP2K1,MAP2K2,MAPK1,MRAS,PDGFC,PGF,PIK3CA,PIK3CB,PIK3CD,PIK3R1,PIK3R4,PLCG1,PLCG2,PRKCA,PRKCB,PTK2,PTPN11,PTPN6,RAF1,RALB,RAP1A,RAP1B,RAP2B,RASD1,ROCK1,SFN,SHC1,SOS1,VCL
Sertoli Cell-Sertoli Cell Junction Signaling	6.21	A2M,ACTA2,ACTG2,ACTN1,ACTN4,AFDN,AKT3,BCAR1,CDC42,CDH1,CGN,CLDN1,CLDN2,DLG1,EPN2,GUCY1A1,GUCY1A2,H2BW2,ITGA2,ITGA4,MAP2K1,MAP2K2,MAP2K3,MAP2K4,MAP3K1,MAP3K2,MAP3K20,MAP3K3,MAP3K4,MAP3K5,MAP3K6,MAP3K7,MAPK1,MAPK11,MAPK13,MRAS,MTMR2,NECTIN1,NECTIN2,NECTIN3,OCLN,PLS1,PRKACA,PRKACB,PRKAG2,PRKAR1B,PRKAR2A,PRKAR2B,PTEN,RAC1,RAF1,RALB,RAP1A,RAP1B,RAP2B,RASD1,SPTBN1,SPTBN2,TGFBR3,TJP1,TJP2,TNF,TUBA1A,TUB…
Hereditary Breast Cancer Signaling	6.14	AKT3,ARID1A,ATM,ATR,BARD1,BRCA1,BRCA2,CCND1,CDC25C,CDK1,E2F1,FAAP100,FANCA,FANCD2,FANCG,FANCL,FANCM,H2AX,HDAC2,HDAC3,HDAC4,HDAC9,MLH1,MRAS,PALB2,PBRM1,PHF10,PIK3CA,PIK3CB,PIK3CD,PIK3R1,PIK3R4,POLR2A,POLR2B,POLR2D,POLR2G,POLR2I,POLR2L,PTEN,RAD50,RAD51,RALB,RAP1A,RAP1B,RAP2B,RASD1,RB1,RFC3,RFC4,RPA1,SFN,SMARCC1,SMARCD1,SMARCD2,SMARCD3,UBA52
PI3K/AKT Signaling	6.12	AKT3,CCND1,CDKN1B,CSF2RB,EIF4EBP1,EPM2A,FOXO1,GDF15,GHR,GYS1,H2BW2,IFNAR1,IKBKB,IL10RB,IL13RA2,IL15RA,IL17RA,IL17RC,IL17RE,IL27RA,IL2RA,IL2RB,IL7R,INPP5D,INPP5F,ITGA2,ITGA4,JAK1,JAK3,LIMS1,MAP2K1,MAP2K2,MAP3K5,MAPK1,MAPK8IP1,MDM2,MRAS,MTOR,NFKBIA,NFKBID,OCRL,PDPK1,PIK3CA,PIK3CB,PIK3CD,PIK3R1,PPM1L,PPP2CA,PPP2R1B,PPP2R5A,PPP2R5B,PPP2R5E,PTEN,PTPA,RAF1,RALB,RAP1A,RAP1B,RAP2B,RASD1,RPS6KB1,SFN,SHC1,…
Insulin Receptor Signaling	6.07	ACLY,AKT3,CBL,EIF2B2,EIF2B5,EIF4EBP1,EPM2A,FOXO1,FYN,GYS1,H2BW2,INPP5D,INPP5F,IRS1,JAK1,MAP2K1,MAP2K2,MAPK1,MRAS,MTOR,NCK1,OCRL,PDPK1,PIK3CA,PIK3CB,PIK3CD,PIK3R1,PIK3R4,PPP1CA,PPP1R12A,PPP1R14A,PPP1R14C,PRKACA,PRKACB,PRKAG2,PRKAR1B,PRKAR2A,PRKAR2B,PRKCZ,PTEN,PTPN1,PTPN11,PTPRF,RAF1,RALB,RAP1A,RAP1B,RAP2B,RAPGEF1,RASD1,RHOQ,RPS6KB1,SCNN1B,SGK1,SHC1,SOS1,VAMP2
Fc Epsilon RI Signaling	6.02	AKT3,BTK,FCER1G,FYN,GRAP2,INPP5D,INPP5F,LAT,LYN,MAP2K1,MAP2K2,MAP2K3,MAP2K4,MAP2K6,MAPK1,MAPK11,MAPK13,MRAS,OCRL,PDPK1,PIK3CA,PIK3CB,PIK3CD,PIK3R1,PIK3R4,PLCG1,PLCG2,PRKCA,PRKCB,PRKCD,PRKCE,PRKCG,PRKCH,PRKCZ,PRKD1,PRKD3,PTPN11,RAC1,RAC2,RAF1,RALB,RAP1A,RAP1B,RAP2B,RASD1,SOS1,SYK,TNF,VAV2,VAV3
Signaling by Rho Family GTPases	5.95	ACTA2,ACTG2,ACTR3,ARHGEF10,ARHGEF17,ARHGEF6,ARHGEF7,ARPC2,ARPC3,BAIAP2,CDC42,CDC42EP1,CDC42EP3,CDC42EP4,CDH1,CDH11,CDH2,CDH24,CDH3,CDH6,CIT,CLIP1,CYBB,CYFIP1,GNA11,GNA15,GNAI1,GNAI2,GNAI3,GNAL,GNAS,GNAT1,GNAT2,GNAZ,GNB4,GNB5,GNG12,GNG2,GNG4,IQGAP1,ITGA2,ITGA4,MAP2K1,MAP2K2,MAP2K4,MAP3K20,MAPK1,MRAS,MYL1,MYL2,MYL4,MYL6B,MYL9,PAK2,PAK3,PARD6A,PIK3CA,PIK3CB,PIK3CD,PIK3R1,PIK3R4,PKN1,PPP1R12A,PPP1R12…
FAK Signaling	5.87	ACTA2,ACTG2,AKT3,ARHGAP26,ARHGEF6,ARHGEF7,ASAP1,BCAR1,CAPN5,EGFR,FYN,GIT2,HMMR,ITGA2,ITGA4,MAP2K1,MAP2K2,MAPK1,MRAS,PAK2,PAK3,PDPK1,PIK3CA,PIK3CB,PIK3CD,PIK3R1,PIK3R4,PLCG1,PLCG2,PTEN,PTK2,RAC1,RAF1,RALB,RAP1A,RAP1B,RAP2B,RASD1,SOS1,TLN1,TLN2,VCL
Thrombopoietin Signaling	5.86	MAP2K1,MAP2K2,MAPK1,MRAS,MYC,PIK3CA,PIK3CB,PIK3CD,PIK3R1,PIK3R4,PLCG1,PLCG2,PRKCA,PRKCB,PRKCD,PRKCE,PRKCG,PRKCH,PRKCZ,PRKD1,PRKD3,PTPN11,RAF1,RALB,RAP1A,RAP1B,RAP2B,RASD1,SHC1,SOS1,STAT3,STAT5B
ERK/MAPK Signaling	5.83	ARAF,ATF4,BCAR1,CREB1,DUSP6,EIF4EBP1,ELF3,ELF4,ESR1,FYN,ITGA2,ITGA4,KSR1,MAP2K1,MAP2K2,MAPK1,MRAS,MYC,NFATC1,PAK2,PAK3,PIK3CA,PIK3CB,PIK3CD,PIK3R1,PIK3R4,PLCG1,PLCG2,PPARG,PPM1L,PPP1CA,PPP1R12A,PPP1R14A,PPP1R14C,PPP2CA,PPP2R1B,PPP2R5A,PPP2R5B,PPP2R5E,PRKACA,PRKACB,PRKAG2,PRKAR1B,PRKAR2A,PRKAR2B,PRKCA,PRKCB,PRKCD,PRKCE,PRKCG,PTK2,PTPA,RAC1,RAC2,RAF1,RALB,RAP1A,RAP1B,RAP2B,RAPGEF1,RAPGEF4,RASD1,RPS…
Ephrin Receptor Signaling	5.82	ABL1,ACTR3,ADAM10,AKT3,ARPC2,ARPC3,ATF4,BCAR1,CDC42,CREB1,EFNA1,EFNB1,EFNB2,EPHA2,EPHB1,EPHB2,EPHB6,FYN,GNA11,GNA15,GNAI1,GNAI2,GNAI3,GNAL,GNAS,GNAT1,GNAT2,GNAZ,GNB4,GNB5,GNG12,GNG2,GNG4,ITGA2,ITGA4,MAP2K1,MAP2K2,MAP4K4,MAPK1,MRAS,NCK1,PAK2,PAK3,PDGFB,PDGFC,PGF,PTK2,PTPN11,PTPN13,RAC1,RAC2,RAF1,RALB,RAP1A,RAP1B,RAP2B,RAPGEF1,RASD1,RHOA,ROCK1,SDC2,SH2D3C,SHC1,SOS1,STAT3,WASL,WIPF1
Gαq Signaling	5.77	AKT3,BTK,CALM1 (includes others),CDC42,CHP1,CHRM3,EPM2A,GNA11,GNA15,GNAS,GNB4,GNB5,GNG12,GNG2,GNG4,GPLD1,GYS1,HTR2A,HTR2B,IKBKB,ITPR1,ITPR3,MAP2K1,MAP2K2,MAPK1,MRAS,NFATC1,NFATC2,NFATC4,NFKBIA,NFKBID,PIK3CA,PIK3CB,PIK3CD,PIK3R1,PIK3R4,PLCB4,PLCG1,PLCG2,PPP3CA,PPP3R1,PRKCA,PRKCB,PRKCD,PRKCE,PRKCG,PRKCH,PRKCZ,PRKD1,PRKD3,RAC1,RAC2,RAF1,RHOA,RHOB,RHOBTB1,RHOD,RHOJ,RHOQ,RND2,RND3,ROCK1
Glioblastoma Multiforme Signaling	5.72	AKT3,APC,CCND1,CCNE1,CDC42,CDK2,CDKN1B,E2F1,E2F2,E2F8,EGFR,FOXO1,FZD1,FZD4,FZD5,FZD7,FZD8,IGF1R,ITPR1,ITPR3,MAP2K1,MAP2K2,MAPK1,MDM2,MRAS,MTOR,MYC,NF2,PDGFB,PDGFC,PDGFRA,PIK3CA,PIK3CB,PIK3CD,PIK3R1,PIK3R4,PLCB4,PLCD1,PLCG1,PLCG2,PRKCD,PTEN,RAC1,RAC2,RAF1,RALB,RAP1A,RAP1B,RAP2B,RASD1,RB1,RHOA,RHOB,RHOBTB1,RHOD,RHOJ,RHOQ,RND2,RND3,RPS6KB1,SHC1,SOS1,WNT3
GM-CSF Signaling	5.69	AKT3,CAMK2B,CAMK2D,CCND1,CSF2RB,HCK,LYN,MAP2K1,MAP2K2,MAPK1,MRAS,PIK3CA,PIK3CB,PIK3CD,PIK3R1,PIK3R4,PIM1,PPP3CA,PPP3R1,PRKCB,PTPN11,RACK1,RAF1,RALB,RAP1A,RAP1B,RAP2B,RASD1,RUNX1,SHC1,SOS1,STAT3,STAT5B
IGF-1 Signaling	5.66	AKT3,CCN1,CSNK2A2,FOXO1,IGF1R,IGFBP2,IGFBP5,IGFBP7,IRS1,JAK1,MAP2K1,MAP2K2,MAPK1,MRAS,PDPK1,PIK3CA,PIK3CB,PIK3CD,PIK3R1,PIK3R4,PRKACA,PRKACB,PRKAG2,PRKAR1B,PRKAR2A,PRKAR2B,PRKCZ,PTK2,PTPN11,RAF1,RALB,RAP1A,RAP1B,RAP2B,RASD1,RPS6KB1,SFN,SHC1,SOCS2,SOCS7,SOS1,STAT3,YWHAG,YWHAQ
Opioid Signaling Pathway	5.66	ADCY1,ADCY9,AKT3,AP2A2,AP2S1,ATF4,CACNA1C,CACNA2D1,CACNA2D3,CACNB1,CACNG4,CALM1 (includes others),CAMK1,CAMK1D,CAMK2B,CAMK2D,CDC42,CDKN1B,CLTB,CLTC,CLTCL1,CREB1,FGR,FYN,GNAI1,GNAI2,GNAI3,GNAL,GNAS,GNG2,GRK3,GRK5,HCK,ITPR1,ITPR3,LYN,MAP2K1,MAP2K2,MAP2K3,MAP2K4,MAP2K6,MAPK1,MAPK15,MAPK6,MRAS,MYC,NFKBIA,OPRK1,PDE1B,PDE1C,PPP3CA,PPP3R1,PRKACA,PRKACB,PRKAG2,PRKAR1B,PRKAR2A,PRKAR2B,PRKCA,PRKCB,PRKCD,PR…
Phospholipase C Signaling	5.61	ADCY1,ADCY9,ARHGEF10,ARHGEF17,ARHGEF6,ARHGEF7,ATF4,BTK,CALM1 (includes others),CD79A,CDC42,CHP1,CREB1,FCER1G,FCGR2A,FCGR2B,FYN,GNAS,GNB4,GNB5,GNG12,GNG2,GNG4,GPLD1,GRAP2,HDAC2,HDAC3,HDAC4,HDAC9,ITGA2,ITGA4,ITPR1,ITPR3,LAT,LYN,MAP2K1,MAP2K2,MAPK1,MARCKS,MEF2A,MEF2C,MPRIP,MRAS,MYL1,MYL2,MYL4,MYL6B,MYL9,NFATC1,NFATC2,NFATC4,PLCB4,PLCD1,PLCG1,PLCG2,PPP1R12A,PPP1R12B,PPP1R14A,PPP3CA,PPP3R1,PRKCA,PRKCB…
Apelin Endothelial Signaling Pathway	5.61	ADCY1,ADCY9,AKT3,APLN,AQP2,ARNT,CALM1 (includes others),GNA11,GNAI1,GNAI2,GNAI3,GNAL,GNAS,HDAC4,KLF2,MAP2K1,MAP2K2,MAP2K4,MAPK1,MEF2A,MEF2C,MRAS,MTOR,PIK3CA,PIK3CB,PIK3CD,PIK3R1,PIK3R4,PLCB4,PRKAA1,PRKAB2,PRKAG2,PRKCA,PRKCB,PRKCD,PRKCE,PRKCG,PRKCH,PRKCZ,PRKD1,PRKD3,RAF1,RALB,RAP1A,RAP1B,RAP2B,RASD1,RPS6KB1,SP1
Clathrin-mediated Endocytosis Signaling	5.6	AAK1,ACTA2,ACTG2,ACTR3,AP1M2,AP1S2,AP2A2,AP2S1,AP3B1,APOA1,APOB,APOC2,APOD,APOE,ARPC2,ARPC3,CBL,CD2AP,CDC42,CHP1,CLTB,CLTC,CLTCL1,CSNK2A2,CTTN,DAB2,DNM1,DNM1L,EPHB2,EPS15,F2,F2R,HSPA8,ITGB2,ITGB4,ITGB8,LYZ,MDM2,MET,MYO1E,MYO6,ORM2,PCYOX1,PDGFB,PDGFC,PGF,PICALM,PIK3CA,PIK3CB,PIK3CD,PIK3R1,PIK3R4,PPP3CA,PPP3R1,RAB11A,RAB11B,RAB4A,RAB5A,RAB5B,RAC1,SH3GL3,SH3GLB1,SH3GLB2,SNX9,STON2,TF,TSG101,UBA52,US…
ATM Signaling	5.56	ABL1,ATF4,ATM,ATR,BID,BRCA1,CBX1,CBX3,CBX5,CDC25C,CDK1,CDK2,CREB1,FANCD2,H2AX,H4C11,HERC2,HP1BP3,MAP2K4,MAPK11,MAPK13,MDM2,MDM4,NFKBIA,PPM1L,PPP2CA,PPP2R1B,PPP2R5A,PPP2R5B,PPP2R5E,PTPA,RAD17,RAD50,RAD51,SMC1A,SMC2,TDP1,TLK1,TLK2,TRIM28,USP7
UVC-Induced MAPK Signaling	5.54	ARAF,ATR,EGFR,MAP2K1,MAP2K2,MAP2K4,MAPK1,MAPK11,MAPK13,MRAS,PRKCA,PRKCB,PRKCD,PRKCE,PRKCG,PRKCH,PRKCZ,PRKD1,PRKD3,RAF1,RALB,RAP1A,RAP1B,RAP2B,RASD1,SMPD1
IL-1 Signaling	5.53	ADCY1,ADCY9,GNA11,GNA15,GNAI1,GNAI2,GNAI3,GNAL,GNAS,GNAT1,GNAT2,GNAZ,GNB4,GNB5,GNG12,GNG2,GNG4,IKBKB,IL1RAP,IRAK2,IRAK3,MAP2K3,MAP2K4,MAP2K6,MAP3K1,MAP3K7,MAPK1,MAPK11,MAPK13,MRAS,MYD88,NFKBIA,NFKBID,PRKACA,PRKACB,PRKAG2,PRKAR1B,PRKAR2A,PRKAR2B,TOLLIP
Cholecystokinin/Gastrin-mediated Signaling	5.49	BCAR1,CDC42,CREM,EGFR,IL1RN,IL36RN,ITPR1,ITPR3,MAP2K1,MAP2K2,MAP2K3,MAP2K4,MAP2K6,MAPK1,MEF2A,MEF2C,MRAS,PLCB4,PRKCA,PRKCB,PRKCD,PRKCE,PRKCG,PRKCH,PRKCZ,PRKD1,PRKD3,PTK2,RAC1,RAC2,RAF1,RALB,RAP1A,RAP1B,RAP2B,RASD1,RHOA,RHOB,RHOBTB1,RHOD,RHOJ,RHOQ,RND2,RND3,ROCK1,SHC1,SOS1,SST,TNF
PPARα/RXRα Activation	5.37	ABCA1,ACAA1,ACOX1,ACVR1,ACVR1B,ACVR2A,ACVR2B,ADCY1,ADCY9,ADIPOR1,AIP,AP2A2,APOA1,BMPR2,CAND1,CLOCK,GHR,GNA11,GNA15,GNAS,GPD2,IKBKB,IL1RAP,IRS1,LPL,MAP2K1,MAP2K2,MAP2K3,MAP2K4,MAP2K6,MAP3K7,MAP4K4,MAPK1,MED12,MEF2C,MRAS,NCOA3,NCOR2,NFKBIA,NFKBID,NR2C2,PLCB4,PLCD1,PLCG1,PLCG2,PRKAA1,PRKAB2,PRKACA,PRKACB,PRKAG2,PRKAR1B,PRKAR2A,PRKAR2B,PRKCA,PRKCB,RAF1,RALB,RAP1A,RAP1B,RAP2B,RASD1,RXRA,SHC1,SMAD2,SMA…
PAK Signaling	5.29	ARHGAP10,ARHGEF6,ARHGEF7,CASP3,CDC42,ITGA2,ITGA4,MAP2K1,MAP2K2,MAP2K4,MAPK1,MRAS,MYL1,MYL2,MYL4,MYL6B,MYL9,NCK1,PAK1IP1,PAK2,PAK3,PDGFB,PDGFC,PDGFRA,PIK3CA,PIK3CB,PIK3CD,PIK3R1,PIK3R4,PTK2,RAC1,RAF1,RALB,RAP1A,RAP1B,RAP2B,RASD1,SHC1,SOS1,TNF,WASL
FLT3 Signaling in Hematopoietic Progenitor Cells	5.24	AKT3,ATF4,CBL,CREB1,EIF4EBP1,FLT3LG,INPP5D,MAP2K1,MAP2K2,MAPK1,MAPK11,MAPK13,MRAS,MTOR,PDPK1,PIK3CA,PIK3CB,PIK3CD,PIK3R1,PIK3R4,PTPN11,RAF1,RALB,RAP1A,RAP1B,RAP2B,RASD1,RPS6KA2,RPS6KA3,RPS6KA5,RPS6KB1,SHC1,SOS1,STAT3,STAT5B
CREB Signaling in Neurons	5.21	ADCY1,ADCY9,AKT3,ATF4,CACNA1C,CACNA2D1,CACNA2D3,CACNB1,CACNG4,CALM1 (includes others),CAMK2B,CAMK2D,CREB1,GNA11,GNA15,GNAI1,GNAI2,GNAI3,GNAL,GNAS,GNAT1,GNAT2,GNAZ,GNB4,GNB5,GNG12,GNG2,GNG4,GRIA2,GTF2B,ITPR1,ITPR3,MAP2K1,MAP2K2,MAPK1,MRAS,PIK3CA,PIK3CB,PIK3CD,PIK3R1,PIK3R4,PLCB4,PLCD1,PLCG1,PLCG2,POLR2A,POLR2B,POLR2D,POLR2G,POLR2I,POLR2L,PRKACA,PRKACB,PRKAG2,PRKAR1B,PRKAR2A,PRKAR2B,PRKCA,PRKCB,PRK…
Fcγ Receptor-mediated Phagocytosis in Macrophages and Monocytes	5.16	ACTA2,ACTG2,ACTR3,AKT3,ARPC2,ARPC3,CBL,CDC42,FCGR2A,FGR,FYN,GPLD1,HCK,INPP5D,LYN,MAPK1,NCK1,PIK3R1,PLCG1,PRKCA,PRKCB,PRKCD,PRKCE,PRKCG,PRKCH,PRKCZ,PRKD1,PRKD3,PTEN,RAB11A,RAB11B,RAC1,RAC2,RPS6KB1,SYK,TLN1,TLN2,VAMP3,VAV2,VAV3,YES1
Xenobiotic Metabolism Signaling	5.15	ABCC2,ABCC3,AHR,AIP,ALDH18A1,ALDH1A1,ALDH1L2,ALDH3B1,ALDH6A1,ANKRA2,ARNT,CAMK1,CAMK1D,CAMK2B,CAMK2D,CAT,CES1,CHST11,CHST2,CUL3,CYP1A1,CYP3A5,ESD,FMO5,GCLC,GRIP1,GSTA4,GSTM3,HDAC4,HS2ST1,HS3ST1,HS3ST3A1,HS3ST3B1,HS6ST1,MAF,MAOA,MAP2K1,MAP2K2,MAP2K3,MAP2K4,MAP2K6,MAP3K1,MAP3K2,MAP3K3,MAP3K4,MAP3K5,MAP3K6,MAP3K7,MAPK1,MAPK11,MAPK13,MGST2,MRAS,NCOA1,NCOR2,NFE2L2,NR1I3,PIK3CA,PIK3CB,PIK3CD,PIK3R1,PIK3…
ErbB2-ErbB3 Signaling	5.15	CCND1,CDKN1B,ERBB2,ERBB3,FOXO1,H2BW2,JAK3,MAP2K1,MAP2K2,MAPK1,MRAS,MYC,PDPK1,PIK3CA,PIK3CB,PIK3CD,PIK3R1,PIK3R4,PTEN,RAF1,RALB,RAP1A,RAP1B,RAP2B,RASD1,SHC1,SOS1,SP1,STAT3,STAT5B
Ovarian Cancer Signaling	5.12	ABL1,AKT3,APC,BRCA1,BRCA2,CCND1,CD44,CGA,E2F1,EDN1,EGFR,FZD1,FZD4,FZD5,FZD7,FZD8,MAP2K1,MAP2K2,MAPK1,MLH1,MMP2,MRAS,MTOR,PA2G4,PDGFC,PGF,PIK3CA,PIK3CB,PIK3CD,PIK3R1,PIK3R4,PRKACA,PRKACB,PRKAG2,PRKAR1B,PRKAR2A,PRKAR2B,PTEN,RAD51,RAF1,RALB,RAP1A,RAP1B,RAP2B,RASD1,RB1,RPS6KB1,TCF4,TCF7,TCF7L1,TCF7L2,TFDP1,WNT3
Telomerase Signaling	5.12	ABL1,AKT3,DKC1,E2F1,EGFR,ELF3,ELF4,HDAC2,HDAC3,HDAC4,HDAC9,IL2RA,IL2RB,MAP2K1,MAP2K2,MAPK1,MRAS,MYC,PDPK1,PIK3CA,PIK3CB,PIK3CD,PIK3R1,PIK3R4,PPM1L,PPP2CA,PPP2R1B,PPP2R5A,PPP2R5B,PPP2R5E,PTPA,RAF1,RALB,RAP1A,RAP1B,RAP2B,RASD1,RB1,SHC1,SOS1,SP1,TERF1,TINF2
NER Pathway	5.12	CCNH,CHAF1B,COPS2,COPS3,COPS4,COPS8,DDB1,DNA2,ERCC1,GTF2H1,GTF2H3,GTF2H5,H4C11,H4C3,H4C8,LIG1,MNAT1,NEDD8,PCNA,POLD3,POLE,POLE2,POLK,POLR2A,POLR2B,POLR2D,POLR2G,POLR2I,POLR2L,PRIM2,RAD23B,RBX1,RFC3,RFC4,RNF111,RPA1,RPA2,RPA3,TCEA1,TOP2A,UBE2N,USP7,XRCC1
Melatonin Signaling	5.07	ARAF,CALM1 (includes others),CAMK2B,CAMK2D,GNAI1,GNAI2,GNAI3,GNRH1,MAP2K1,MAP2K2,MAP2K3,MAP2K4,MAP2K6,MAPK1,PLCB4,PLCD1,PLCG1,PLCG2,PRKACA,PRKACB,PRKAG2,PRKAR1B,PRKAR2A,PRKAR2B,PRKCA,PRKCB,PRKCD,PRKCE,PRKCG,PRKCH,PRKCZ,PRKD1,PRKD3,RAF1
Growth Hormone Signaling	5.05	A2M,CEBPA,GHR,IGF1R,IRS1,MAPK1,ONECUT1,PDPK1,PIK3CA,PIK3CB,PIK3CD,PIK3R1,PIK3R4,PLCG1,PLCG2,PRKCA,PRKCB,PRKCD,PRKCE,PRKCG,PRKCH,PRKCZ,PRKD1,PRKD3,PTPN6,RPS6KA2,RPS6KA3,RPS6KA5,RPS6KB1,SOCS2,SOCS7,STAT3,STAT5B
Pyridoxal 5'-phosphate Salvage Pathway	5.05	ACVR2A,ARAF,CDK1,CDK2,CDK5,CSNK1D,DAPK1,DYRK1A,EIF2AK2,GRK5,HIPK1,MAP2K1,MAP2K2,MAP2K3,MAP2K4,MAP2K6,MAP3K6,MAPK1,MAPK6,NEK2,PAK2,PAK3,PDXK,PIM1,PKN1,PLK1,PRKAA1,PRKCD,PRKCE,PRKCH,PRKX,PRPF4B,SGK1
Role of CHK Proteins in Cell Cycle Checkpoint Control	4.95	ATM,ATR,BRCA1,CDC25C,CDK1,CDK2,CLSPN,E2F1,E2F2,E2F8,PCNA,PLK1,PPM1L,PPP2CA,PPP2R1B,PPP2R5A,PPP2R5B,PPP2R5E,PTPA,RAD1,RAD17,RAD50,RFC3,RFC4,RPA1,TLK1,TLK2
Non-Small Cell Lung Cancer Signaling	4.92	ABL1,AKT3,CCND1,E2F1,EGFR,ERBB2,FHIT,ITPR1,ITPR3,MAP2K1,MAP2K2,MAPK1,MRAS,PA2G4,PDPK1,PIK3CA,PIK3CB,PIK3CD,PIK3R1,PIK3R4,PLCG1,PRKCA,RAF1,RALB,RAP1A,RAP1B,RAP2B,RARB,RASD1,RB1,RXRA,SOS1,STK4,TFDP1
Sirtuin Signaling Pathway	4.92	ABCA1,ACLY,ADAM10,APEX1,APP,ATG10,ATG12,ATG13,ATG16L2,ATG2A,ATG2B,ATG9B,ATP5F1C,ATP5MC1,ATP5PF,BCL2L11,BPGM,CDH1,CLOCK,CPS1,CYC1,DUSP6,E2F1,EPAS1,FOXO1,GABARAP,GABARAPL1,GLS,GLUD1,GTF3C2,H1-0,H4C11,IDH2,LDHA,LDHC,MAP1LC3A,MAPK1,MAPK15,MAPK6,MTOR,MYC,NAMPT,NDUFA1,NDUFA13,NDUFA2,NDUFA3,NDUFA4L2,NDUFAB1,NDUFB11,NDUFB2,NDUFB3,NDUFB4,NDUFS1,NDUFS5,NDUFV1,NDUFV2,NDUFV3,NFE2L2,PAM16,PARP1,PCK1,PCK2,PDHA…
AMPK Signaling	4.89	ACACA,AK1,AK4,AK5,AK9,AKT3,ARID1A,ATF4,CAMKK2,CCNA2,CCND1,CHRM3,CHRNA3,CHRNB2,CREB1,EEF2,EIF4EBP1,EPM2A,FOXG1,FOXO1,GNAS,GYS1,HMGCR,HNF4A,ILKAP,IRS1,KAT2B,MAP2K3,MAP3K7,MAPK1,MAPK11,MAPK13,MRAS,MTOR,PBRM1,PCK2,PFKFB1,PFKM,PHF10,PHLPP2,PIK3CA,PIK3CB,PIK3CD,PIK3R1,PIK3R4,PPAT,PPM1A,PPM1E,PPM1F,PPM1K,PPM1L,PPP2CA,PPP2R1B,PPP2R5A,PPP2R5B,PPP2R5E,PRKAA1,PRKAB2,PRKACA,PRKACB,PRKAG2,PRKAR1B,PRKAR2A,PRKA…
BMP signaling pathway	4.85	BMP1,BMP4,BMP6,BMP7,BMP8A,BMPR2,CREB1,FST,GREM1,MAP2K1,MAP2K2,MAP2K4,MAP3K7,MAPK1,MAPK11,MAPK13,MRAS,NKX2-5,PRKACA,PRKACB,PRKAG2,PRKAR1B,PRKAR2A,PRKAR2B,RAF1,RALB,RAP1A,RAP1B,RAP2B,RASD1,RUNX2,SMAD1,SMAD4,SMAD6,SMAD7,SOS1
Melanocyte Development and Pigmentation Signaling	4.83	ADCY1,ADCY9,ATF4,CREB1,DCT,GNAS,MAP2K1,MAP2K2,MAPK1,MITF,MRAS,PIK3CA,PIK3CB,PIK3CD,PIK3R1,PIK3R4,PLCG1,PLCG2,PRKACA,PRKACB,PRKAG2,PRKAR1B,PRKAR2A,PRKAR2B,PTPN11,PTPN6,RAF1,RALB,RAP1A,RAP1B,RAP2B,RASD1,RPS6KA2,RPS6KA3,RPS6KA5,RPS6KB1,SHC1,SOS1,TYR
TGF-β Signaling	4.83	ACVR1,ACVR1B,ACVR2A,ACVR2B,BMP4,BMP7,BMPR2,CDC42,HNF4A,INHBA,IRF7,MAP2K1,MAP2K2,MAP2K3,MAP2K4,MAP2K6,MAP3K7,MAP4K1,MAPK1,MAPK11,MAPK13,MRAS,NKX2-5,PMEPA1,RAF1,RALB,RAP1A,RAP1B,RAP2B,RASD1,RNF111,RUNX2,SMAD1,SMAD2,SMAD4,SMAD6,SMAD7,SMURF2,SOS1
Factors Promoting Cardiogenesis in Vertebrates	4.83	ACVR1,ACVR1B,ACVR2A,ACVR2B,APC,ATF4,BMP1,BMP4,BMP6,BMP7,BMP8A,BMPR2,CAMK2B,CAMK2D,CCND1,CREB1,DKK1,FZD1,FZD4,FZD5,FZD7,FZD8,GATA4,LRP5,LRP6,MAP2K4,MAP3K7,MEF2C,MYC,MYL2,NKX2-5,PLCB4,PLCD1,PLCG1,PLCG2,PRKCA,PRKCB,PRKCD,PRKCE,PRKCG,PRKCH,PRKCZ,PRKD1,PRKD3,RHOA,ROCK1,SMAD1,SMAD2,SMAD4,TCF4,TCF7,TCF7L1,TCF7L2,TGFBR3,WNT3
Systemic Lupus Erythematosus In B Cell Signaling Pathway	4.8	AKT3,BCL2L11,BTK,CALM1 (includes others),CBL,CCND1,CD19,CD22,CD70,CD79A,CHP1,FCGR2A,FCGR2B,FGR,FOXG1,FOXO1,FYN,HCK,IFIT2,IFNAR1,IL15,INPP5D,INPP5F,IRF5,IRF7,ISG15,JAK1,LILRB4,LTB,LYN,MALT1,MAP2K1,MAP2K2,MAP3K7,MAP4K4,MAPK1,MAVS,MRAS,MTOR,MYC,MYD88,NFATC1,NFATC2,NFATC4,OCRL,PAG1,PDPK1,PIK3AP1,PIK3CA,PIK3CB,PIK3CD,PIK3R1,PIK3R4,PIM2,PLCG2,PPP3CA,PPP3R1,PRKCA,PRKCB,PRKCD,PRKCE,PRKCG,PRKCH,PRKCZ,PRKD…
NGF Signaling	4.79	AKT3,ATF4,CDC42,CREB1,IKBKB,MAP2K1,MAP2K2,MAP2K4,MAP3K1,MAP3K2,MAP3K3,MAP3K4,MAP3K5,MAP3K6,MAP3K7,MAPK1,MRAS,PDPK1,PIK3CA,PIK3CB,PIK3CD,PIK3R1,PIK3R4,PLCG1,PLCG2,PRKCD,PRKCZ,PTPN11,RAC1,RAF1,RALB,RAP1A,RAP1B,RAP2B,RASD1,RHOA,ROCK1,RPS6KA2,RPS6KA3,RPS6KA5,RPS6KB1,SHC1,SMPD1,SOS1,TRAF4,TRIO
Cell Cycle: G2/M DNA Damage Checkpoint Regulation	4.78	ABL1,ATM,ATR,AURKA,BORA,BRCA1,BTRC,CDC25C,CDK1,CKS2,HIPK2,KAT2B,MDM2,MDM4,PKMYT1,PLK1,PRKDC,PTPMT1,SFN,SKP1,TOP2A,TRIP12,YWHAG,YWHAQ
UVB-Induced MAPK Signaling	4.77	EGFR,EIF4EBP1,MAP2K1,MAP2K4,MAPK1,MAPK11,MAPK13,MTOR,PIK3CA,PIK3CB,PIK3CD,PIK3R1,PIK3R4,PRKCA,PRKCB,PRKCD,PRKCE,PRKCG,PRKCH,PRKCZ,PRKD1,PRKD3,RPS6KA3,RPS6KA5,RPS6KB1
Colorectal Cancer Metastasis Signaling	4.76	ADCY1,ADCY9,AKT3,APC,APPL1,BIRC5,CASP3,CCND1,CDC42,CDH1,DCC,EGFR,FZD1,FZD4,FZD5,FZD7,FZD8,GNAS,GNB4,GNB5,GNG12,GNG2,GNG4,GRK3,JAK1,JAK3,LRP5,LRP6,MAP2K1,MAP2K2,MAP2K4,MAPK1,MLH1,MMP10,MMP13,MMP15,MMP16,MMP17,MMP19,MMP2,MRAS,MSH3,MYC,PDGFC,PGF,PIK3CA,PIK3CB,PIK3CD,PIK3R1,PIK3R4,PRKACA,PRKACB,PRKAG2,PRKAR1B,PRKAR2A,PRKAR2B,PTGER4,RAC1,RAC2,RALB,RAP1A,RAP1B,RAP2B,RASD1,RHOA,RHOB,RHOBTB1,RHOD,RHOJ,RH…
Ephrin B Signaling	4.72	CBL,CDC42,EFNB1,EFNB2,EPHB1,EPHB2,EPHB6,GNA11,GNA15,GNAI1,GNAI2,GNAI3,GNAL,GNAS,GNAT1,GNAT2,GNAZ,GNB4,GNB5,GNG12,GNG2,GNG4,ITSN2,MAPK1,MRAS,PTK2,RAC1,RAC2,RHOA,ROCK1,VAV2,VAV3
Gα12/13 Signaling	4.72	AKT3,BTK,CDC42,CDH1,CDH11,CDH2,CDH24,CDH3,CDH6,F2,F2R,F2RL1,F2RL2,IKBKB,LPAR1,LPAR3,LPAR6,MAP2K1,MAP2K2,MAP2K4,MAP3K1,MAP3K5,MAPK1,MEF2A,MEF2C,MRAS,MYL1,MYL2,MYL4,MYL6B,MYL9,NFKBIA,NFKBID,PIK3CA,PIK3CB,PIK3CD,PIK3R1,PIK3R4,PTK2,RAF1,RALB,RAP1A,RAP1B,RAP2B,RASD1,RHOA,ROCK1,VAV2,VAV3
IL-15 Production	4.68	ABL1,ABL2,AXL,BTK,CLK4,CSF1R,DYRK1A,EGFR,EPHA2,EPHB1,EPHB2,ERBB2,ERBB3,FER,FGFR1,FGR,FLT1,FLT3LG,FLT4,FYN,HCK,IGF1R,IL15,IRF1,JAK1,JAK3,LMTK2,LYN,MAP2K1,MAP2K3,MAP2K4,MAP2K6,MET,NTRK2,NTRK3,PDGFRA,PRKCZ,PTK2,ROR2,RYK,SYK,TIE1,TNK2,TWF1,TXK,YES1
Relaxin Signaling	4.65	ADCY1,ADCY9,AKT3,APEX1,CREB1,GAD1,GDE1,GNA11,GNA15,GNAI1,GNAI2,GNAI3,GNAL,GNAS,GNAT1,GNAT2,GNAZ,GNB4,GNB5,GNG12,GNG2,GNG4,GUCY1A1,GUCY1A2,MAP2K1,MAPK1,MRAS,NFKBIA,NFKBID,PDE12,PDE1B,PDE1C,PDE4A,PDE4B,PDE4C,PDE6A,PDE6D,PDE6G,PDE6H,PDE7A,PDE8B,PDE9A,PIK3CA,PIK3CB,PIK3CD,PIK3R1,PIK3R4,PRKACA,PRKACB,PRKAG2,PRKAR1B,PRKAR2A,PRKAR2B,PRKCZ,RAP1A,RAP1B,TULP2
Gap Junction Signaling	4.65	ACTA2,ACTG2,ADCY1,ADCY9,AKT3,CSNK1D,CSNK1E,CSNK1G1,EGFR,GAD1,GJB1,GNAI1,GNAI2,GNAI3,GNAS,GRIA2,GUCY1A1,GUCY1A2,HTR2A,HTR2B,ITPR1,ITPR3,LPAR1,MAP2K1,MAP2K2,MAP3K2,MAPK1,MRAS,PIK3CA,PIK3CB,PIK3CD,PIK3R1,PIK3R4,PLCB4,PLCD1,PLCG1,PLCG2,PPP3CA,PPP3R1,PRKACA,PRKACB,PRKAG2,PRKAR1B,PRKAR2A,PRKAR2B,PRKCA,PRKCB,PRKCD,PRKCE,PRKCG,PRKCH,PRKCZ,PRKD1,PRKD3,RAF1,RALB,RAP1A,RAP1B,RAP2B,RASD1,SOS1,SP1,TJP1,TJP2,T…
Mechanisms of Viral Exit from Host Cells	4.63	ACTA2,ACTG2,CHMP4A,CHMP4B,LMNB1,PRKCA,PRKCB,PRKCD,PRKCE,PRKCG,PRKCH,PRKCZ,PRKD1,PRKD3,SH3GL3,SH3GLB1,SH3GLB2,TSG101,VPS28,VPS36,VPS37C
Paxillin Signaling	4.6	ACTA2,ACTG2,ACTN1,ACTN4,ARHGEF6,ARHGEF7,BCAR1,CDC42,GIT2,ITGA2,ITGA4,ITGA9,ITGAM,ITGB2,ITGB4,ITGB8,MAP2K4,MAPK1,MAPK11,MAPK13,MRAS,NCK1,PAK2,PAK3,PARVA,PIK3CA,PIK3CB,PIK3CD,PIK3R1,PIK3R4,PTK2,PTPN12,RAC1,RALB,RAP1A,RAP1B,RAP2B,RASD1,SOS1,TLN1,TLN2,VCL
Glioma Invasiveness Signaling	4.58	CD44,CDC42,F2R,HMMR,MAPK1,MMP2,MRAS,PIK3CA,PIK3CB,PIK3CD,PIK3R1,PIK3R4,PLAU,PTK2,RAC1,RAC2,RALB,RAP1A,RAP1B,RAP2B,RASD1,RHOA,RHOB,RHOBTB1,RHOD,RHOJ,RHOQ,RND2,RND3,TIMP1,TIMP2,VTN
14-3-3-mediated Signaling	4.57	AKT3,CBL,CDKN1B,FOXO1,H2BW2,MAP2K1,MAP2K2,MAP2K4,MAP3K5,MAPK1,MRAS,PIK3CA,PIK3CB,PIK3CD,PIK3R1,PIK3R4,PLCB4,PLCD1,PLCG1,PLCG2,PRKCA,PRKCB,PRKCD,PRKCE,PRKCG,PRKCH,PRKCZ,PRKD1,PRKD3,RAF1,RALB,RAP1A,RAP1B,RAP2B,RASD1,SFN,SNCA,TNF,TUBA1A,TUBA3C/TUBA3D,TUBA4A,TUBB,TUBB2A,TUBB4A,TUBB4B,YAP1,YWHAG,YWHAQ
NF-κB Signaling	4.57	AKT3,ARAF,AZI2,BMP4,BMPR2,BTRC,CSNK2A2,EGFR,EIF2AK2,FCER1G,FGFR1,FLT1,FLT4,GHR,HDAC2,IGF1R,IKBKB,IL1RN,IL36RN,IRAK3,LTBR,MALT1,MAP2K6,MAP3K1,MAP3K3,MAP3K7,MAP4K4,MRAS,MYD88,NFKBIA,NFKBID,NTRK2,NTRK3,PDGFRA,PIK3CA,PIK3CB,PIK3CD,PIK3R1,PIK3R4,PLCG2,PRKACA,PRKACB,PRKCB,PRKCZ,RAF1,RALB,RAP1A,RAP1B,RAP2B,RASD1,RIPK1,TGFBR3,TIRAP,TLR10,TLR4,TNF,TNFRSF11B,TNFRSF1B,TNFSF11,TNFSF13B,TRAF3,UBE2N
Role of Tissue Factor in Cancer	4.53	AKT3,CASP3,CCN1,CDC42,CSF1,CXCL1,EGFR,EGR1,F2,F2RL1,FGA,FGB,FGR,FYN,GNA11,GNA15,HCK,LYN,MAPK1,MAPK11,MAPK13,MMP13,MRAS,MTOR,PDIA2,PIK3CA,PIK3CB,PIK3CD,PIK3R1,PIK3R4,PRKCA,PTEN,PTPN11,RAC1,RALB,RAP1A,RAP1B,RAP2B,RASD1,RPS6KA2,RPS6KA3,RPS6KA5,RPS6KB1,STAT5B,YES1
PDGF Signaling	4.5	ABL1,ABL2,CSNK2A2,EIF2AK2,INPP5D,INPP5F,JAK1,JAK3,MAP2K1,MAP2K2,MAP2K4,MAP3K1,MAPK1,MRAS,MYC,OCRL,PDGFB,PDGFC,PDGFRA,PIK3CA,PIK3CB,PIK3CD,PIK3R1,PIK3R4,PLCG1,PLCG2,PRKCA,PRKCB,RAF1,RALB,RAP1A,RAP1B,RAP2B,RASD1,SHC1,SOS1,STAT3
GDNF Family Ligand-Receptor Interactions	4.48	CDC42,CREB1,DOK4,DOK5,DOK7,FRS2,GDNF,GFRA1,IRS1,ITPR1,ITPR3,MAP2K1,MAP2K2,MAP2K4,MAPK1,MRAS,NCK1,PIK3CA,PIK3CB,PIK3CD,PIK3R1,PIK3R4,PLCG1,PLCG2,RAC1,RAF1,RALB,RAP1A,RAP1B,RAP2B,RASD1,SHC1,SOS1
UVA-Induced MAPK Signaling	4.47	ATM,CASP3,CYCS,EGFR,MAP2K4,MAPK1,MAPK11,MAPK13,MRAS,MTOR,PARP1,PARP11,PARP12,PARP2,PARP6,PARP8,PIK3CA,PIK3CB,PIK3CD,PIK3R1,PIK3R4,PLCB4,PLCD1,PLCG1,PLCG2,PRKCA,RALB,RAP1A,RAP1B,RAP2B,RASD1,RPS6KA2,RPS6KA3,RPS6KA5,RPS6KB1,SMPD1,TIPARP,TNKS,TNKS2
CTLA4 Signaling in Cytotoxic T Lymphocytes	4.46	AKT3,AP1M2,AP1S2,AP2A2,AP2S1,B2M,CD28,CD80,CD86,CD8B,CLTB,CLTC,CLTCL1,FCER1G,FYN,GRAP2,HLA-A,HLA-F,LAT,PIK3CA,PIK3CB,PIK3CD,PIK3R1,PIK3R4,PLCG1,PPM1L,PPP2CA,PPP2R1B,PPP2R5A,PPP2R5B,PPP2R5E,PTPA,PTPN11,PTPN22,PTPN6,SYK
Amyloid Processing	4.41	AKT3,APH1A,APP,BACE1,CAPN5,CDK5,CDK5R1,CSNK1D,CSNK1E,CSNK2A2,MAPK1,MAPK11,MAPK13,MARK1,PRKACA,PRKACB,PRKAG2,PRKAR1B,PRKAR2A,PRKAR2B,PRKCE,PSEN1,PSEN2,PSENEN
T Cell Receptor Signaling	4.38	BTK,CALM1 (includes others),CBL,CD28,CD8B,FYN,GRAP2,IKBKB,LAT,MALT1,MAP2K1,MAP2K2,MAP2K4,MAP3K1,MAPK1,MRAS,NFATC1,NFATC2,NFATC4,NFKBIA,PAG1,PIK3CA,PIK3CB,PIK3CD,PIK3R1,PIK3R4,PLCG1,PPP3CA,PPP3R1,PTPRC,RAC1,RAF1,RALB,RAP1A,RAP1B,RAP2B,RASD1,SHB,SOS1,TXK,VAV2,VAV3
Sperm Motility	4.31	ABL1,ABL2,AXL,BTK,CALM1 (includes others),CLK4,CSF1R,DYRK1A,EGFR,EPHA2,EPHB1,EPHB2,ERBB2,ERBB3,FER,FGFR1,FGR,FLT1,FLT3LG,FLT4,FYN,GNAS,GUCY1A1,GUCY1A2,HCK,IGF1R,ITPR1,ITPR3,JAK1,JAK3,LCAT,LMTK2,LYN,MAP2K1,MAP2K3,MAP2K4,MAP2K6,MET,MRAS,NTRK2,NTRK3,PDE1B,PDE1C,PDE4A,PDE4B,PDE4C,PDGFRA,PLA2G7,PLA2R1,PLCB4,PLCD1,PLCG1,PLCG2,PRKACA,PRKACB,PRKAG2,PRKAR1B,PRKAR2A,PRKAR2B,PRKCA,PRKCB,PRKCD,PRKCE,PRKCG,PR…
RhoGDI Signaling	4.29	ACTA2,ACTG2,ACTR3,ARHGAP5,ARHGEF10,ARHGEF17,ARHGEF6,ARHGEF7,ARPC2,ARPC3,CD44,CDC42,CDH1,CDH11,CDH2,CDH24,CDH3,CDH6,DLC1,ESR1,GNA11,GNA15,GNAI1,GNAI2,GNAI3,GNAL,GNAS,GNAT1,GNAT2,GNAZ,GNB4,GNB5,GNG12,GNG2,GNG4,GRIP1,ITGA2,ITGA4,MRAS,MYL1,MYL2,MYL4,MYL6B,MYL9,PAK2,PAK3,PPP1R12A,PPP1R12B,PRKCA,RAC1,RAC2,RDX,RHOA,RHOB,RHOBTB1,RHOD,RHOJ,RHOQ,RND2,RND3,ROCK1,WASF2,WASL
Hypoxia Signaling in the Cardiovascular System	4.27	ARNT,ATF4,ATM,BIRC6,CDC34,CREB1,CSNK1D,EDN1,LDHA,MDM2,NFKBIA,NFKBID,PTEN,SUMO1,UBE2A,UBE2B,UBE2C,UBE2D2,UBE2D3,UBE2E2,UBE2E3,UBE2J1,UBE2K,UBE2L3,UBE2L6,UBE2N,UBE2Q1,UBE2R2,UBE2V2,UBE2W,UBE2Z
CCR3 Signaling in Eosinophils	4.22	CALM1 (includes others),GNAI1,GNAI2,GNAI3,GNAS,GNB4,GNB5,GNG12,GNG2,GNG4,ITPR1,ITPR3,MAP2K1,MAP2K2,MAPK1,MAPK11,MAPK13,MPRIP,MRAS,PAK2,PAK3,PIK3CA,PIK3CB,PIK3CD,PIK3R1,PIK3R4,PLCB4,PPP1R12A,PPP1R12B,PRKCA,PRKCB,PRKCD,PRKCE,PRKCG,PRKCH,PRKCZ,PRKD1,PRKD3,RAC1,RAF1,RALB,RAP1A,RAP1B,RAP2B,RASD1,RHOA,ROCK1
Regulation of IL-2 Expression in Activated and Anergic T Lymphocytes	4.22	CALM1 (includes others),CD28,CD80,CHP1,FYN,IKBKB,LAT,MALT1,MAP2K1,MAP2K2,MAP2K4,MAP3K1,MAPK1,MRAS,NFATC1,NFATC2,NFATC4,NFKBIA,NFKBID,PLCG1,PLCG2,PPP3CA,PPP3R1,RAC1,RAF1,RALB,RAP1A,RAP1B,RAP2B,RASD1,SMAD2,SMAD4,SOS1,TOB1,VAV2,VAV3
Oxidative Phosphorylation	4.17	ATP5F1C,ATP5MC1,ATP5MC2,ATP5MC3,ATP5ME,ATP5MF,ATP5MGL,ATP5PD,ATP5PF,ATP5PO,COX10,COX5B,COX6A1,COX6B1,COX6C,COX7A2,COX7B,COX7B2,COX7C,CYC1,CYCS,DMAC2L,NDUFA1,NDUFA13,NDUFA2,NDUFA3,NDUFAB1,NDUFB11,NDUFB2,NDUFB3,NDUFB4,NDUFS1,NDUFS5,NDUFV1,NDUFV2,NDUFV3,SDHB,SDHD,UQCR10,UQCR11,UQCRB,UQCRFS1,UQCRQ,VPS9D1
Sumoylation Pathway	4.12	CDC42,CDH1,CEBPA,DAXX,DNMT3A,HDAC2,KDM1A,MAP2K4,MAP3K5,MDM2,MYB,NFKBIA,NR3C1,PCNA,PIAS1,PML,RAC1,RAC2,RFC3,RFC4,RHOA,RHOB,RHOBTB1,RHOD,RHOJ,RHOQ,RND2,RND3,RNF4,RPA1,SENP3,SENP5,SENP6,SMAD4,SNCA,SP1,SUMO1,SUMO2,SUMO3,UBA2,ZNF217
Regulation of the Epithelial-Mesenchymal Transition Pathway	4.12	AKT3,APC,APH1A,ARAF,CDH1,CDH2,DVL2,DVL3,EGFR,EGR1,FGFR1,FRS2,FZD1,FZD4,FZD5,FZD7,FZD8,ID2,JAK1,JAK3,LOX,MAP2K1,MAP2K2,MAP2K3,MAP2K4,MAP2K6,MAPK1,MET,MMP2,MRAS,NOTCH1,NOTCH2,NOTCH3,PARD6A,PARD6B,PIK3CA,PIK3CB,PIK3CD,PIK3R1,PIK3R4,PSEN1,PSEN2,PSENEN,PTPN11,RAF1,RALB,RAP1A,RAP1B,RAP2B,RASD1,RHOA,SMAD2,SMAD4,SNAI2,SOS1,STAT3,TCF4,TCF7,TCF7L1,TCF7L2,TWIST1,TWIST2,WNT3,ZEB2
Actin Cytoskeleton Signaling	4.12	ABI2,ACTA2,ACTG2,ACTN1,ACTN4,ACTR3,APC,ARHGEF6,ARHGEF7,ARPC2,ARPC3,BAIAP2,BCAR1,CDC42,CYFIP1,F2,F2R,FN1,GNG12,IQGAP1,IQGAP2,ITGA2,ITGA4,MAP2K1,MAP2K2,MAPK1,MPRIP,MRAS,MYH10,MYH11,MYL1,MYL2,MYL4,MYL6B,MYL9,NCKAP1L,PAK2,PAK3,PDGFB,PDGFC,PIK3CA,PIK3CB,PIK3CD,PIK3R1,PIK3R4,PPP1R12A,PPP1R12B,PTK2,RAC1,RAC2,RAF1,RALB,RAP1A,RAP1B,RAP2B,RASD1,RDX,RHOA,ROCK1,SHC1,SOS1,TIAM1,TLN1,TLN2,TMSB10/TMSB4X,TMSB4Y,…
PKCθ Signaling in T Lymphocytes	4.11	CACNA1C,CACNA2D1,CACNA2D3,CACNB1,CACNG4,CAMK2B,CAMK2D,CD28,CD80,CD86,CHP1,FCER1G,FYN,GRAP2,HLA-A,HLA-DOA,HLA-DQA1,HLA-DQB1,IKBKB,LAT,MALT1,MAP2K4,MAP3K1,MAP3K2,MAP3K3,MAP3K4,MAP3K5,MAP3K6,MAP3K7,MAPK1,MRAS,NFATC1,NFATC2,NFATC4,NFKBIA,NFKBID,PIK3CA,PIK3CB,PIK3CD,PIK3R1,PIK3R4,PLCG1,PLCG2,PPP3CA,PPP3R1,RAC1,RAC2,RALB,RAP1A,RAP1B,RAP2B,RASD1,SOS1,VAV2,VAV3
Actin Nucleation by ARP-WASP Complex	4.1	ACTR3,ARPC2,ARPC3,BAIAP2,CDC42,ITGA2,ITGA4,MRAS,NCK1,PPP1R12A,PPP1R12B,RAC1,RAC2,RALB,RAP1A,RAP1B,RAP2B,RASD1,RHOA,RHOB,RHOBTB1,RHOD,RHOJ,RHOQ,RND2,RND3,ROCK1,SOS1,WASL,WIPF1
PEDF Signaling	4.09	AKT3,CASP7,GDNF,HNF1B,IKBKB,MAPK1,MAPK11,MAPK13,MRAS,NFKBIA,NFKBID,PIK3CA,PIK3CB,PIK3CD,PIK3R1,PIK3R4,PPARG,RAC1,RAF1,RALB,RAP1A,RAP1B,RAP2B,RASD1,RHOA,ROCK1,SOD2,TCF12,TCF4,TCF7,TCF7L1,TCF7L2,WASF2
Apoptosis Signaling	4.08	ACIN1,BAK1,BCL2L11,BID,BIRC6,CAPN5,CASP10,CASP2,CASP3,CASP7,CDK1,CYCS,GAS2,IKBKB,MAP2K1,MAP2K2,MAP2K4,MAP3K5,MAP4K4,MAPK1,MRAS,NAIP,NFKBIA,NFKBID,PARP1,PLCG1,PLCG2,PRKCA,PRKCE,RAF1,RALB,RAP1A,RAP1B,RAP2B,RASD1,ROCK1,TNF,TNFRSF1B
Cardiac β-adrenergic Signaling	4.03	ADCY1,ADCY9,AKAP13,AKAP14,AKAP4,AKAP5,APEX1,CACNA1C,GDE1,GNAS,GNB4,GNB5,GNG12,GNG2,GNG4,GRK3,MRAS,PALM2AKAP2,PDE12,PDE1B,PDE1C,PDE4A,PDE4B,PDE4C,PDE6A,PDE6D,PDE6G,PDE6H,PDE7A,PDE8B,PDE9A,PKIA,PKIB,PLN,PPM1L,PPP1CA,PPP1R12A,PPP1R14A,PPP1R14C,PPP2CA,PPP2R1B,PPP2R5A,PPP2R5B,PPP2R5E,PRKACA,PRKACB,PRKAG2,PRKAR1B,PRKAR2A,PRKAR2B,PTPA,TULP2
Adipogenesis pathway	4	BMP4,BMP7,BMPR2,CCNH,CDK5,CEBPA,CEBPD,CLOCK,DLK1,EBF1,EZH2,FBXW7,FGFR1,FOXO1,FZD1,FZD4,FZD5,FZD7,FZD8,GTF2H1,GTF2H3,GTF2H5,HAT1,HDAC2,HDAC3,HDAC4,HDAC9,KAT2B,KAT7,KDM1A,LPL,MNAT1,NFATC4,NR2F2,PAXIP1,PPARG,RB1,RBBP4,RPS6KB1,SAP18,SAP30,SIN3B,SIRT2,SMAD1,STAT5B,TCF7,TNF,XBP1
NF-κB Activation by Viruses	3.97	AKT3,EIF2AK2,IKBKB,ITGA2,ITGA4,ITGB2,MAP3K1,MAPK1,MRAS,NFKBIA,NFKBID,PIK3CA,PIK3CB,PIK3CD,PIK3R1,PIK3R4,PRKCA,PRKCB,PRKCD,PRKCE,PRKCG,PRKCH,PRKCZ,PRKD1,PRKD3,RAF1,RALB,RAP1A,RAP1B,RAP2B,RASD1,RIPK1,TNFRSF14
Salvage Pathways of Pyrimidine Ribonucleotides	3.97	ACVR2A,AICDA,AK1,AK4,AK5,AK9,ARAF,CDK1,CDK2,CDK5,CMPK1,CSNK1D,DAPK1,DYRK1A,EIF2AK2,GRK5,HIPK1,MAP2K1,MAP2K2,MAP2K3,MAP2K4,MAP2K6,MAP3K6,MAPK1,MAPK6,NEK2,NME6,PAK2,PAK3,PCK1,PIM1,PKN1,PLK1,PRKAA1,PRKCD,PRKCE,PRKCH,PRKX,PRPF4B,SGK1,UCK1,UPP1
CNTF Signaling	3.95	JAK1,LIFR,MAP2K1,MAP2K2,MAPK1,MRAS,MTOR,PIK3CA,PIK3CB,PIK3CD,PIK3R1,PIK3R4,PTPN11,RAF1,RALB,RAP1A,RAP1B,RAP2B,RASD1,RPS6KA2,RPS6KA3,RPS6KA5,RPS6KB1,SOS1,STAT3
CD28 Signaling in T Helper Cells	3.93	ACTR3,AKT3,ARPC2,ARPC3,CALM1 (includes others),CD28,CD80,CD86,CDC42,CHP1,FCER1G,FYN,GRAP2,HLA-A,HLA-DOA,HLA-DQA1,HLA-DQB1,IKBKB,ITPR1,ITPR3,LAT,MALT1,MAP2K1,MAP2K2,MAP2K4,MAP3K1,NFATC1,NFATC2,NFATC4,NFKBIA,NFKBID,PDPK1,PIK3CA,PIK3CB,PIK3CD,PIK3R1,PIK3R4,PLCG1,PPP3CA,PPP3R1,PTPN11,PTPN6,PTPRC,RAC1,SYK
Phagosome Formation	3.93	CDC42,FCER1G,FCER2,FCGR2A,FCGR2B,FN1,ITGA2,ITGA4,ITGAM,ITGB2,MARCKS,MBL2,PIK3CA,PIK3CB,PIK3CD,PIK3R1,PIK3R4,PLCB4,PLCD1,PLCG1,PLCG2,PRKCA,PRKCB,PRKCD,PRKCE,PRKCG,PRKCH,PRKCZ,PRKD1,PRKD3,RAC1,RAC2,RHOA,RHOB,RHOBTB1,RHOD,RHOJ,RHOQ,RND2,RND3,SCARA3,SYK,TLR10,TLR4,VTN
Role of BRCA1 in DNA Damage Response	3.93	ARID1A,ATM,ATR,BABAM2,BARD1,BRCA1,BRCA2,BRIP1,E2F1,E2F2,E2F8,FAAP100,FANCA,FANCD2,FANCG,FANCL,FANCM,MLH1,PBRM1,PHF10,PLK1,RAD50,RAD51,RB1,RFC3,RFC4,RPA1,SMARCC1,SMARCD1,SMARCD2,SMARCD3,UIMC1
Apelin Cardiomyocyte Signaling Pathway	3.92	AKT3,APLN,ARNT,CAT,GNA11,GNAI1,GNAI2,GNAI3,ITPR1,MAPK1,MAPK11,MAPK13,MAPK15,MAPK6,MYL1,MYL2,MYL4,MYL6B,MYL9,PIK3CA,PIK3CB,PIK3CD,PIK3R1,PIK3R4,PLCB4,PLCD1,PLCG1,PLCG2,PLN,PRKCA,PRKCB,PRKCD,PRKCE,PRKCG,PRKCH,PRKCZ,PRKD1,PRKD3,SLC9A2
IL-4 Signaling	3.9	AKT3,FCER2,HLA-A,HLA-DOA,HLA-DQA1,HLA-DQB1,HMGA1,INPP5D,INPP5F,IRF4,IRS1,JAK1,JAK3,MRAS,MTOR,NFATC1,NFATC2,NFATC4,NR3C1,OCRL,PIK3CA,PIK3CB,PIK3CD,PIK3R1,PIK3R4,PTPN6,RALB,RAP1A,RAP1B,RAP2B,RASD1,RPS6KB1,SHC1,SOS1
Chemokine Signaling	3.85	CALM1 (includes others),CAMK1,CAMK1D,CAMK2B,CAMK2D,CCL13,CCL5,GNAI1,GNAI2,GNAI3,MAP2K1,MAP2K2,MAPK1,MAPK11,MAPK13,MPRIP,MRAS,MYL2,PLCB4,PLCG1,PLCG2,PPP1R12A,PPP1R12B,PRKCA,PRKCB,PTK2,RAF1,RALB,RAP1A,RAP1B,RAP2B,RASD1,RHOA
Synaptic Long Term Potentiation	3.82	ADCY1,ATF4,CACNA1C,CALM1 (includes others),CAMK2B,CAMK2D,CHP1,CREB1,GNA11,GNA15,GRIA2,ITPR1,ITPR3,MAP2K1,MAP2K2,MAPK1,MRAS,PLCB4,PLCD1,PLCG1,PLCG2,PPP1CA,PPP1R12A,PPP1R14A,PPP1R14C,PPP3CA,PPP3R1,PRKACA,PRKACB,PRKAG2,PRKAR1B,PRKAR2A,PRKAR2B,PRKCA,PRKCB,PRKCD,PRKCE,PRKCG,PRKCH,PRKCZ,PRKD1,PRKD3,RAF1,RALB,RAP1A,RAP1B,RAP2B,RASD1
CDK5 Signaling	3.82	ABL1,ADCY1,ADCY9,CDK5,CDK5R1,EGR1,GNAL,GNAS,ITGA2,MAP2K1,MAP2K2,MAPK1,MAPK11,MAPK13,MAPK15,MAPK6,MRAS,NTRK2,PPM1L,PPP1CA,PPP1R12A,PPP1R14A,PPP1R14C,PPP2CA,PPP2R1B,PPP2R5A,PPP2R5B,PPP2R5E,PRKACA,PRKACB,PRKAG2,PRKAR1B,PRKAR2A,PRKAR2B,PTPA,RAF1,RALB,RAP1A,RAP1B,RAP2B,RASD1
P2Y Purigenic Receptor Signaling Pathway	3.82	ADCY1,ADCY9,AKT3,ATF4,CREB1,GNAI1,GNAI2,GNAI3,GNB4,GNB5,GNG12,GNG2,GNG4,MAP2K1,MAP2K2,MAPK1,MRAS,MYC,PIK3CA,PIK3CB,PIK3CD,PIK3R1,PIK3R4,PLCB4,PLCD1,PLCG1,PLCG2,PRKACA,PRKACB,PRKAG2,PRKAR1B,PRKAR2A,PRKAR2B,PRKCA,PRKCB,PRKCD,PRKCE,PRKCG,PRKCH,PRKCZ,PRKD1,PRKD3,RAF1,RALB,RAP1A,RAP1B,RAP2B,RASD1
Cyclins and Cell Cycle Regulation	3.81	ABL1,ATM,ATR,BTRC,CCNA2,CCND1,CCNE1,CCNE2,CCNH,CDK1,CDK2,CDKN1B,CDKN2C,E2F1,E2F2,E2F8,HDAC2,HDAC3,HDAC4,HDAC9,PA2G4,PPM1L,PPP2CA,PPP2R1B,PPP2R5A,PPP2R5B,PPP2R5E,PTPA,RAF1,RB1,SKP1,TFDP1
Wnt/β-catenin Signaling	3.79	ACVR1,ACVR1B,ACVR2A,ACVR2B,AKT3,APC,APPL1,AXIN2,BMPR2,BTRC,CCND1,CD44,CDH1,CDH2,CDH3,CSNK1D,CSNK1E,CSNK1G1,CSNK2A2,DKK1,DKK3,DVL2,DVL3,FRZB,FZD1,FZD4,FZD5,FZD7,FZD8,H2BW2,KREMEN1,LRP5,LRP6,MAP3K7,MAP4K1,MDM2,MYC,NLK,POU5F1,PPM1L,PPP2CA,PPP2R1B,PPP2R5A,PPP2R5B,PPP2R5E,PTPA,RARB,SOX12,SOX3,TCF4,TCF7,TCF7L1,TCF7L2,TGFBR3,TLE3,TLE4,UBA52,WNT3
Prostate Cancer Signaling	3.77	ABL1,AKT3,ATF4,CCND1,CCNE1,CCNE2,CDK2,CDKN1B,CREB1,E2F1,FOXO1,MAP2K1,MAP2K2,MAPK1,MDM2,MRAS,MTOR,NFKBIA,NFKBID,PA2G4,PDPK1,PIK3CA,PIK3CB,PIK3CD,PIK3R1,PIK3R4,PTEN,RAF1,RALB,RAP1A,RAP1B,RAP2B,RASD1,RB1,SOS1,TFDP1
Melanoma Signaling	3.74	AKT3,CCND1,CDH1,E2F1,MAP2K1,MAP2K2,MAPK1,MDM2,MITF,MRAS,PIK3CA,PIK3CB,PIK3CD,PIK3R1,PIK3R4,PTEN,RAF1,RALB,RAP1A,RAP1B,RAP2B,RASD1,RB1
IL-15 Signaling	3.72	AKT3,IL15,IL15RA,IL2RB,JAK1,JAK3,MAP2K1,MAP2K2,MAPK1,MAPK11,MAPK13,MRAS,MTOR,MYC,PIK3CA,PIK3CB,PIK3CD,PIK3R1,PIK3R4,RAF1,RALB,RAP1A,RAP1B,RAP2B,RASD1,RPS6KB1,SHC1,STAT3,STAT5B,SYK
T Cell Exhaustion Signaling Pathway	3.7	ACVR1,ACVR1B,ACVR2A,ACVR2B,AKT3,BMPR2,CD28,CD80,CD86,FCER1G,FOXO1,FOXP1,HLA-A,HLA-DOA,HLA-DPA1,HLA-DQA1,HLA-DQB1,HLA-DQB2,HLA-F,HLA-G,IFNAR1,IL10RB,IRF4,JAK1,JAK3,MAP2K4,MAPK1,MGAT5,MRAS,MTOR,NFATC1,NFATC2,NFATC4,PIK3CA,PIK3CB,PIK3CD,PIK3R1,PIK3R4,PLCG1,PLCG2,PPM1L,PPP2CA,PPP2R1B,PPP2R5A,PPP2R5B,PPP2R5E,PTPA,PTPN11,PTPN6,RALB,RAP1A,RAP1B,RAP2B,RASD1,SMAD2,STAT3,TCF7,TGFBR3,TNFRSF14
Renal Cell Carcinoma Signaling	3.69	AKT3,ARNT,CDC42,CUL2,ELOB,ELOC,FH,MAP2K1,MAP2K2,MAPK1,MET,MRAS,PAK2,PAK3,PDGFB,PIK3CA,PIK3CB,PIK3CD,PIK3R1,PIK3R4,PTPN11,RAC1,RAF1,RALB,RAP1A,RAP1B,RAP2B,RAPGEF1,RASD1,RBX1,SOS1,UBA52
Oncostatin M Signaling	3.69	EPAS1,JAK1,JAK3,MAP2K1,MAP2K2,MAPK1,MMP13,MRAS,OSMR,PLAU,RAF1,RALB,RAP1A,RAP1B,RAP2B,RASD1,SHC1,SOS1,STAT3,STAT5B
EGF Signaling	3.66	AKT3,CSNK2A2,EGFR,ITPR1,ITPR3,JAK1,MAP2K1,MAP2K4,MAP3K1,MAPK1,MAPK11,MAPK13,MTOR,PIK3CA,PIK3CB,PIK3CD,PIK3R1,PIK3R4,PLCG1,PRKCA,RAF1,RPS6KB1,SHC1,SOS1,STAT3
Cell Cycle Control of Chromosomal Replication	3.62	CDC7,CDK1,CDK12,CDK13,CDK19,CDK2,CDK5,CDK9,DNA2,LIG1,MCM3,MCM4,MCM5,MCM6,MCM7,MCM8,ORC6,PCNA,POLE,PRIM2,RPA1,RPA2,RPA3,TOP2A
Unfolded protein response	3.62	AMFR,ATF4,ATF6,CALR,CANX,CEBPA,CEBPD,CEBPG,DNAJB9,EDEM1,EIF2A,ERN1,HSPA14,HSPA1L,HSPA4,HSPA8,MAP3K5,MBTPS2,NFE2L2,PDIA2,PPARG,PPP1R15A,SEL1L,XBP1
Phagosome Maturation	3.6	ATP6V0A1,ATP6V0A2,ATP6V0B,ATP6V1A,ATP6V1C1,B2M,BET1L,CALR,CANX,CTSB,CTSC,CTSL,CTSZ,CYBB,DYNC1H1,DYNC1I1,DYNLT1,EEA1,GOSR1,GOSR2,HLA-A,HLA-F,LAMP1,LAMP2,M6PR,MPO,NAPA,NAPB,NAPG,NSF,PRDX1,PRDX5,PRDX6,RAB5A,RAB5B,STX16,TSG101,TUBA1A,TUBA3C/TUBA3D,TUBA4A,TUBB,TUBB2A,TUBB4A,TUBB4B,TUBE1,TUBG2,VAMP2,VAMP3,VPS28,VPS33B,VPS37A,VPS37C,YKT6
STAT3 Pathway	3.6	BMP6,BMPR2,CSF2RB,EGFR,FGFR1,FLT1,FLT4,GHR,IFNAR1,IGF1R,IL10RB,IL13RA2,IL15RA,IL17RA,IL17RC,IL17RE,IL27RA,IL2RA,IL2RB,IL7R,MAP2K1,MAP2K2,MAP2K4,MAP3K20,MAPK1,MAPK11,MAPK13,MRAS,MYC,NDUFA13,NTRK2,NTRK3,PDGFB,PDGFRA,PIM1,PTPN6,RAC1,RAF1,RALB,RAP1A,RAP1B,RAP2B,RASD1,SOCS2,SOCS7,STAT3,TGFBR3
Xenobiotic Metabolism General Signaling Pathway	3.59	ABCA2,AHR,AKT3,ARNT,CUL3,GCLC,GSTA4,GSTM3,MAF,MAP2K1,MAP2K2,MAP2K3,MAP2K4,MAP2K6,MAP3K1,MAP3K2,MAP3K3,MAP3K4,MAP3K5,MAP3K6,MAP3K7,MAPK1,MAPK11,MAPK13,MGST2,MRAS,NFE2L2,NR1I3,PIK3CA,PIK3CB,PIK3CD,PIK3R1,PIK3R4,PRKCA,PRKCB,PRKCD,PRKCE,PRKCG,PRKCH,PRKCZ,PRKD1,PRKD3,RAF1,RALB,RAP1A,RAP1B,RAP2B,RASD1,RBX1,RXRA
Estrogen-mediated S-phase Entry	3.56	CCNA2,CCND1,CCNE1,CCNE2,CDK1,CDK2,CDKN1B,E2F1,E2F2,E2F8,ESR1,MYC,RB1,TFDP1
IL-2 Signaling	3.56	AKT3,CSNK2A2,IL2RA,IL2RB,JAK1,JAK3,MAP2K1,MAP2K2,MAPK1,MRAS,PIK3CA,PIK3CB,PIK3CD,PIK3R1,PIK3R4,PTPN11,RAF1,RALB,RAP1A,RAP1B,RAP2B,RASD1,SHC1,SOS1,STAT5B,SYK
Corticotropin Releasing Hormone Signaling	3.54	ADCY1,ADCY9,ATF4,CACNA1C,CACNA2D1,CACNA2D3,CACNB1,CACNG4,CALM1 (includes others),CNR1,CREB1,CRH,GAD1,GLI2,GLI3,GNAI1,GNAI2,GNAI3,GNAS,GUCY1A1,GUCY1A2,ITPR1,ITPR3,MAP2K1,MAP2K2,MAPK1,MAPK11,MAPK13,MEF2A,MEF2C,NR4A1,PLCG1,PLCG2,PRKACA,PRKACB,PRKAG2,PRKAR1B,PRKAR2A,PRKAR2B,PRKCA,PRKCB,PRKCD,PRKCE,PRKCG,PRKCH,PRKCZ,PRKD1,PRKD3,PTCH1,RAF1,RAP1A,RAP1B
Rac Signaling	3.53	ABI2,ACTR3,ARPC2,ARPC3,BAIAP2,CD44,CDC42,CDK5R1,CYBB,CYFIP1,IQGAP1,IQGAP2,ITGA2,ITGA4,MAP2K1,MAP2K2,MAP2K4,MAP3K1,MAPK1,MRAS,PAK2,PAK3,PARD6A,PIK3CA,PIK3CB,PIK3CD,PIK3R1,PIK3R4,PRKCZ,PTK2,RAC1,RAF1,RALB,RAP1A,RAP1B,RAP2B,RASD1,RHOA,RPS6KB1,SH3RF1,TIAM1
Role of NANOG in Mammalian Embryonic Stem Cell Pluripotency	3.5	AKT3,APC,BMP1,BMP4,BMP6,BMP7,BMP8A,BMPR2,FZD1,FZD4,FZD5,FZD7,FZD8,GATA4,JAK1,JAK3,LIFR,MAP2K1,MAP2K2,MAPK1,MRAS,PIK3CA,PIK3CB,PIK3CD,PIK3R1,PIK3R4,POU5F1,RAF1,RALB,RAP1A,RAP1B,RAP2B,RASD1,SHC1,SMAD1,SMAD4,SOS1,STAT3,TBXT,TCF7L1,TCL1A,WNT3
Nitric Oxide Signaling in the Cardiovascular System	3.48	AKT3,BDKRB2,CACNA1C,CALM1 (includes others),FLT1,FLT4,GUCY1A1,GUCY1A2,ITPR1,ITPR3,MAP2K1,MAP2K2,MAPK1,PDE1B,PDE1C,PDGFC,PGF,PIK3CA,PIK3CB,PIK3CD,PIK3R1,PIK3R4,PLN,PRKAA1,PRKACA,PRKACB,PRKAG2,PRKAR1B,PRKAR2A,PRKAR2B,PRKCA,PRKCB,PRKCD,PRKCE,PRKCG,PRKCH,PRKCZ,PRKD1,PRKD3,SLC7A1
Cell Cycle: G1/S Checkpoint Regulation	3.47	ABL1,ATM,ATR,BTRC,CCND1,CCNE1,CCNE2,CDK2,CDKN1B,CDKN2C,E2F1,E2F2,E2F8,FOXO1,HDAC2,HDAC3,HDAC4,HDAC9,MDM2,MYC,PA2G4,PAK1IP1,RB1,RPL5,SKP1,SMAD4,TFDP1
p53 Signaling	3.46	AKT3,ATM,ATR,BBC3,BIRC5,BRCA1,CCND1,CCNK,CDK2,COQ8A,CSNK1D,E2F1,HDAC9,HIPK2,JMY,KAT2B,MDM2,MDM4,PCNA,PIAS1,PIK3CA,PIK3CB,PIK3CD,PIK3R1,PIK3R4,PML,PRKDC,PTEN,RB1,RRM2B,SERPINE2,SFN,SNAI2,STAG1,THBS1,TRIM29
Small Cell Lung Cancer Signaling	3.44	ABL1,AKT3,BID,CCND1,CCNE1,CCNE2,CDK2,CDKN1B,CYCS,E2F1,FHIT,IKBKB,MYC,NFKBIA,NFKBID,PA2G4,PIK3CA,PIK3CB,PIK3CD,PIK3R1,PIK3R4,PTEN,PTK2,RARB,RB1,RXRA,TFDP1,TRAF3,TRAF4
eNOS Signaling	3.39	ADCY1,ADCY9,AKT3,AQP1,AQP2,AQP4,BDKRB2,CALM1 (includes others),CASP3,CCNA2,CHRM3,CHRNA3,CHRNB2,ESR1,FLT1,FLT4,GNAS,GUCY1A1,GUCY1A2,HSPA14,HSPA1L,HSPA4,HSPA8,ITPR1,ITPR3,LPAR1,LPAR3,LPAR6,PDGFC,PDPK1,PGF,PIK3CA,PIK3CB,PIK3CD,PIK3R1,PIK3R4,PLCG1,PLCG2,PRKAA1,PRKAB2,PRKACA,PRKACB,PRKAG2,PRKAR1B,PRKAR2A,PRKAR2B,PRKCA,PRKCB,PRKCD,PRKCE,PRKCG,PRKCH,PRKCZ,PRKD1,PRKD3,SLC7A1
Osteoarthritis Pathway	3.38	ADAMTS5,ALPI,ANKH,ANXA5,ATF4,BMPR2,CASP10,CASP2,CASP3,CASP7,CASQ1,CREB1,DDIT4,DKK1,ELF3,EPAS1,FGFR1,FN1,FRZB,FZD1,FZD4,FZD5,FZD7,FZD8,GLI2,GLI3,GLIS2,GREM1,HDAC3,HDAC4,HES1,HMGB1,IL1RAP,ITGA2,ITGA4,MEF2C,MMP10,MMP13,MTF1,MTOR,NAMPT,NOTCH1,OCRL,P2RX7,PDGFC,PGF,PPARG,PRKAA1,PRKAB2,PRKAG2,PTCH1,RAC1,RARRES2,RUNX2,S1PR2,SMAD1,SMAD2,SMAD4,SMAD6,SMAD7,SP1,TCF4,TCF7,TCF7L1,TCF7L2,TLR4,TNF,TNFRSF1B
Chronic Myeloid Leukemia Signaling	3.32	ABL1,AKT3,CCND1,CDKN1B,E2F1,E2F2,E2F8,HDAC2,HDAC3,HDAC4,HDAC9,IKBKB,MAP2K1,MAP2K2,MAPK1,MDM2,MECOM,MRAS,MYC,PA2G4,PIK3CA,PIK3CB,PIK3CD,PIK3R1,PIK3R4,PTPN11,RAF1,RALB,RAP1A,RAP1B,RAP2B,RASD1,RB1,SMAD4,SOS1,STAT5B,TFDP1
RANK Signaling in Osteoclasts	3.31	AKT3,CALM1 (includes others),CBL,CHP1,IKBKB,MAP2K1,MAP2K2,MAP2K4,MAP2K6,MAP3K1,MAP3K2,MAP3K3,MAP3K4,MAP3K5,MAP3K6,MAP3K7,MAPK1,MAPK11,MAPK13,MITF,NFATC1,NFATC2,NFKBIA,NFKBID,PIK3CA,PIK3CB,PIK3CD,PIK3R1,PIK3R4,PPP3CA,PPP3R1,RAF1,TNFSF11
DNA damage-induced 14-3-3σ Signaling	3.25	AKT3,ATM,ATR,BRCA1,CCNE1,CCNE2,CDK1,CDK2,RAD1,RAD17,SFN
Pancreatic Adenocarcinoma Signaling	3.25	ABL1,AKT3,BIRC5,BRCA2,CCND1,CCNE1,CDC42,CDK2,CDKN1B,E2F1,E2F2,E2F8,EGFR,ERBB2,GPLD1,JAK1,JAK3,MAP2K1,MAP2K2,MAP2K4,MAPK1,MDM2,NOTCH1,PA2G4,PDGFC,PGF,PIK3CA,PIK3CB,PIK3CD,PIK3R1,PIK3R4,RAC1,RAD51,RAF1,RB1,SMAD2,SMAD4,STAT3,TFDP1
HIF1α Signaling	3.22	AKT3,APEX1,ARNT,CUL2,EDN1,EGLN2,ELOB,ELOC,LDHA,LDHC,MAPK1,MAPK11,MAPK13,MAPK15,MAPK6,MDM2,MMP10,MMP13,MMP15,MMP16,MMP17,MMP19,MMP2,MRAS,NCOA1,PDGFC,PGF,PIK3CA,PIK3CB,PIK3CD,PIK3R1,PIK3R4,RALB,RAP1A,RAP1B,RAP2B,RASD1,RBX1,SLC2A3,SLC2A5
Iron homeostasis signaling pathway	3.21	ACO1,ALAS2,ARNT,ATP6V0A1,ATP6V0A2,ATP6V0B,ATP6V1A,ATP6V1C1,BMP1,BMP4,BMP6,BMP7,BMP8A,BMPR2,BTRC,CIAO2A,CYBRD1,EGFR,EPAS1,FECH,FLVCR1,FXN,GDF15,HAMP,HBZ,HEPH,HMOX2,IREB2,JAK1,JAK3,LYRM4,MAPK1,NFS1,NUBP1,PDGFB,PDGFRA,SKP1,SLC11A1,SLC11A2,SLC25A37,SLC40A1,SLC46A1,SMAD1,SMAD2,SMAD4,STAT3,STAT5B,TF,TFR2,TWSG1
VEGF Family Ligand-Receptor Interactions	3.21	AKT3,FLT1,FLT4,MAP2K1,MAP2K2,MAPK1,MRAS,NRP2,PGF,PIK3CA,PIK3CB,PIK3CD,PIK3R1,PIK3R4,PLCG1,PLCG2,PRKCA,PRKCB,PRKCD,PRKCE,PRKCG,PRKCH,PRKCZ,PRKD1,PRKD3,RAF1,RALB,RAP1A,RAP1B,RAP2B,RASD1,SHC1,SOS1
DNA Double-Strand Break Repair by Non-Homologous End Joining	3.2	ATM,DCLRE1C,PARP1,PRKDC,RAD50,WRN,XRCC1,XRCC4,XRCC5
JAK/Stat Signaling	3.16	AKT3,JAK1,JAK3,MAP2K1,MAP2K2,MAPK1,MRAS,MTOR,PIAS1,PIAS2,PIK3CA,PIK3CB,PIK3CD,PIK3R1,PIK3R4,PTPN1,PTPN11,PTPN6,RAF1,RALB,RAP1A,RAP1B,RAP2B,RASD1,SHC1,SOCS2,SOCS7,SOS1,STAT3,STAT5B
IL-7 Signaling Pathway	3.16	AKT3,BAK1,CCND1,CDK2,CDKN1B,EBF1,FOXG1,FOXO1,FYN,H2BW2,IL7R,JAK1,JAK3,LYN,MAPK1,MAPK11,MAPK13,MET,MYC,NFATC1,PDPK1,PIK3CA,PIK3CB,PIK3CD,PIK3R1,PIK3R4,PTK2,SHC1,SOS1,STAT5B
Cell Cycle Regulation by BTG Family Proteins	3.14	BTG1,CCND1,CCNE1,CCNE2,CDK2,E2F1,E2F2,E2F8,PPM1L,PPP2CA,PPP2R1B,PPP2R5A,PPP2R5B,PPP2R5E,PRMT1,PTPA,RB1
iCOS-iCOSL Signaling in T Helper Cells	3.13	AKT3,CALM1 (includes others),CAMK2B,CAMK2D,CD28,CD80,CD86,CHP1,FCER1G,GRAP2,HLA-A,HLA-DOA,HLA-DQA1,HLA-DQB1,IKBKB,IL2RA,IL2RB,INPP5D,ITPR1,ITPR3,LAT,NFATC1,NFATC2,NFATC4,NFKBIA,NFKBID,PDPK1,PIK3CA,PIK3CB,PIK3CD,PIK3R1,PIK3R4,PLCG1,PLEKHA3,PPP3CA,PPP3R1,PTEN,PTPRC,RAC1,SHC1
Endothelin-1 Signaling	3.11	ADCY1,ADCY9,ARAF,CASP10,CASP2,CASP3,CASP7,CASQ1,ECE1,EDN1,EDNRB,GNA11,GNA15,GNAI1,GNAI2,GNAI3,GNAL,GNAS,GNAT1,GNAT2,GNAZ,GPLD1,GUCY1A1,GUCY1A2,ITPR1,ITPR3,LCAT,MAPK1,MAPK11,MAPK13,MAPK15,MAPK6,MRAS,MYC,PIK3CA,PIK3CB,PIK3CD,PIK3R1,PIK3R4,PLA2G7,PLA2R1,PLCB4,PLCD1,PLCG1,PLCG2,PRKCA,PRKCB,PRKCD,PRKCE,PRKCG,PRKCH,PRKCZ,PRKD1,PRKD3,RAF1,RALB,RAP1A,RAP1B,RAP2B,RASD1,SHC1,SHC3,SOS1
Semaphorin Signaling in Neurons	3.09	CDC42,CDK5,DPYSL4,FYN,MAPK1,MET,PAK2,PAK3,PLXNA1,PLXNB1,PTK2,RAC1,RAC2,RHOA,RHOB,RHOBTB1,RHOD,RHOJ,RHOQ,RND2,RND3,ROCK1,SEMA3A,SEMA7A
Thyroid Cancer Signaling	3.05	AKT3,CCND1,CDH1,FOXO1,GDNF,IRS1,MAP2K1,MAP2K2,MAPK1,MRAS,MTOR,MYC,NTRK2,NTRK3,PIK3CA,PIK3CB,PIK3CD,PIK3R1,PIK3R4,PTEN,RALB,RAP1A,RAP1B,RAP2B,RASD1,SHC1,TCF4,TCF7,TCF7L1,TCF7L2
Neurotrophin/TRK Signaling	3.05	ATF4,CDC42,CREB1,FRS2,MAP2K1,MAP2K2,MAP2K3,MAP2K4,MAP2K6,MAP3K5,MAPK1,MRAS,NTRK2,NTRK3,PDPK1,PIK3CA,PIK3CB,PIK3CD,PIK3R1,PIK3R4,PLCG1,PTPN11,RAF1,RALB,RAP1A,RAP1B,RAP2B,RASD1,SHC1,SOS1
3-phosphoinositide Degradation	3.04	CDC25C,DUSP14,DUSP5,FIG4,HACD2,ILKAP,INPP4A,INPP4B,INPP5D,INPP5E,INPP5F,MTM1,MTMR2,MTMR4,NUDT1,NUDT14,NUDT16,NUDT4,NUDT5,OCRL,PAWR,PGAM5,PIP4P2,PPFIBP2,PPM1K,PPP1CA,PPP1R12A,PPP1R14A,PPP2R5A,PPP2R5B,PPP2R5E,PPP3CA,PPTC7,PRUNE1,PTEN,PTPA,PTPMT1,PTPN1,PTPN11,PTPN12,PTPN13,PTPN22,PTPN6,PTPRC,PTPRF,PTPRM,PXYLP1,SET,SIRPA,STYXL1,TNS3,WBP11
HOTAIR Regulatory Pathway	3.04	AEBP2,AGO1,AGO2,AGO4,AKT3,BRD4,CD44,CDH1,COL1A1,DNMT3B,DZIP3,EED,ERBB2,ESR1,EZH2,HDAC2,IRF1,KDM1A,KMT2C,MDM2,MET,MEX3B,MMP10,MMP13,MMP15,MMP16,MMP17,MMP19,MMP2,MRTFA,MYC,NFKBIA,PCDHB5,PIK3CA,PIK3CB,PIK3CD,PIK3R1,PIK3R4,PTEN,RBBP4,ROCK1,SNAI2,STAT3,TCF4,TCF7,TCF7L1,TCF7L2,TLR4,TWIST1,TWIST2,WNT3,YY1
SAPK/JNK Signaling	3	CDC42,DAXX,FCER1G,GNG2,IRS1,MAP2K4,MAP3K1,MAP3K2,MAP3K20,MAP3K3,MAP3K4,MAP3K5,MAP3K7,MAP4K1,MAP4K2,MAP4K4,MAP4K5,MAPK8IP1,MAPK8IP3,MRAS,NFATC1,PIK3CA,PIK3CB,PIK3CD,PIK3R1,PIK3R4,RAC1,RAC2,RALB,RAP1A,RAP1B,RAP2B,RASD1,RIPK1,SHC1,SOS1
PD-1, PD-L1 cancer immunotherapy pathway	2.97	AKT3,B2M,CBLB,CD28,CD80,CDK2,CDKN1B,CIP2A,CSNK2A2,HLA-A,HLA-DOA,HLA-DPA1,HLA-DQA1,HLA-DQB1,HLA-DQB2,HLA-F,HLA-G,IL2RA,IL2RB,JAK1,JAK3,LAT,MR1,PDCD4,PIK3CA,PIK3CB,PIK3CD,PIK3R1,PIK3R4,PLCG1,PTEN,PTPN11,STAT5B,TNF,TNFRSF11B,TNFRSF1B,YAP1
Systemic Lupus Erythematosus Signaling	2.96	AKT3,BDKRB2,C5,CBL,CD22,CD28,CD79A,CD80,CD86,CREM,FCER1G,FCGR2A,FCGR2B,HLA-A,HLA-F,HLA-G,HNRNPA2B1,HNRNPC,IL1RN,IL36RN,INPP5D,LAT,LSM1,LSM12,LSM14A,LSM5,LSM6,LSM7,LYN,MAPK1,MRAS,MTOR,NFATC1,NFATC2,NFATC4,PIK3CA,PIK3CB,PIK3CD,PIK3R1,PIK3R4,PIM2,PLCG1,PLCG2,PPIH,PRPF4B,PRPF6,PTPN6,PTPRC,RALB,RAP1A,RAP1B,RAP2B,RASD1,SNRNP200,SNRNP40,SNRNP48,SNRNP70,SNRPA,SNRPB,SNRPB2,SNRPC,SNRPD1,SNRPD2,SNRPD3,SNRPE…
Nucleotide Excision Repair Pathway	2.96	CCNH,ERCC1,GTF2H1,GTF2H3,GTF2H5,MNAT1,POLR2A,POLR2B,POLR2D,POLR2G,POLR2I,POLR2L,RAD23B,RPA1,RPA2,RPA3
Remodeling of Epithelial Adherens Junctions	2.95	ACTA2,ACTG2,ACTN1,ACTN4,ACTR3,APC,ARPC2,ARPC3,CDH1,CLIP1,DNM1,DNM1L,IQGAP1,MAPRE1,MAPRE3,MET,RAB5A,RAB5B,TUBA1A,TUBA3C/TUBA3D,TUBA4A,TUBB,TUBB2A,TUBB4A,TUBB4B,VCL
Endometrial Cancer Signaling	2.86	AKT3,CCND1,CDH1,ERBB2,MAP2K1,MAP2K2,MAPK1,MLH1,MRAS,MYC,PDPK1,PIK3CA,PIK3CB,PIK3CD,PIK3R1,PIK3R4,PTEN,RAF1,RALB,RAP1A,RAP1B,RAP2B,RASD1,SOS1
Role of JAK1 and JAK3 in γc Cytokine Signaling	2.85	IL15,IL15RA,IL2RA,IL2RB,IL7R,IRS1,JAK1,JAK3,MAPK1,MRAS,PIK3CA,PIK3CB,PIK3CD,PIK3R1,PIK3R4,PTPN11,RALB,RAP1A,RAP1B,RAP2B,RASD1,SHC1,STAT3,STAT5B,SYK,TSLP
Antigen Presentation Pathway	2.82	B2M,CALR,CANX,CIITA,HLA-A,HLA-DOA,HLA-DPA1,HLA-DQA1,HLA-DQB1,HLA-DQB2,HLA-F,HLA-G,MR1,NLRC5,PSMB6,PSMB9,TAP2
Dopamine-DARPP32 Feedback in cAMP Signaling	2.81	ADCY1,ADCY9,ATF4,CACNA1C,CALM1 (includes others),CAMKK2,CDK5,CHP1,CREB1,CREM,CSNK1D,CSNK1E,CSNK1G1,GNAI1,GNAI2,GNAI3,GNAS,GUCY1A1,GUCY1A2,ITPR1,ITPR3,KCNJ10,PAWR,PLCB4,PLCD1,PLCG1,PLCG2,PPM1L,PPP1CA,PPP1R12A,PPP1R14A,PPP1R14C,PPP2CA,PPP2R1B,PPP2R5A,PPP2R5B,PPP2R5E,PPP3CA,PPP3R1,PRKACA,PRKACB,PRKAG2,PRKAR1B,PRKAR2A,PRKAR2B,PRKCA,PRKCB,PRKCD,PRKCE,PRKCG,PRKCH,PRKCZ,PRKD1,PRKD3,PTPA
Regulation of Cellular Mechanics by Calpain Protease	2.8	ACTN1,ACTN4,CAPN5,CAST,CCNA2,CCND1,CCNE1,CDK1,CDK2,CDKN1B,EGFR,ITGA2,ITGA4,MAPK1,MRAS,PTK2,RALB,RAP1A,RAP1B,RAP2B,RASD1,RB1,TLN1,TLN2,VCL
Death Receptor Signaling	2.78	ACIN1,ACTA2,ACTG2,BID,CASP10,CASP2,CASP3,CASP7,CYCS,DAXX,GAS2,IKBKB,MAP2K4,MAP3K5,MAP4K4,NAIP,NFKBIA,NFKBID,PARP1,PARP11,PARP12,PARP2,PARP6,PARP8,RIPK1,ROCK1,TIPARP,TNF,TNFRSF1B,TNFSF10,TNKS,TNKS2
Endoplasmic Reticulum Stress Pathway	2.77	ATF4,ATF6,CALR,CASP3,CASP7,EIF2S1,ERN1,MAP3K5,MBTPS2,TAOK3,XBP1
Adrenomedullin signaling pathway	2.77	ADCY1,ADCY9,ADM,AKT3,ARAF,ARNT,CALCRL,CALM1 (includes others),CASP3,GAD1,GNA11,GNA15,GNAS,GUCY1A1,GUCY1A2,H2BW2,IL1RN,IL36RN,ITPR1,ITPR3,KCNH2,MAP2K1,MAP2K2,MAP2K3,MAP2K4,MAP2K6,MAPK1,MAPK11,MAPK13,MAPK15,MAPK6,MMP2,MRAS,PIK3CA,PIK3CB,PIK3CD,PIK3R1,PIK3R4,PLCB4,PLCD1,PLCG1,PLCG2,PPARG,PRKACA,PRKACB,PRKAG2,PRKAR1B,PRKAR2A,PRKAR2B,PTK2,RAF1,RALB,RAP1A,RAP1B,RAP2B,RASD1,RXRA,SHC1,SHC3,SOS1,TFAP2C,TNF
Sphingosine-1-phosphate Signaling	2.74	ACER2,ADCY1,ADCY9,AKT3,ASAH1,CASP10,CASP2,CASP3,CASP7,CASQ1,CDC42,GNAI1,GNAI2,GNAI3,MAPK1,PDGFB,PDGFC,PDGFRA,PIK3CA,PIK3CB,PIK3CD,PIK3R1,PIK3R4,PLCB4,PLCD1,PLCG1,PLCG2,PTK2,RAC1,RAC2,RHOA,RHOB,RHOBTB1,RHOD,RHOJ,RHOQ,RND2,RND3,S1PR2,SMPD1
Hepatic Fibrosis / Hepatic Stellate Cell Activation	2.73	A2M,ACTA2,AGT,BAMBI,CCL5,CERT1,COL11A1,COL12A1,COL16A1,COL18A1,COL1A1,COL22A1,COL27A1,COL4A1,COL4A4,COL6A1,COL6A2,COL9A1,COL9A2,CSF1,ECE1,EDN1,EDNRB,EGFR,FGFR1,FLT1,FLT4,FN1,IFNAR1,IGF1R,IGFBP5,IL1RAP,KLF6,LEPR,LHX2,MET,MMP13,MMP2,MYH10,MYH11,MYL1,MYL2,MYL4,MYL6B,MYL9,PDGFB,PDGFC,PDGFRA,PGF,SMAD2,SMAD4,SMAD7,TIMP1,TIMP2,TLR4,TNF,TNFRSF11B,TNFRSF1B
CCR5 Signaling in Macrophages	2.72	CACNA1C,CACNA2D1,CACNA2D3,CACNB1,CACNG4,CALM1 (includes others),CCL3,CCL5,FCER1G,GNAI1,GNAI2,GNAI3,GNAS,GNB4,GNB5,GNG12,GNG2,GNG4,MAP2K4,MAPK1,MAPK11,MAPK13,MRAS,PLCG1,PLCG2,PRKCA,PRKCB,PRKCD,PRKCE,PRKCG,PRKCH,PRKCZ,PRKD1,PRKD3
IL-6 Signaling	2.71	A2M,AKT3,COL1A1,CSNK2A2,CYP19A1,IKBKB,IL1RAP,IL1RN,IL36RN,MAP2K1,MAP2K2,MAP2K3,MAP2K4,MAP2K6,MAP3K7,MAP4K4,MAPK1,MAPK11,MAPK13,MRAS,NFKBIA,NFKBID,PIK3CA,PIK3CB,PIK3CD,PIK3R1,PIK3R4,PTPN11,RAF1,RALB,RAP1A,RAP1B,RAP2B,RASD1,SHC1,SOS1,STAT3,TNF,TNFAIP6,TNFRSF11B,TNFRSF1B
Nur77 Signaling in T Lymphocytes	2.7	CABIN1,CALM1 (includes others),CASP3,CD28,CD80,CD86,CHP1,CYCS,FCER1G,HDAC2,HDAC9,HLA-A,HLA-DOA,HLA-DQA1,HLA-DQB1,MAP3K2,MAP3K3,NFATC1,NR4A1,PPP3CA,PPP3R1,RXRA,SIN3B
Role of PKR in Interferon Induction and Antiviral Response	2.68	ATF3,BID,CASP3,COLEC12,CYCS,DDX58,E2F1,EIF2AK2,EIF2S1,HMGB1,HSPA14,HSPA1L,HSPA4,HSPA8,IFNAR1,IKBKB,IRF1,JAK1,MAP2K3,MAP2K4,MAP2K6,MAP3K7,MAPK1,MAPK11,MAPK13,MAVS,METAP2,MYD88,NFKBIA,NFKBID,PDGFB,PDGFC,SCARA3,SP1,STAT3,TIRAP,TLR4,TNF,TRAF3
Bladder Cancer Signaling	2.58	ABL1,CCND1,CDH1,DAPK1,E2F1,EGFR,ERBB2,MAP2K1,MAP2K2,MAPK1,MDM2,MMP10,MMP13,MMP15,MMP16,MMP17,MMP19,MMP2,MRAS,MYC,PA2G4,PDGFC,PGF,RAF1,RALB,RAP1A,RAP1B,RAP2B,RASD1,RB1,RPS6KA5,TFDP1,THBS1
GADD45 Signaling	2.58	ATM,ATR,BRCA1,CCND1,CCNE1,CCNE2,CDK1,CDK2,MAP3K4,PCNA
IL-17A Signaling in Gastric Cells	2.56	CCL20,CCL5,CXCL1,CXCL10,EGFR,IL17RA,IL17RC,MAP2K4,MAPK1,MAPK11,MAPK13,TNF
Neuropathic Pain Signaling In Dorsal Horn Neurons	2.53	CAMK1,CAMK1D,CAMK2B,CAMK2D,CREB1,GRIA2,ITPR1,ITPR3,KCNH2,MAPK1,NTRK2,PIK3CA,PIK3CB,PIK3CD,PIK3R1,PIK3R4,PLCB4,PLCD1,PLCG1,PLCG2,PRKACA,PRKACB,PRKAG2,PRKAR1B,PRKAR2A,PRKAR2B,PRKCA,PRKCB,PRKCD,PRKCE,PRKCG,PRKCH,PRKCZ,PRKD1,PRKD3
Calcium Signaling	2.49	ACTA2,AKAP5,ATF4,ATP2C1,CABIN1,CACNA1C,CACNA2D1,CACNA2D3,CACNB1,CACNG4,CALM1 (includes others),CALR,CAMK1,CAMK1D,CAMK2B,CAMK2D,CAMKK2,CASQ1,CHP1,CHRNA3,CHRNB2,CREB1,GRIA2,HDAC2,HDAC3,HDAC4,HDAC9,ITPR1,ITPR3,MAPK1,MCU,MEF2A,MEF2C,MYH10,MYH11,MYL1,MYL2,MYL4,MYL6B,MYL9,NFATC1,NFATC2,NFATC4,PPP3CA,PPP3R1,PRKACA,PRKACB,PRKAG2,PRKAR1B,PRKAR2A,PRKAR2B,RAP1A,RAP1B,RAP2B,RCAN2,RCAN3,TNNI1,TNNI3,TPM3,TPM4,…
D-myo-inositol-5-phosphate Metabolism	2.48	CDC25C,DUSP14,DUSP5,FIG4,HACD2,ILKAP,INPP5F,MTMR2,MTMR4,NUDT1,NUDT14,NUDT16,NUDT4,NUDT5,OCRL,PAWR,PGAM5,PIP4P2,PLCB4,PLCD1,PLCG1,PLCG2,PPFIBP2,PPM1K,PPP1CA,PPP1R12A,PPP1R14A,PPP2R5A,PPP2R5B,PPP2R5E,PPP3CA,PPTC7,PRUNE1,PTEN,PTPA,PTPN1,PTPN11,PTPN12,PTPN13,PTPN22,PTPN6,PTPRC,PTPRF,PTPRM,PXYLP1,SET,SIRPA,STYXL1,TNS3,WBP11
IL-12 Signaling and Production in Macrophages	2.48	AKT3,ALOX12,APOA1,APOB,APOC2,APOD,APOE,IKBKB,IRF1,IRF8,LYZ,MAF,MAP2K1,MAP2K2,MAP2K4,MAPK1,MAPK11,MAPK13,MYD88,NCOA1,ORM2,PCYOX1,PIK3CA,PIK3CB,PIK3CD,PIK3R1,PIK3R4,PPARG,PRKCA,PRKCB,PRKCD,PRKCE,PRKCG,PRKCH,PRKCZ,PRKD1,PRKD3,REL,RXRA,SPI1,TLR4,TNF,ZNF668
Human Embryonic Stem Cell Pluripotency	2.47	ACVR1,AKT3,APC,BMP1,BMP4,BMP6,BMP7,BMP8A,BMPR2,FGFR1,FOXO1,FZD1,FZD4,FZD5,FZD7,FZD8,GNAS,H2BW2,INHBA,LEFTY2,MRAS,NTRK2,NTRK3,PDGFB,PDGFC,PDGFRA,PDPK1,PIK3CA,PIK3CB,PIK3CD,PIK3R1,PIK3R4,POU5F1,S1PR2,SMAD1,SMAD2,SMAD4,SMAD6,SMAD7,TCF4,TCF7,TCF7L1,TCF7L2,WNT3
Coagulation System	2.47	A2M,BDKRB2,F13A1,F2,F2R,F5,FGA,FGB,PLAT,PLAU,PROC,SERPINA5,SERPINF2,TFPI,THBD
ERK5 Signaling	2.45	ATF4,CREB1,CTF1,EGFR,FOSL1,MAP3K2,MAP3K3,MEF2A,MEF2C,MRAS,MYC,PTPN11,RALB,RAP1A,RAP1B,RAP2B,RASD1,RPS6KA2,RPS6KA3,RPS6KA5,RPS6KB1,SFN,SGK1,WNK1,YWHAG,YWHAQ
RhoA Signaling	2.45	ABL2,ACTA2,ACTG2,ACTR3,ANLN,ARHGAP5,ARPC2,ARPC3,BAIAP2,CDC42EP1,CDC42EP3,CDC42EP4,CIT,DLC1,IGF1R,KTN1,LPAR1,LPAR3,LPAR6,MPRIP,MYL1,MYL2,MYL4,MYL6B,MYL9,NRP2,PKN1,PLXNA1,PPP1R12A,PPP1R12B,PTK2,RAPGEF2,RAPGEF6,RDX,RHOA,RND3,ROCK1,SEMA3F,SEPTIN10,SEPTIN4
DNA Double-Strand Break Repair by Homologous Recombination	2.43	ABL1,ATM,BRCA1,BRCA2,LIG1,RAD50,RAD51,RPA1
Th1 and Th2 Activation Pathway	2.41	ACVR1,ACVR1B,ACVR2A,ACVR2B,APH1A,BMPR2,CCR1,CD28,CD80,CD86,CHD4,GATA3,GFI1,HLA-A,HLA-DOA,HLA-DPA1,HLA-DQA1,HLA-DQB1,HLA-DQB2,IFNAR1,IKZF1,IL10RB,IL27RA,IL2RA,IL2RB,IRF1,ITGB2,JAK1,JAK3,KLRC1,MAF,MAP2K6,NFATC1,NFATC2,NFATC4,NOTCH1,NOTCH2,NOTCH3,PIK3CA,PIK3CB,PIK3CD,PIK3R1,PIK3R4,PSEN1,PSEN2,PSENEN,SPI1,STAT3,STAT5B,TGFBR3,TNFSF11,TSLP
Calcium-induced T Lymphocyte Apoptosis	2.39	CABIN1,CALM1 (includes others),CHP1,FCER1G,HDAC2,HLA-A,HLA-DOA,HLA-DQA1,HLA-DQB1,ITPR1,ITPR3,NFATC2,NR4A1,PLCG1,PPP3CA,PPP3R1,PRKCA,PRKCB,PRKCD,PRKCE,PRKCG,PRKCH,PRKCZ,PRKD1,PRKD3
Ceramide Signaling	2.39	AKT3,CYCS,KSR1,MAP2K1,MAP2K4,MAP3K1,MRAS,PIK3CA,PIK3CB,PIK3CD,PIK3R1,PIK3R4,PPM1L,PPP2CA,PPP2R1B,PPP2R5A,PPP2R5B,PPP2R5E,PRKCZ,PTPA,RAF1,RALB,RAP1A,RAP1B,RAP2B,RASD1,S1PR2,SMPD1,TNF,TNFRSF11B,TNFRSF1B
Polyamine Regulation in Colon Cancer	2.37	APC,AZIN1,MXD1,MYC,OAZ1,OAZ2,PPARG,PSMA8,PSMF1,SAT1,TCF4
Cardiomyocyte Differentiation via BMP Receptors	2.37	BMP4,BMP7,BMPR2,GATA4,MAP3K7,MEF2C,MYL2,NKX2-5,SMAD4,SMAD6
Antiproliferative Role of TOB in T Cell Signaling	2.37	CCNA2,CCNE1,CCNE2,CD28,CDC34,CDK2,CDKN1B,DPP7,FCER1G,MAPK1,RB1,SKP1,SMAD2,SMAD4,TOB1,TWSG1
Regulation of Actin-based Motility by Rho	2.36	ACTA2,ACTG2,ACTR3,ARPC2,ARPC3,BAIAP2,CDC42,ITGA2,ITGA4,MPRIP,MYL1,MYL2,MYL4,MYL6B,MYL9,PAK2,PAK3,PPP1R12A,PPP1R12B,RAC1,RAC2,RHOA,RHOB,RHOBTB1,RHOD,RHOJ,RHOQ,RND2,RND3,ROCK1,WASL,WIPF1
IL-17A Signaling in Airway Cells	2.34	AKT3,CCL20,CXCL1,IKBKB,IL17RA,IL17RC,JAK1,JAK3,MAP2K1,MAP2K2,MAP2K4,MAP3K7,MAPK1,MAPK11,MAPK13,NFKBIA,NFKBID,PIK3CA,PIK3CB,PIK3CD,PIK3R1,PIK3R4,PTEN,STAT3
GPCR-Mediated Nutrient Sensing in Enteroendocrine Cells	2.34	ADCY1,ADCY9,CACNA1C,CACNA2D1,CACNA2D3,CACNB1,CACNG4,GNA11,GNA15,GNAI1,GNAI2,GNAI3,GNAS,GNG12,GNG2,GNG4,ITPR1,ITPR3,PLCB4,PLCD1,PLCG1,PLCG2,PRKACA,PRKACB,PRKAG2,PRKAR1B,PRKAR2A,PRKAR2B,PRKCA,PRKCB,PRKCD,PRKCE,PRKCG,PRKCH,PRKCZ,PRKD1,PRKD3,RAPGEF4
FAT10 Cancer Signaling Pathway	2.34	ACVR1,ACVR1B,ACVR2A,ACVR2B,AKT3,BMPR2,IKBKB,MAD2L1,NFKBIA,PCNA,SMAD2,SMAD4,STAT3,TCF4,TGFBR3,TNF,TNFRSF11B,TNFRSF1B
Neuroinflammation Signaling Pathway	2.33	ACVR1,ACVR1B,ACVR2A,ACVR2B,AKT3,APH1A,APP,ATF4,B2M,BACE1,BIRC5,BIRC6,BMPR2,CALB1,CASP3,CCL3,CCL5,CD80,CD86,CHP1,CREB1,CSF1R,CX3CL1,CXCL10,CYBB,FZD1,GABRA2,GABRB1,GABRB3,GABRE,GAD1,GDNF,GJB1,GLS,GLUL,HLA-A,HLA-DOA,HLA-DQA1,HLA-DQB1,HLA-F,HMGB1,IDE,IKBKB,IRAK2,IRAK3,IRF7,JAK1,JAK3,MAP2K4,MAPK1,MAPK11,MAPK13,MAPK15,MAPK6,MYD88,NAIP,NFATC1,NFATC2,NFATC4,NFE2L2,P2RX7,PIK3CA,PIK3CB,PIK3CD,PIK3R1,PIK3R4…
PPAR Signaling	2.33	AIP,IKBKB,IL1RAP,IL1RN,IL36RN,MAP2K1,MAP2K2,MAP3K7,MAP4K4,MAPK1,MRAS,NCOA1,NCOR2,NFKBIA,NFKBID,PDGFB,PDGFC,PDGFRA,PPARG,RAF1,RALB,RAP1A,RAP1B,RAP2B,RASD1,RXRA,SCAND1,SHC1,SOS1,SRA1,STAT5B,TNF,TNFRSF11B,TNFRSF1B
CD27 Signaling in Lymphocytes	2.33	BID,CASP3,CD27,CD70,CYCS,IKBKB,MAP2K1,MAP2K2,MAP2K3,MAP2K4,MAP2K6,MAP3K1,MAP3K2,MAP3K3,MAP3K4,MAP3K5,MAP3K6,MAP3K7,NFKBIA,NFKBID
Type I Diabetes Mellitus Signaling	2.29	BID,CASP3,CD28,CD80,CD86,CYCS,FCER1G,GAD1,HLA-A,HLA-DOA,HLA-DQA1,HLA-DQB1,HLA-F,HLA-G,IKBKB,IL1RAP,IRF1,JAK1,MAP2K3,MAP2K4,MAP2K6,MAP3K5,MAP3K7,MAPK1,MAPK11,MAPK13,MYD88,NFKBIA,NFKBID,PIAS1,RIPK1,SOCS2,SOCS7,TNF,TNFRSF11B,TNFRSF1B
Role of IL-17A in Arthritis	2.27	CCL20,CCL5,CXCL1,IL17RA,IL17RC,MAP2K1,MAP2K2,MAP2K3,MAP2K4,MAP2K6,MAPK1,MAPK11,MAPK13,MMP13,NFKBIA,NFKBID,PIK3CA,PIK3CB,PIK3CD,PIK3R1,PIK3R4
Caveolar-mediated Endocytosis Signaling	2.27	ABL1,ACTA2,ACTG2,B2M,CAVIN1,COPB2,COPE,COPZ1,EGFR,FLOT1,FLOT2,FYN,HLA-A,HLA-F,ITGA2,ITGA4,ITGA9,ITGAM,ITGB2,ITGB4,ITGB8,MAP3K2,PRKCA,PTPN1,RAB5A,RAB5B
Sonic Hedgehog Signaling	2.25	CDK1,DYRK1A,GLI2,GLI3,GLIS2,HHIP,PRKACA,PRKACB,PRKAG2,PRKAR1B,PRKAR2A,PRKAR2B,PTCH1
FcγRIIB Signaling in B Lymphocytes	2.24	BTK,CACNA1C,CACNA2D1,CACNA2D3,CACNB1,CACNG4,CD79A,FCGR2B,INPP5D,LYN,MAP2K4,MRAS,PDPK1,PIK3CA,PIK3CB,PIK3CD,PIK3R1,PIK3R4,PLCG2,RALB,RAP1A,RAP1B,RAP2B,RASD1,SHC1,SOS1,SYK
Cleavage and Polyadenylation of Pre-mRNA	2.24	CPSF2,CPSF6,CSTF1,CSTF2,CSTF3,PABPN1,PAPOLA
Inhibition of Matrix Metalloproteases	2.24	A2M,ADAM10,ADAM12,HSPG2,MMP10,MMP13,MMP15,MMP16,MMP17,MMP19,MMP2,SDC1,SDC2,THBS2,TIMP1,TIMP2
Th2 Pathway	2.23	ACVR1,ACVR1B,ACVR2A,ACVR2B,APH1A,BMPR2,CCR1,CD28,CD80,CD86,CHD4,GATA3,GFI1,HLA-A,HLA-DOA,HLA-DPA1,HLA-DQA1,HLA-DQB1,HLA-DQB2,IKZF1,IL2RA,IL2RB,ITGB2,JAK1,JAK3,MAF,NFATC2,NOTCH1,NOTCH2,NOTCH3,PIK3CA,PIK3CB,PIK3CD,PIK3R1,PIK3R4,PSEN1,PSEN2,PSENEN,SPI1,STAT5B,TGFBR3,TSLP
D-myo-inositol (1,4,5,6)-Tetrakisphosphate Biosynthesis	2.22	CDC25C,DUSP14,DUSP5,FIG4,HACD2,ILKAP,INPP5F,MTMR2,MTMR4,NUDT1,NUDT14,NUDT16,NUDT4,NUDT5,OCRL,PAWR,PGAM5,PPFIBP2,PPM1K,PPP1CA,PPP1R12A,PPP1R14A,PPP2R5A,PPP2R5B,PPP2R5E,PPP3CA,PPTC7,PRUNE1,PTEN,PTPA,PTPN1,PTPN11,PTPN12,PTPN13,PTPN22,PTPN6,PTPRC,PTPRF,PTPRM,PXYLP1,SET,SIRPA,STYXL1,TNS3,WBP11
D-myo-inositol (3,4,5,6)-tetrakisphosphate Biosynthesis	2.22	CDC25C,DUSP14,DUSP5,FIG4,HACD2,ILKAP,INPP5F,MTMR2,MTMR4,NUDT1,NUDT14,NUDT16,NUDT4,NUDT5,OCRL,PAWR,PGAM5,PPFIBP2,PPM1K,PPP1CA,PPP1R12A,PPP1R14A,PPP2R5A,PPP2R5B,PPP2R5E,PPP3CA,PPTC7,PRUNE1,PTEN,PTPA,PTPN1,PTPN11,PTPN12,PTPN13,PTPN22,PTPN6,PTPRC,PTPRF,PTPRM,PXYLP1,SET,SIRPA,STYXL1,TNS3,WBP11
IL-17 Signaling	2.16	AKT3,CXCL1,CXCL10,IL17RA,IL17RC,JAK1,MAP2K1,MAP2K2,MAP2K3,MAP2K4,MAP2K6,MAP3K7,MAPK1,MAPK11,MAPK13,MRAS,PIK3CA,PIK3CB,PIK3CD,PIK3R1,PIK3R4,RALB,RAP1A,RAP1B,RAP2B,RASD1,TIMP1
SPINK1 General Cancer Pathway	2.16	AKT3,EGFR,JAK1,JAK3,MAP2K1,MAP2K2,MAPK1,MRAS,MT1F,MT3,PIK3CA,PIK3CB,PIK3CD,PIK3R1,PIK3R4,PRSS2,PRSS3,RAF1,RALB,RAP1A,RAP1B,RAP2B,RASD1,STAT3
Aryl Hydrocarbon Receptor Signaling	2.16	AHR,AIP,ALDH18A1,ALDH1A1,ALDH1L2,ALDH3B1,ALDH6A1,ARNT,ATM,ATR,CCNA2,CCND1,CCNE1,CCNE2,CDK2,CDKN1B,CYP1A1,DCT,DHFR,E2F1,ESR1,GSTA4,GSTM3,MAPK1,MCM7,MDM2,MGST2,MYC,NCOA2,NCOA3,NCOR2,NEDD8,NFE2L2,NFIA,NFIB,NFIC,NFIX,RARB,RB1,RXRA,SLC35A2,SP1,TFDP1,TNF,TYR
Role of JAK2 in Hormone-like Cytokine Signaling	2.15	EPOR,GHR,IRS1,JAK1,PRLR,PTPN1,PTPN11,PTPN6,SHC1,SIRPA,SOCS2,SOCS7,STAT3,STAT5B
Xenobiotic Metabolism PXR Signaling Pathway	2.14	ABCC2,ABCC3,ALDH18A1,ALDH1A1,ALDH1L2,ALDH3B1,ALDH6A1,CAMK2B,CAMK2D,CAT,CDK2,CDK5,CES1,CHST11,CHST2,CYP3A5,ESD,GRIP1,GSTA4,GSTM3,HS2ST1,HS3ST1,HS3ST3A1,HS3ST3B1,HS6ST1,MAOA,MGST2,NCOA1,NCOR2,PPM1A,PPP1CA,PPP1R12A,PPP1R14A,PPP1R14C,PRKACA,PRKACB,PRKAG2,PRKAR1B,PRKAR2A,PRKAR2B,PRKCA,PRKCB,PRKCD,PRKCE,PRKCG,PRKCH,PRKCZ,PRKD1,PRKD3,RXRA,SCAND1,SMOX,SRA1,SULT1A1,SULT1C2,SULT2A1
FGF Signaling	2.12	AKT3,ATF4,CREB1,FGFR1,FRS2,ITPR1,MAP2K1,MAP2K3,MAP2K6,MAP3K1,MAP3K5,MAPK1,MAPK11,MAPK13,MET,PIK3CA,PIK3CB,PIK3CD,PIK3R1,PIK3R4,PLCG1,PRKCA,PTPN11,PTPN6,RAC1,RAF1,RPS6KA5,SOS1,STAT3
Role of Osteoblasts, Osteoclasts and Chondrocytes in Rheumatoid Arthritis	2.11	ADAMTS5,AKT3,APC,BMP1,BMP4,BMP6,BMP7,BMP8A,BMPR2,CALM1 (includes others),CBL,CHP1,COL1A1,CSF1,CSF1R,DKK1,DKK3,FOXO1,FRZB,FZD1,FZD4,FZD5,FZD7,FZD8,IKBKB,IL1RAP,IL1RN,IL36RN,ITGA2,LRP5,LRP6,MAP2K3,MAP2K4,MAP2K6,MAP3K5,MAP3K7,MAPK1,MMP13,NAIP,NFATC1,NFATC2,NFATC4,NFKBIA,NFKBID,PIK3CA,PIK3CB,PIK3CD,PIK3R1,PIK3R4,PPP3CA,PPP3R1,RUNX2,SMAD1,SMAD4,SMAD6,TCF4,TCF7,TCF7L1,TCF7L2,TNF,TNFRSF11B,TNFRSF1B,TNFS…
Angiopoietin Signaling	2.1	AKT3,ANGPTL1,BIRC5,FOXO1,IKBKB,MRAS,NCK1,NFKBIA,NFKBID,PAK2,PAK3,PIK3CA,PIK3CB,PIK3CD,PIK3R1,PIK3R4,PTK2,PTPN11,RALB,RAP1A,RAP1B,RAP2B,RASD1,SOS1,STAT5B,TIE1
Synaptic Long Term Depression	2.09	CACNA1C,CACNA2D1,CACNA2D3,CACNB1,CACNG4,CRH,GAD1,GNA11,GNA15,GNAI1,GNAI2,GNAI3,GNAL,GNAS,GNAT1,GNAT2,GNAZ,GRIA2,GUCY1A1,GUCY1A2,IGF1R,ITPR1,ITPR3,LCAT,LYN,MAP2K1,MAP2K2,MAPK1,MRAS,PLA2G7,PLA2R1,PLCB4,PLCD1,PLCG1,PLCG2,PPM1L,PPP2CA,PPP2R1B,PPP2R5A,PPP2R5B,PPP2R5E,PRKCA,PRKCB,PRKCD,PRKCE,PRKCG,PRKCH,PRKCZ,PRKD1,PRKD3,PTPA,RAF1,RALB,RAP1A,RAP1B,RAP2B,RASD1
Netrin Signaling	2.07	ABLIM1,ABLIM3,CACNA1C,CACNA2D1,CACNA2D3,CACNB1,CACNG4,CHP1,DCC,ENAH,NCK1,NFATC1,NFATC2,NFATC4,PPP3CA,PPP3R1,PRKACA,PRKACB,PRKAG2,PRKAR1B,PRKAR2A,PRKAR2B,RAC1,RAC2
Embryonic Stem Cell Differentiation into Cardiac Lineages	2.05	GATA4,HOXB5,NKX2-5,POU5F1,SP4,TBXT
Estrogen-Dependent Breast Cancer Signaling	2.02	AKT3,ATF4,CCND1,CREB1,CYP19A1,EGFR,ESR1,HSD17B2,HSD17B3,HSD17B4,HSD17B7,IGF1R,MAPK1,MRAS,PIK3CA,PIK3CB,PIK3CD,PIK3R1,PIK3R4,RALB,RAP1A,RAP1B,RAP2B,RASD1,SP1,STAT5B
Ephrin A Signaling	2.01	ADAM10,BCAR1,CDC42,EFNA1,EPHA2,FYN,PIK3CA,PIK3CB,PIK3CD,PIK3R1,PIK3R4,PTK2,PTPN11,RAC1,RHOA,ROCK1,VAV2,VAV3
Apelin Adipocyte Signaling Pathway	2	ADCY1,ADCY9,APLN,CAT,CYBB,GNA11,GNAI1,GNAI2,GNAI3,GPX3,GPX4,MAPK1,MAPK11,MAPK13,MAPK15,MAPK6,MGST2,PRDX6,PRKAA1,PRKAB2,PRKACA,PRKACB,PRKAG2,PRKAR1B,PRKAR2A,PRKAR2B,SOD1
FXR/RXR Activation	1.95	ABCC2,AGT,AHSG,AKT3,APOA1,APOB,APOC2,APOD,APOE,APOH,CYP19A1,CYP27A1,CYP8B1,FBP1,FGA,FOXA2,FOXO1,HNF4A,IL1RN,IL36RN,LCAT,LPL,MAP2K4,ORM2,PCK2,PCYOX1,PLTP,PON3,PPARG,RXRA,SAA1,SCARB1,SDC1,SERPINF2,SLC10A1,SLC4A2,SULT2A1,TF,TNF,TTR,VTN
HMGB1 Signaling	1.94	AKT3,CD70,CDC42,HAT1,HMGB1,IL15,KAT2B,KAT7,LTB,MAP2K1,MAP2K2,MAP2K3,MAP2K4,MAP2K6,MAPK1,MAPK11,MAPK13,MRAS,PIK3CA,PIK3CB,PIK3CD,PIK3R1,PIK3R4,PLAT,RAC1,RAC2,RALB,RAP1A,RAP1B,RAP2B,RASD1,RHOA,RHOB,RHOBTB1,RHOD,RHOJ,RHOQ,RND2,RND3,SP1,TLR4,TNF,TNFRSF11B,TNFRSF1B,TNFSF10,TNFSF11,TNFSF13B,TNFSF8
G-Protein Coupled Receptor Signaling	1.92	ADCY1,ADCY9,ADORA2A,AKT3,APEX1,ATF4,CAMK2B,CAMK2D,CHRM3,CNR1,CREB1,DUSP6,FYN,GDE1,GNA11,GNA15,GNAI1,GNAI2,GNAI3,GNAL,GNAS,GPER1,HTR2A,HTR2B,IKBKB,LPAR1,MAP2K1,MAP2K2,MAPK1,MRAS,NFKBIA,NFKBID,OPRK1,PDE12,PDE1B,PDE1C,PDE4A,PDE4B,PDE4C,PDE6A,PDE6D,PDE6G,PDE6H,PDE7A,PDE8B,PDE9A,PDPK1,PIK3CA,PIK3CB,PIK3CD,PIK3R1,PIK3R4,PLCB4,PRKACA,PRKACB,PRKAG2,PRKAR1B,PRKAR2A,PRKAR2B,PRKCA,PRKCB,PRKCE,PRKCG,PTGER4,R…
3-phosphoinositide Biosynthesis	1.89	CDC25C,CDIPT,DUSP14,DUSP5,FIG4,HACD2,ILKAP,INPP5F,MTMR2,MTMR4,NUDT1,NUDT14,NUDT16,NUDT4,NUDT5,OCRL,PAWR,PGAM5,PIK3CA,PIK3CB,PIK3CD,PIK3R1,PIK3R4,PPFIBP2,PPM1K,PPP1CA,PPP1R12A,PPP1R14A,PPP2R5A,PPP2R5B,PPP2R5E,PPP3CA,PPTC7,PRUNE1,PTEN,PTPA,PTPN1,PTPN11,PTPN12,PTPN13,PTPN22,PTPN6,PTPRC,PTPRF,PTPRM,PXYLP1,SET,SIRPA,STYXL1,TNS3,WBP11
Agrin Interactions at Neuromuscular Junction	1.87	ACTA2,ACTG2,ARHGEF6,ARHGEF7,CDC42,CTTN,EGFR,ERBB2,ERBB3,ITGA2,ITGA4,ITGB2,MAP2K4,MAPK1,MRAS,PAK2,PAK3,PTK2,RAC1,RAC2,RALB,RAP1A,RAP1B,RAP2B,RASD1,UTRN
Wnt/Ca+ pathway	1.87	ATF4,CREB1,DVL2,DVL3,FZD1,FZD4,FZD5,FZD7,FZD8,NFATC1,NFATC2,NFATC4,PDE6A,PDE6D,PDE6G,PDE6H,PLCB4,PLCD1,PLCG1,PLCG2,PPP3CA,PRKCA
Cancer Drug Resistance By Drug Efflux	1.87	ABCC2,ABCG2,AKT3,ARAF,FOXG1,FOXO1,MAP2K1,MAP2K2,MAPK1,MDM2,MRAS,PIK3CA,PIK3CB,PIK3CD,PIK3R1,PTEN,RAF1,RALB,RAP1A,RAP1B,RAP2B,RASD1
Basal Cell Carcinoma Signaling	1.83	APC,BMP1,BMP4,BMP6,BMP7,BMP8A,DVL2,DVL3,FZD1,FZD4,FZD5,FZD7,FZD8,GLI2,GLI3,GLIS2,HHIP,KIF7,PTCH1,TCF4,TCF7,TCF7L1,TCF7L2,WNT3
Hepatic Cholestasis	1.82	ABCC2,ABCC3,ADCY1,ADCY9,CD70,CYP27A1,CYP3A5,CYP7B1,CYP8B1,ESR1,HNF4A,IKBKB,IL15,IL1RAP,IL1RN,IL36RN,IRAK2,IRAK3,LTB,MAP2K4,MAP3K4,MAP3K7,MAP4K2,MYD88,NFKBIA,NFKBID,PRKACA,PRKACB,PRKAG2,PRKAR1B,PRKAR2A,PRKAR2B,PRKCA,PRKCB,PRKCD,PRKCE,PRKCG,PRKCH,PRKCZ,PRKD1,PRKD3,RXRA,SLC10A1,SLC4A2,SLCO1A2,SLCO3A1,TIRAP,TJP2,TLR4,TNF,TNFRSF11B,TNFRSF1B,TNFSF10,TNFSF11,TNFSF13B,TNFSF8
Myc Mediated Apoptosis Signaling	1.82	BBC3,BCL2L11,BID,CASP2,CASP3,CYCS,IKBKB,MDM2,MYC,PRKACA,PRKACB,PRKAG2,PRKAR1B,PRKAR2A,PRKAR2B,TNF,TNFRSF11B,TNFRSF1B
Antiproliferative Role of Somatostatin Receptor 2	1.8	CDKN1B,GAD1,GNB4,GNB5,GNG12,GNG2,GNG4,GUCY1A1,GUCY1A2,MAP2K1,MAP2K2,MAPK1,MRAS,PIK3CA,PIK3CB,PIK3CD,PIK3R1,PIK3R4,PTPN11,PTPN6,RALB,RAP1A,RAP1B,RAP2B,RASD1,SST
BEX2 Signaling Pathway	1.8	AKT3,BAK1,BBC3,BEX2,CCND1,CDH2,ERBB2,MAP2K4,MMP2,MTOR,NFKBIA,PDGFC,PGF,PPM1L,PPP2CA,PPP2R1B,PPP2R5A,PPP2R5B,PPP2R5E,PTEN,PTPA,STAT3,TCF4,TCF7,TCF7L1,TCF7L2
LXR/RXR Activation	1.79	ABCA1,ACACA,AGT,AHSG,APOA1,APOB,APOC2,APOD,APOE,APOH,CYP51A1,ECHS1,FDFT1,FGA,HADH,HMGCR,IL1RAP,IL1RN,IL36RN,LCAT,LPL,LYZ,NCOR2,ORM2,PCYOX1,PLTP,PON3,RXRA,SAA1,SCD,SERPINF2,TF,TLR4,TNF,TNFRSF11B,TNFRSF1B,TTR,VTN
Xenobiotic Metabolism CAR Signaling Pathway	1.76	ABCC2,ABCC3,ALDH18A1,ALDH1A1,ALDH1L2,ALDH3B1,ALDH6A1,CHST11,CHST2,CYP1A1,CYP3A5,EGFR,FMO5,GRIP1,GSTA4,GSTM3,HS2ST1,HS3ST1,HS3ST3A1,HS3ST3B1,HS6ST1,MAP2K1,MAP2K2,MAP2K3,MAP2K4,MAP2K6,MAPK1,MGST2,NCOA1,NR1I3,PPM1L,PPP2CA,PPP2R1B,PPP2R5A,PPP2R5B,PPP2R5E,PRKCA,PRKCB,PRKCD,PRKCE,PRKCG,PRKCH,PRKCZ,PRKD1,PRKD3,PTPA,RACK1,RXRA,SCAND1,SRA1,SULT1A1,SULT1C2,SULT2A1
Cdc42 Signaling	1.74	ACTR3,APC,ARHGEF6,ARPC2,ARPC3,B2M,BAIAP2,CDC42,CDC42SE1,CLIP1,EXOC1,EXOC5,EXOC6,FCER1G,FNBP1L,HLA-A,HLA-DOA,HLA-DPA1,HLA-DQA1,HLA-DQB1,HLA-DQB2,HLA-F,HLA-G,IQGAP1,IQGAP2,ITGA2,ITGA4,MAP2K4,MAPK1,MAPK11,MAPK13,MPRIP,MYL1,MYL2,MYL4,MYL6B,MYL9,PAK2,PAK3,PARD6A,PPP1R12A,PPP1R12B,PRKCZ,RAF1,TNK2,VAV2,WASL,WIPF1
Leptin Signaling in Obesity	1.74	ADCY1,ADCY9,AKT3,FOXO1,LEPR,MAP2K1,MAP2K2,MAPK1,PIK3CA,PIK3CB,PIK3CD,PIK3R1,PIK3R4,PLCB4,PLCD1,PLCG1,PLCG2,PRKACA,PRKACB,PRKAG2,PRKAR1B,PRKAR2A,PRKAR2B,PTPN11,STAT3
Superpathway of Inositol Phosphate Compounds	1.72	CDC25C,CDIPT,DUSP14,DUSP5,FIG4,HACD2,ILKAP,INPP5D,INPP5E,INPP5F,IP6K2,ITPKA,ITPKB,MTMR2,MTMR4,NUDT1,NUDT14,NUDT16,NUDT4,NUDT5,OCRL,PAWR,PGAM5,PIK3CA,PIK3CB,PIK3CD,PIK3R1,PIK3R4,PIP4P2,PLCB4,PLCD1,PLCG1,PLCG2,PPFIBP2,PPM1K,PPP1CA,PPP1R12A,PPP1R14A,PPP2R5A,PPP2R5B,PPP2R5E,PPP3CA,PPTC7,PRUNE1,PTEN,PTPA,PTPN1,PTPN11,PTPN12,PTPN13,PTPN22,PTPN6,PTPRC,PTPRF,PTPRM,PXYLP1,SET,SIRPA,STYXL1,TNS3,WBP11
Apelin Pancreas Signaling Pathway	1.7	APLN,ERN1,MAP2K4,PIK3CA,PIK3CB,PIK3CD,PIK3R1,PIK3R4,PRKAA1,PRKAB2,PRKACA,PRKACB,PRKAG2,PRKAR1B,PRKAR2A,PRKAR2B
Th1 Pathway	1.68	APH1A,CD28,CD80,CD86,GATA3,HLA-A,HLA-DOA,HLA-DPA1,HLA-DQA1,HLA-DQB1,HLA-DQB2,IFNAR1,IL10RB,IL27RA,IRF1,ITGB2,JAK1,JAK3,KLRC1,MAP2K6,NFATC1,NFATC2,NFATC4,NOTCH1,NOTCH2,NOTCH3,PIK3CA,PIK3CB,PIK3CD,PIK3R1,PIK3R4,PSEN1,PSEN2,PSENEN,STAT3,TNFSF11
Role of MAPK Signaling in the Pathogenesis of Influenza	1.66	AKT3,CASP3,CCL5,CXCL10,LCAT,MAP2K1,MAP2K2,MAP2K3,MAP2K4,MAP2K6,MAP3K5,MAPK1,MAPK11,MAPK13,MRAS,PLA2G7,PLA2R1,PRKCA,RABGEF1,RAF1,RALB,RAP1A,RAP1B,RAP2B,RASD1,TNF
Type II Diabetes Mellitus Signaling	1.65	ACSL3,ACSL5,ACSL6,ADIPOR1,AKT3,CACNA1C,CACNA2D1,CACNA2D3,CACNB1,CACNG4,IKBKB,IRS1,MAP2K4,MAP3K1,MAP3K5,MAP3K7,MAPK1,MTOR,NFKBIA,NFKBID,PDPK1,PIK3CA,PIK3CB,PIK3CD,PIK3R1,PIK3R4,PPARG,PRKAA1,PRKAB2,PRKAG2,PRKCA,PRKCB,PRKCD,PRKCE,PRKCG,PRKCH,PRKCZ,PRKD1,PRKD3,SLC27A4,SMPD1,SOCS2,SOCS7,TNF,TNFRSF11B,TNFRSF1B
DNA Methylation and Transcriptional Repression Signaling	1.62	ARID4B,CHD4,DNMT3A,DNMT3B,H4C11,H4C3,H4C8,HDAC2,MECP2,MTA1,RBBP4,SAP18,SAP30
Extrinsic Prothrombin Activation Pathway	1.62	F13A1,F2,F5,FGA,FGB,PROC,TFPI,THBD
Aldosterone Signaling in Epithelial Cells	1.61	CRYAB,DNAJA1,DNAJB1,DNAJB9,DNAJC1,DNAJC10,DNAJC13,DNAJC15,DNAJC18,DNAJC30,DNAJC8,DNAJC9,HSPA13,HSPA14,HSPA1L,HSPA4,HSPA8,HSPB11,ITPR1,ITPR3,MAP2K1,MAP2K2,MAPK1,PDPK1,PIK3CA,PIK3CB,PIK3CD,PIK3R1,PIK3R4,PLCB4,PLCD1,PLCG1,PLCG2,PRKCA,PRKCB,PRKCD,PRKCE,PRKCG,PRKCH,PRKCZ,PRKD1,PRKD3,RAF1,SACS,SCNN1B,SGK1,SOS1
Induction of Apoptosis by HIV1	1.6	BAK1,BBC3,BID,CASP3,CYCS,DAXX,IKBKB,MAP2K4,MAP3K5,NAIP,NFKBIA,NFKBID,RIPK1,SLC25A13,SLC25A3,SLC25A5,SLC25A6,TNF,TNFRSF11B,TNFRSF1B
Telomere Extension by Telomerase	1.59	HNRNPA2B1,RAD50,TERF1,TINF2,TNKS,TNKS2,XRCC5
CD40 Signaling	1.58	FCER2,IKBKB,JAK3,MAP2K1,MAP2K2,MAP2K3,MAP2K4,MAP2K6,MAP3K7,MAPK1,MAPK11,MAPK13,NFKBIA,NFKBID,PIK3CA,PIK3CB,PIK3CD,PIK3R1,PIK3R4,STAT3,TRAF3
TNFR1 Signaling	1.58	BID,CASP2,CASP3,CASP7,CDC42,CYCS,IKBKB,MAP2K4,MAP3K1,MAP4K2,NAIP,NFKBIA,NFKBID,PAK2,PAK3,RIPK1,TNF
Assembly of RNA Polymerase II Complex	1.58	CCNH,GTF2A2,GTF2B,GTF2E1,GTF2E2,GTF2H1,GTF2H3,GTF2H5,MNAT1,POLR2A,POLR2B,POLR2D,POLR2G,POLR2I,POLR2L,TAF15,TAF9B
tRNA Splicing	1.58	APEX1,GDE1,PDE12,PDE1B,PDE1C,PDE4A,PDE4B,PDE4C,PDE6A,PDE6D,PDE6G,PDE6H,PDE7A,PDE8B,PDE9A,TSEN15,TULP2
IL-10 Signaling	1.56	BLVRA,CCR1,FCGR2A,FCGR2B,IKBKB,IL10RB,IL1RAP,IL1RN,IL36RN,JAK1,MAP2K3,MAP2K4,MAP2K6,MAP3K7,MAP4K4,MAPK1,MAPK11,MAPK13,NFKBIA,NFKBID,SP1,STAT3,TNF
Necroptosis Signaling Pathway	1.55	AXL,CAMK2B,CAMK2D,CAPN5,CASP10,CHP1,CYBB,DAPK1,DNM1L,EIF2AK2,GLUD1,GLUL,IFNAR1,IKBKB,JAK1,MAP3K7,MDM2,PAM16,PGAM5,PPIF,PPP3CA,PPP3R1,PYGL,RB1,RBCK1,RIPK1,RNF31,SLC25A13,SLC25A3,SLC25A5,SLC25A6,TIMM17A,TIMM50,TIMM8B,TIMM9,TLR4,TNF,TNFRSF11B,TNFRSF1B,TNFSF10,TOMM40L,TOMM5,TSPO,VDAC1,VDAC3
Toll-like Receptor Signaling	1.55	EIF2AK2,IKBKB,IL1RN,IL36RN,IRAK2,IRAK3,MAP2K3,MAP2K4,MAP2K6,MAP3K1,MAP3K7,MAP4K4,MAPK1,MAPK11,MAPK13,MYD88,NFKBIA,TIRAP,TLR10,TLR4,TNF,TOLLIP,TRAF4,UBA52
PFKFB4 Signaling Pathway	1.52	ATF4,CREB1,FBP1,GNAS,HK2,MAP2K1,MAP2K2,MAP2K3,MAP2K4,MAP2K6,MAPK1,NCOA3,PFKM,PRKACA,PRKACB,PRKAG2,PRKAR1B,PRKAR2A,PRKAR2B,RPS6KA5
Mitotic Roles of Polo-Like Kinase	1.51	ANAPC1,ANAPC5,CDC23,CDC25C,CDC7,CDK1,FBXO5,KIF11,KIF23,PKMYT1,PLK1,PLK4,PPM1L,PPP2CA,PPP2R1B,PPP2R5A,PPP2R5B,PPP2R5E,PTPA,PTTG1,SMC1A
PXR/RXR Activation	1.5	ABCB9,ABCC2,ABCC3,AKT3,ALDH1A1,CYP3A5,FOXO1,HNF4A,NCOA1,NR1I3,NR3C1,PCK2,PRKACA,PRKACB,PRKAG2,PRKAR1B,PRKAR2A,PRKAR2B,RXRA,SCD,SULT2A1,TNF
Lymphotoxin β Receptor Signaling	1.48	AKT3,CASP3,CXCL1,CYCS,IKBKB,LTB,LTBR,MAPK1,NFKBIA,NFKBID,PDPK1,PIK3CA,PIK3CB,PIK3CD,PIK3R1,PIK3R4,TRAF3,TRAF4
Crosstalk between Dendritic Cells and Natural Killer Cells	1.47	ACTA2,ACTG2,CAMK2B,CAMK2D,CD226,CD28,CD69,CD80,CD83,CD86,CSF2RB,HLA-A,HLA-F,HLA-G,IL15,IL15RA,IL2RB,LTB,LTBR,NECTIN2,TLN1,TLN2,TLR4,TNF,TNFRSF1B,TNFSF10,TYROBP
MSP-RON Signaling Pathway	1.46	ACTA2,ACTG2,CCR2,CSF1,CSF2RB,ITGAM,ITGB2,KLK11,KLK5,KLK6,PIK3CA,PIK3CB,PIK3CD,PIK3R1,PIK3R4,PRKCZ,RPS6KA2,TLR4,TNF
IL-9 Signaling	1.46	IRS1,JAK1,JAK3,PIK3CA,PIK3CB,PIK3CD,PIK3R1,PIK3R4,SOCS2,STAT3,STAT5B,TNF
Granzyme B Signaling	1.43	BID,CASP3,CYCS,LMNB1,NUMA1,PARP1,PRKDC
BER pathway	1.39	APEX1,LIG1,PARP1,PCNA,POLE,XRCC1
cAMP-mediated signaling	1.39	ADCY1,ADCY9,ADORA2A,AKAP13,AKAP14,AKAP4,AKAP5,APEX1,ATF4,CALM1 (includes others),CAMK1,CAMK1D,CAMK2B,CAMK2D,CHRM3,CNR1,CREB1,CREM,DUSP6,GDE1,GNAI1,GNAI2,GNAI3,GNAL,GNAS,GPER1,LPAR1,MAP2K1,MAP2K2,MAPK1,OPRK1,PALM2AKAP2,PDE12,PDE1B,PDE1C,PDE4A,PDE4B,PDE4C,PDE6A,PDE6D,PDE6G,PDE6H,PDE7A,PDE8B,PDE9A,PKIA,PKIB,PPP3CA,PPP3R1,PRKACA,PRKACB,PRKAR1B,PRKAR2A,PRKAR2B,PTGER4,RAF1,RAP1A,RAPGEF4,RGS10,STAT3,TUL…
BAG2 Signaling Pathway	1.37	ATXN3,BAG2,CASP3,CTSB,HSPA14,HSPA1L,HSPA4,HSPA8,MAPK1,MDM2,MYC,PINK1,PSMA8,PSMF1,SP1
Role of IL-17F in Allergic Inflammatory Airway Diseases	1.31	ATF4,CREB1,CXCL1,CXCL10,IL17RA,IL17RC,MAP2K1,MAP2K2,MAPK1,MMP13,RAF1,RPS6KA2,RPS6KA3,RPS6KA5
Dendritic Cell Maturation	1.3	AKT3,ATF4,B2M,CD1D,CD58,CD80,CD83,CD86,COL18A1,COL1A1,CREB1,FCER1G,FCGR2A,FCGR2B,HLA-A,HLA-DOA,HLA-DQA1,HLA-DQB1,HLA-F,IFNAR1,IKBKB,IL15,IL1RN,IL36RN,IRF8,LEPR,LTB,LTBR,MAP2K4,MAPK1,MAPK11,MAPK13,MYD88,NFKBIA,NFKBID,PIK3CA,PIK3CB,PIK3CD,PIK3R1,PIK3R4,PLCB4,PLCD1,PLCG1,PLCG2,TLR4,TNF,TNFRSF11B,TNFRSF1B,TYROBP
*Negative logarithm of the Fisher Exact p-value which represents the probability that the pathway is not over-represented among the respective dataset of genes, where a value of 1.3 is equivalent to a p-value of 0.05.

## Sheet: Nonverbal
Ingenuity Canonical Pathways	-log(p-value)*	Molecules
Protein Ubiquitination Pathway	10.7	AMFR,ANAPC1,ANAPC5,B2M,BAG1,CDC23,CUL2,DNAJA1,DNAJB1,DNAJB5,DNAJC10,DNAJC13,DNAJC30,DNAJC8,DNAJC9,ELOB,ELOC,FBXW7,HLA-F,HSPA13,HSPA14,HSPA8,HSPB11,MDM2,NEDD4,PSMA1,PSMA2,PSMA3,PSMA5,PSMA7,PSMB1,PSMB2,PSMB3,PSMC3,PSMC4,PSMC5,PSMD12,PSMD13,PSMD14,PSMD2,PSMD3,PSMD5,PSMD8,PSMD9,RBX1,SACS,UBA1,UBA52,UBE2B,UBE2C,UBE2E3,UBE2L3,UBE2L6,UBE2N,UBE2Q1,UBE2R2,UBE2Z,UCHL5,USP1,USP15,USP20,USP39,USP42,USP5,USP5…
Estrogen Receptor Signaling	10.4	AKT1,AKT3,ATF4,ATP5MC1,CFL2,CYC1,EGFR,EIF2B5,EIF4EBP1,FBXO32,FOXO1,GNA15,GNAI1,GNAI2,GNAI3,GNAS,GNAT1,GNAT2,GPER1,GRB2,HDAC3,HES1,IGF1R,IGF2R,JAK1,MAP2K1,MAPK1,MCU,MED31,MED4,MMP10,MMP15,MMP19,MMP28,MPRIP,MRAS,MYC,MYL1,MYL4,MYL6B,NCOR2,NOTCH1,NR3C1,PCNA,PGF,PIK3CB,POLR2B,PPP1R12A,PRKAB2,PRKAG2,PRKAR2A,PRKAR2B,PRKCA,PRKCB,PRKCD,PRKCG,PRKDC,RAF1,RALA,RAP1A,RAP1B,RAP2B,RASD1,RHOA,ROCK1,RPS6KB1,SDHD,…
NER Pathway	9.89	CHAF1B,COPS2,COPS3,COPS4,COPS8,DDB1,DNA2,ERCC1,GTF2H1,GTF2H5,H4C11,H4C3,H4C8,LIG1,NEDD8,PCNA,POLD3,POLE,POLE2,POLR2A,POLR2B,POLR2D,POLR2G,POLR2L,PRIM2,RAD23B,RBX1,RFC3,RFC4,RPA2,RPA3,TCEA1,TOP2A,UBE2N,XRCC1
Sirtuin Signaling Pathway	8.48	ABCA1,ACLY,ADAM10,AKT1,ATG12,ATG13,ATG16L2,ATG2A,ATG2B,ATG9B,ATP5MC1,ATP5PF,CYC1,FOXO1,GABARAP,GLS,GTF3C2,H1-0,H4C11,IDH2,LDHA,MAPK1,MYC,NAMPT,NDUFA1,NDUFA13,NDUFA2,NDUFA3,NDUFAB1,NDUFB3,NDUFB4,NDUFS5,NDUFV1,NDUFV2,NEDD4,NFE2L2,PAM16,PARP1,PCK2,PDHA1,PGK1,POLR1D,POLR1E,PPARG,PPIF,PRKDC,SDHB,SDHD,SIRT2,SLC25A5,SOD1,SOD2,STAT3,TIMM17A,TIMM50,TIMM8B,TOMM40L,TOMM5,TP73,TRIM28,TUBA1A,TUBA3C/TUBA3D,TUB…
IL-3 Signaling	8.25	AKT1,AKT3,CHP1,FOXO1,GRB2,JAK1,MAP2K1,MAPK1,MRAS,PIK3CB,PPP3CA,PPP3CC,PPP3R1,PRKCA,PRKCB,PRKCD,PRKCG,RAC1,RAF1,RALA,RAP1A,RAP1B,RAP2B,RASD1,SHC1,STAT3,STAT5B
Mitochondrial Dysfunction	8.06	ATP5MC1,ATP5MC3,ATP5ME,ATP5MF,ATP5MGL,ATP5PD,ATP5PF,ATP5PO,BACE1,COX5B,COX6A1,COX6B1,COX6C,COX7A2,COX7B,COX7B2,COX7C,CYC1,CYCS,FIS1,GLRX2,GPX4,GSR,MAP2K4,NDUFA1,NDUFA13,NDUFA2,NDUFA3,NDUFAB1,NDUFB3,NDUFB4,NDUFS5,NDUFV1,NDUFV2,PDHA1,PRDX3,PSENEN,SDHB,SDHD,SOD2,UQCR10,UQCR11,UQCRB,UQCRFS1,VDAC1,VDAC3
Oxidative Phosphorylation	7.91	ATP5MC1,ATP5MC3,ATP5ME,ATP5MF,ATP5MGL,ATP5PD,ATP5PF,ATP5PO,COX5B,COX6A1,COX6B1,COX6C,COX7A2,COX7B,COX7B2,COX7C,CYC1,CYCS,NDUFA1,NDUFA13,NDUFA2,NDUFA3,NDUFAB1,NDUFB3,NDUFB4,NDUFS5,NDUFV1,NDUFV2,SDHB,SDHD,UQCR10,UQCR11,UQCRB,UQCRFS1
Epithelial Adherens Junction Signaling	7.87	ACTG2,ACTN4,ACTR3,AFDN,AKT1,AKT3,APC,ARPC3,BAIAP2,BMPR2,CDC42,CLIP1,EGFR,EPN2,FER,FGFR1,MRAS,MYL1,MYL4,MYL6B,NECTIN1,NOTCH1,NOTCH3,RAC1,RALA,RAP1A,RAP1B,RAP2B,RASD1,RHOA,TCF4,TUBA1A,TUBA3C/TUBA3D,TUBA4A,TUBB,TUBB2A,TUBB4A,TUBB4B,TUBB6,VCL
NRF2-mediated Oxidative Stress Response	7.06	ABCC4,ACTG2,AKT1,ATF4,CBR1,CUL3,DNAJA1,DNAJB1,DNAJB5,DNAJC10,DNAJC13,DNAJC8,DNAJC9,ERP29,FOSL1,GCLC,GSR,GSTZ1,HACD3,MAP2K1,MAP2K3,MAP2K4,MAP2K6,MAPK1,MGST2,MRAS,NFE2L2,PIK3CB,PRDX1,PRKCA,PRKCB,PRKCD,PRKCG,RAF1,RALA,RAP1A,RAP1B,RAP2B,RASD1,RBX1,SLC35A2,SOD1,SOD2,UBE2E3
IGF-1 Signaling	6.96	AKT1,AKT3,CSNK2A2,FOXO1,GRB2,IGF1R,IGFBP5,JAK1,MAP2K1,MAPK1,MRAS,NEDD4,PIK3CB,PRKAG2,PRKAR2A,PRKAR2B,PTPN11,RAF1,RALA,RAP1A,RAP1B,RAP2B,RASD1,RPS6KB1,SHC1,SOCS1,SOCS3,SOCS7,STAT3,YWHAG
Glioma Signaling	6.9	AKT1,AKT3,CALM1 (includes others),CAMK2B,CDKN2C,E2F2,E2F8,EGFR,GRB2,IDH2,IGF1R,IGF2R,MAP2K1,MAPK1,MDM2,MRAS,PA2G4,PDGFB,PDGFRA,PIK3CB,PRKCA,PRKCB,PRKCD,PRKCG,RAF1,RALA,RAP1A,RAP1B,RAP2B,RASD1,SHC1,TFDP1
GM-CSF Signaling	6.64	AKT1,AKT3,CAMK2B,GRB2,MAP2K1,MAPK1,MRAS,PIK3CB,PIM1,PPP3CA,PPP3CC,PPP3R1,PRKCB,PTPN11,RAF1,RALA,RAP1A,RAP1B,RAP2B,RASD1,SHC1,STAT3,STAT5B
Renal Cell Carcinoma Signaling	6.59	AKT1,AKT3,ARNT,CDC42,CUL2,EGLN3,ELOB,ELOC,FH,GRB2,MAP2K1,MAPK1,MRAS,PDGFB,PIK3CB,PTPN11,RAC1,RAF1,RALA,RAP1A,RAP1B,RAP2B,RASD1,RBX1,UBA52
VEGF Signaling	6.5	ACTG2,ACTN4,AKT1,AKT3,ARNT,EIF1,EIF1AX,EIF2B5,EIF2S1,EIF2S2,FOXO1,GRB2,MAP2K1,MAPK1,MRAS,PGF,PIK3CB,PRKCA,PRKCB,PTPN11,RAF1,RALA,RAP1A,RAP1B,RAP2B,RASD1,ROCK1,SHC1,VCL
Molecular Mechanisms of Cancer	6.47	AKT1,AKT3,APC,ARHGEF17,ARHGEF7,ATR,AURKA,BAK1,BBC3,BID,BMP8A,BMPR2,CAMK2B,CCNE1,CCNE2,CDC25C,CDC42,CDK1,CDK13,CDK2,CDKN2C,CYCS,DAXX,E2F2,E2F8,FANCD2,FOXO1,GNA15,GNAI1,GNAI2,GNAI3,GNAS,GNAT1,GNAT2,GRB2,HAT1,ITGA2,JAK1,LRP6,MAP2K1,MAP2K3,MAP2K4,MAP2K6,MAPK1,MDM2,MRAS,MYC,NOTCH1,PA2G4,PIK3CB,PRKAG2,PRKAR2A,PRKAR2B,PRKCA,PRKCB,PRKCD,PRKCG,PRKDC,PSENEN,PTPN11,RABIF,RAC1,RAF1,RALA,RAP1A,RAP1B,RAP2B,RAS…
Gap Junction Signaling	6.45	ACTG2,AKT1,AKT3,CSNK1D,CSNK1E,CSNK1G1,CTH,EGFR,GNAI1,GNAI2,GNAI3,GNAS,GRB2,GRIA2,HTR2B,ITPR1,ITPR3,MAP2K1,MAPK1,MRAS,PIK3CB,PPP3CA,PPP3CC,PPP3R1,PRKAG2,PRKAR2A,PRKAR2B,PRKCA,PRKCB,PRKCD,PRKCG,RAF1,RALA,RAP1A,RAP1B,RAP2B,RASD1,TJP2,TUBA1A,TUBA3C/TUBA3D,TUBA4A,TUBB,TUBB2A,TUBB4A,TUBB4B,TUBB6
Hereditary Breast Cancer Signaling	6.38	AKT1,AKT3,ARID1A,ATR,BRCA2,CDC25C,CDK1,FANCD2,FANCG,FANCM,HDAC2,HDAC3,HDAC9,MLH1,MRAS,PALB2,PBRM1,PHF10,PIK3CB,POLR2A,POLR2B,POLR2D,POLR2G,POLR2L,RAD50,RAD51,RALA,RAP1A,RAP1B,RAP2B,RASD1,RFC3,RFC4,SMARCC1,UBA52
Senescence Pathway	6.38	AKT1,AKT3,ANAPC1,ANAPC5,ARAF,ATF3,ATR,BMPR2,CALM1 (includes others),CCNB2,CDC23,CDC25C,CDK1,CDK2,CHP1,E2F2,E2F8,EED,EIF4EBP1,EZH2,GATA4,ING1,ITPR3,MAP2K1,MAP2K3,MAP2K4,MAP2K6,MAPK1,MCU,MDM2,MRAS,PARP1,PCGF6,PDHA1,PDHX,PHF1,PHF19,PIK3CB,PPP1CA,PPP2CA,PPP2R1B,PPP2R5A,PPP3CA,PPP3CC,PPP3R1,PTPA,RAD50,RAF1,RALA,RAP1A,RAP1B,RAP2B,RASD1,RPS6KA5,SOD2,YPEL3
Remodeling of Epithelial Adherens Junctions	6.37	ACTG2,ACTN4,ACTR3,APC,ARPC3,CLIP1,DNM1,DNM1L,EXOC2,MAPRE1,RAB5A,RAB5B,RALA,TUBA1A,TUBA3C/TUBA3D,TUBA4A,TUBB,TUBB2A,TUBB4A,TUBB4B,TUBB6,VCL
ATM Signaling	6.17	ATF4,ATR,BID,CBX1,CBX3,CBX5,CCNB2,CDC25C,CDK1,CDK2,FANCD2,H4C11,HP1BP3,MAP2K4,MDM2,MDM4,PPP2CA,PPP2R1B,PPP2R5A,PTPA,RAD50,RAD51,SMC1A,SMC2,TLK2,TP73,TRIM28
Huntington's Disease Signaling	6.15	AKT1,AKT3,ATF4,ATP5MC1,ATP5PF,CASQ1,CLTB,CLTC,CYCS,DNAJB1,DNM1,DNM1L,EGFR,GLS,GNA15,GNB5,GOSR2,GRB2,HDAC2,HDAC3,HDAC9,HSPA14,HSPA8,IGF1R,ITPR1,MAP2K4,MAPK1,NCOR2,NSF,PIK3CB,POLR2A,POLR2B,POLR2D,POLR2G,POLR2L,PRKCA,PRKCB,PRKCD,PRKCG,PSMA8,SDHB,SHC1,STX16,STX1A,TAF9B,TCERG1,UBA52,VAMP2,VAMP3,YKT6
Phagosome Maturation	6.11	ATP6AP1L,ATP6V0A1,ATP6V1C1,B2M,CALR,CANX,CTSC,CYBB,EEA1,GOSR2,HLA-F,LAMP2,M6PR,MPO,NSF,PRDX1,PRDX6,RAB5A,RAB5B,STX16,TUBA1A,TUBA3C/TUBA3D,TUBA4A,TUBB,TUBB2A,TUBB4A,TUBB4B,TUBB6,TUBE1,TUBG2,VAMP2,VAMP3,VPS28,VPS33B,VPS37A,VPS37C,YKT6
fMLP Signaling in Neutrophils	5.95	ACTR3,ARPC3,CALM1 (includes others),CDC42,CHP1,CYBB,GNAI1,GNAI2,GNAI3,GNAS,GNB5,ITPR1,ITPR3,MAP2K1,MAPK1,MRAS,PIK3CB,PPP3CA,PPP3CC,PPP3R1,PRKCA,PRKCB,PRKCD,PRKCG,RAC1,RAF1,RALA,RAP1A,RAP1B,RAP2B,RASD1
Role of NFAT in Cardiac Hypertrophy	5.85	AKT1,AKT3,CABIN1,CACNB1,CALM1 (includes others),CAMK2B,CHP1,CTF1,GATA4,GNAI1,GNAI2,GNAI3,GNAS,GNB5,GRB2,HDAC2,HDAC3,HDAC9,IGF1R,ITPR1,ITPR3,MAP2K1,MAP2K3,MAP2K4,MAP2K6,MAPK1,MEF2A,MRAS,PIK3CB,PPP3CA,PPP3CC,PPP3R1,PRKAG2,PRKAR2A,PRKAR2B,PRKCA,PRKCB,PRKCD,PRKCG,RAF1,RALA,RAP1A,RAP1B,RAP2B,RASD1,SHC1
Prolactin Signaling	5.78	GRB2,MAP2K1,MAPK1,MRAS,MYC,NR3C1,PIK3CB,PRKCA,PRKCB,PRKCD,PRKCG,PTPN11,RAF1,RALA,RAP1A,RAP1B,RAP2B,RASD1,SHC1,SOCS1,SOCS3,SOCS7,STAT3,STAT5B
JAK/Stat Signaling	5.62	AKT1,AKT3,GRB2,JAK1,MAP2K1,MAPK1,MRAS,PIAS1,PIK3CB,PTPN1,PTPN11,RAF1,RALA,RAP1A,RAP1B,RAP2B,RASD1,SHC1,SOCS1,SOCS3,SOCS7,STAT3,STAT5B
Acute Myeloid Leukemia Signaling	5.56	AKT1,AKT3,ARAF,EIF4EBP1,GRB2,IDH2,MAP2K1,MAP2K3,MAP2K4,MAP2K6,MAPK1,MRAS,MYC,PIK3CB,PIM1,RAF1,RALA,RAP1A,RAP1B,RAP2B,RASD1,RPS6KB1,STAT3,STAT5B,TCF4
Regulation of eIF4 and p70S6K Signaling	5.46	AGO2,AGO4,AKT1,AKT3,EIF1,EIF1AX,EIF2B5,EIF2S1,EIF2S2,EIF3B,EIF3K,EIF4EBP1,EIF4EBP2,FAU,GRB2,ITGA2,MAP2K1,MAPK1,MRAS,PAIP2,PIK3CB,PPP2CA,PPP2R1B,PPP2R5A,PTPA,RAF1,RALA,RAP1A,RAP1B,RAP2B,RASD1,RPS3,RPS4Y1,RPS6KB1,RPS7,SHC1
UVC-Induced MAPK Signaling	5.26	ARAF,ATR,EGFR,MAP2K1,MAP2K4,MAPK1,MRAS,PRKCA,PRKCB,PRKCD,PRKCG,RAF1,RALA,RAP1A,RAP1B,RAP2B,RASD1
Thrombopoietin Signaling	5.24	GRB2,MAP2K1,MAPK1,MRAS,MYC,PIK3CB,PRKCA,PRKCB,PRKCD,PRKCG,PTPN11,RAF1,RALA,RAP1A,RAP1B,RAP2B,RASD1,SHC1,STAT3,STAT5B
Androgen Signaling	5.21	CACNB1,CALM1 (includes others),CALR,DNAJB1,GNA15,GNAI1,GNAI2,GNAI3,GNAS,GNAT1,GNAT2,GNB5,GTF2E1,GTF2E2,GTF2H1,GTF2H5,KAT7,MAPK1,MRAS,POLR2A,POLR2B,POLR2D,POLR2G,POLR2L,PRKAG2,PRKAR2A,PRKAR2B,PRKCA,PRKCB,PRKCD,PRKCG,SHC1
Insulin Receptor Signaling	5.17	ACLY,AKT1,AKT3,ASIC3,EIF2B5,EIF4EBP1,EPM2A,FOXO1,GRB2,GYS1,JAK1,MAP2K1,MAPK1,MRAS,PIK3CB,PPP1CA,PPP1R12A,PRKAG2,PRKAR2A,PRKAR2B,PTPN1,PTPN11,RAF1,RALA,RAP1A,RAP1B,RAP2B,RASD1,RPS6KB1,SCNN1B,SHC1,SOCS3,VAMP2
CNTF Signaling	5.16	AKT1,GRB2,JAK1,MAP2K1,MAPK1,MRAS,PIK3CB,PTPN11,RAF1,RALA,RAP1A,RAP1B,RAP2B,RASD1,RPS6KA2,RPS6KA5,RPS6KB1,STAT3
Role of CHK Proteins in Cell Cycle Checkpoint Control	5.16	ATR,CDC25C,CDK1,CDK2,CLSPN,E2F2,E2F8,PCNA,PLK1,PPP2CA,PPP2R1B,PPP2R5A,PTPA,RAD1,RAD50,RFC3,RFC4,TLK2
Erythropoietin Signaling	5.16	AKT1,AKT3,GRB2,MAP2K1,MAPK1,MRAS,PIK3CB,PRKCA,PRKCB,PRKCD,PRKCG,RAF1,RALA,RAP1A,RAP1B,RAP2B,RASD1,RPS6KB1,SHC1,SOCS1,SOCS3,STAT5B
Thrombin Signaling	5.11	AKT1,AKT3,CAMK2B,CDC42,EGFR,F2,GATA4,GATA5,GNA15,GNAI1,GNAI2,GNAI3,GNAS,GNAT1,GNAT2,GNB5,GRB2,ITPR1,ITPR3,MAP2K1,MAPK1,MPRIP,MRAS,MYL1,MYL4,MYL6B,PIK3CB,PPP1R12A,PRKCA,PRKCB,PRKCD,PRKCG,RAC1,RAF1,RALA,RAP1A,RAP1B,RAP2B,RASD1,RHOA,ROCK1,RPS6KB1,SHC1
Role of NFAT in Regulation of the Immune Response	5.09	AKT1,AKT3,CABIN1,CALM1 (includes others),CD247,CD28,CD86,CHP1,CSNK1D,CSNK1E,CSNK1G1,GATA4,GNA15,GNAI1,GNAI2,GNAI3,GNAS,GNAT1,GNAT2,GNB5,GRB2,HLA-DMB,ITPR1,ITPR3,MAP2K1,MAPK1,MEF2A,MRAS,ORAI1,PIK3CB,PPP3CA,PPP3CC,PPP3R1,RAF1,RALA,RAP1A,RAP1B,RAP2B,RASD1
IL-2 Signaling	5.09	AKT1,AKT3,CSNK2A2,GRB2,JAK1,MAP2K1,MAPK1,MRAS,PIK3CB,PTPN11,RAF1,RALA,RAP1A,RAP1B,RAP2B,RASD1,SHC1,SOCS1,STAT5B
FLT3 Signaling in Hematopoietic Progenitor Cells	5.06	AKT1,AKT3,ATF4,EIF4EBP1,GRB2,MAP2K1,MAPK1,MRAS,PIK3CB,PTPN11,RAF1,RALA,RAP1A,RAP1B,RAP2B,RASD1,RPS6KA2,RPS6KA5,RPS6KB1,SHC1,STAT3,STAT5B
14-3-3-mediated Signaling	5.02	AKT1,AKT3,FOXO1,GRB2,MAP2K1,MAP2K4,MAPK1,MRAS,PDCD6IP,PIK3CB,PRKCA,PRKCB,PRKCD,PRKCG,RAF1,RALA,RAP1A,RAP1B,RAP2B,RASD1,TP73,TUBA1A,TUBA3C/TUBA3D,TUBA4A,TUBB,TUBB2A,TUBB4A,TUBB4B,TUBB6,YWHAG
α-Adrenergic Signaling	4.87	CALM1 (includes others),EPM2A,GNAI1,GNAI2,GNAI3,GNAS,GNB5,GYS1,ITPR1,ITPR3,MAP2K1,MAPK1,MRAS,PRKAG2,PRKAR2A,PRKAR2B,PRKCA,PRKCB,PRKCD,PRKCG,RAF1,RALA,RAP1A,RAP1B,RAP2B,RASD1
ErbB Signaling	4.86	AKT1,CDC42,EGFR,FOXO1,GRB2,MAP2K1,MAP2K3,MAP2K4,MAP2K6,MAPK1,MRAS,PIK3CB,PRKCA,PRKCB,PRKCD,PRKCG,RAF1,RALA,RAP1A,RAP1B,RAP2B,RASD1,RPS6KB1,SHC1
Role of Tissue Factor in Cancer	4.83	AKT1,AKT3,ARRB1,CDC42,CFL2,CSF1,EGFR,EGR1,F2,FGA,FGB,FGR,GNA15,MAPK1,MRAS,PIK3CB,PRKCA,PTPN11,RAC1,RALA,RAP1A,RAP1B,RAP2B,RASD1,RPS6KA2,RPS6KA5,RPS6KB1,STAT5B
G Beta Gamma Signaling	4.81	AKT1,AKT3,CACNB1,CDC42,EGFR,GNA15,GNAI1,GNAI2,GNAI3,GNAS,GNAT1,GNAT2,GNB5,GRB2,MAPK1,MRAS,PRKAG2,PRKAR2A,PRKAR2B,PRKCA,PRKCB,PRKCD,PRKCG,RAF1,RALA,RAP1A,RAP1B,RAP2B,RASD1,SHC1
Neuregulin Signaling	4.78	AKT1,AKT3,EGFR,ERRFI1,GRB2,ITGA2,MAP2K1,MAPK1,MRAS,MYC,PRKCA,PRKCB,PRKCD,PRKCG,PTPN11,RAF1,RALA,RAP1A,RAP1B,RAP2B,RASD1,RNF41,RPS6KB1,SHC1,STAT5B
DNA Double-Strand Break Repair by Non-Homologous End Joining	4.75	DCLRE1C,PARP1,PRKDC,RAD50,WRN,XRCC1,XRCC4,XRCC5
Cell Cycle Control of Chromosomal Replication	4.66	CDC7,CDK1,CDK13,CDK2,DNA2,LIG1,MCM4,MCM5,MCM6,MCM7,MCM8,PCNA,POLE,PRIM2,RPA2,RPA3,TOP2A
PTEN Signaling	4.64	AKT1,AKT3,BMPR2,CDC42,CSNK2A2,EGFR,FGFR1,FOXO1,GHR,GRB2,IGF1R,IGF2R,ITGA2,MAP2K1,MAPK1,MAST2,MCRS1,MRAS,PDGFRA,PIK3CB,RAC1,RAF1,RALA,RAP1A,RAP1B,RAP2B,RASD1,RPS6KB1,SHC1
p70S6K Signaling	4.61	AKT1,AKT3,EGFR,F2,GNAI1,GNAI2,GNAI3,GRB2,JAK1,MAP2K1,MAPK1,MRAS,PIK3CB,PPP2CA,PPP2R1B,PPP2R5A,PRKCA,PRKCB,PRKCD,PRKCG,PTPA,RAF1,RALA,RAP1A,RAP1B,RAP2B,RASD1,RPS6KB1,SHC1,YWHAG
Endocannabinoid Developing Neuron Pathway	4.59	AKT1,AKT3,ARAF,ATF4,GNAI1,GNAI2,GNAI3,MAP2K1,MAP2K3,MAP2K4,MAP2K6,MAPK1,MGLL,MRAS,PIK3CB,PRKAG2,PRKAR2A,PRKAR2B,RAC1,RAF1,RALA,RAP1A,RAP1B,RAP2B,RASD1,RHOA,STAT3
Protein Kinase A Signaling	4.59	AKAP13,ANAPC1,ANAPC5,ATF4,CALM1 (includes others),CAMK2B,CDC14B,CDC23,CDC25C,CHP1,CREM,DUSP21,DUSP22,DUSP3,DUSP5,EPM2A,GNAI1,GNAI2,GNAI3,GNAS,GNB5,GYS1,H1-0,ITPR1,ITPR3,MAP2K1,MAPK1,MYL1,MYL4,MYL6B,PDE12,PDE4C,PDE6G,PDE6H,PDE7A,PGP,PLN,PPP1CA,PPP1R12A,PPP3CA,PPP3CC,PPP3R1,PRKAG2,PRKAR2A,PRKAR2B,PRKCA,PRKCB,PRKCD,PRKCG,PTPN1,PTPN11,PTPN12,PTPN2,PTPN4,PTPRC,PTPRD,PTPRG,RAF1,RAP1A,RAP1B,RHOA,ROCK1,S…
Synaptogenesis Signaling Pathway	4.55	ACTR3,AFDN,AKT1,AKT3,AP2S1,ARHGEF7,ARPC3,ATF4,CACNB1,CALM1 (includes others),CAMK2B,CDC42,CDH3,CLASP2,EIF4EBP1,EIF4EBP2,FGR,GOSR2,GRB2,GRIA2,HSPA8,ITPR1,LRP8,MAP1B,MAPK1,MRAS,NECTIN1,NLGN1,NSF,PAFAH1B1,PIK3CB,PRKAG2,PRKAR2A,PRKAR2B,PRKCD,RAB3A,RAB5A,RAB5B,RAC1,RAF1,RALA,RAP1A,RAP1B,RAP2B,RASD1,RHOA,RPS6KB1,SHC1,STX16,STX1A,SYT17,SYT7,TLN1,VAMP2,VAMP3,YKT6
Glioblastoma Multiforme Signaling	4.51	AKT1,AKT3,APC,CCNE1,CDC42,CDK2,E2F2,E2F8,EGFR,FOXO1,GRB2,IGF1R,ITPR1,ITPR3,MAP2K1,MAPK1,MDM2,MRAS,MYC,NF2,PDGFB,PDGFRA,PIK3CB,PRKCD,RAC1,RAF1,RALA,RAP1A,RAP1B,RAP2B,RASD1,RHOA,RPS6KB1,SHC1,WNT3
Pancreatic Adenocarcinoma Signaling	4.49	AKT1,AKT3,BIRC5,BRCA2,CCNE1,CDC42,CDK2,E2F2,E2F8,EGFR,GRB2,JAK1,MAP2K1,MAP2K4,MAPK1,MDM2,NOTCH1,PA2G4,PGF,PIK3CB,RAC1,RAD51,RAF1,RALA,STAT3,TFDP1
PAK Signaling	4.46	ARHGEF7,CDC42,CFL2,GRB2,ITGA2,MAP2K1,MAP2K4,MAPK1,MRAS,MYL1,MYL4,MYL6B,PAK1IP1,PDGFB,PDGFRA,PIK3CB,RAC1,RAF1,RALA,RAP1A,RAP1B,RAP2B,RASD1,SHC1
EIF2 Signaling	4.45	ACTG2,AGO2,AGO4,AKT1,AKT3,ATF3,ATF4,ATF5,EIF1,EIF1AX,EIF2B5,EIF2S1,EIF2S2,EIF3B,EIF3K,EIF5B,FAU,GRB2,IGF1R,MAP2K1,MAPK1,MRAS,MYC,PIK3CB,PPP1CA,PPP1R15A,PTBP1,RAF1,RALA,RAP1A,RAP1B,RAP2B,RASD1,RPL18,RPL22L1,RPL27A,RPL28,RPL7L1,RPS3,RPS4Y1,RPS7,SHC1,UBA52
DNA damage-induced 14-3-3σ Signaling	4.43	AKT1,AKT3,ATR,CCNB2,CCNE1,CCNE2,CDK1,CDK2,RAD1
Opioid Signaling Pathway	4.4	AKT1,AKT3,AP2S1,ARRB1,ATF4,CACNB1,CALM1 (includes others),CAMK2B,CDC42,CLTB,CLTC,FGR,GNAI1,GNAI2,GNAI3,GNAS,GRK3,ITPR1,ITPR3,MAP2K1,MAP2K3,MAP2K4,MAP2K6,MAPK1,MRAS,MYC,PPP3CA,PPP3CC,PPP3R1,PRKAG2,PRKAR2A,PRKAR2B,PRKCA,PRKCB,PRKCD,PRKCG,RAC1,RAF1,RALA,RAP1A,RAP1B,RAP2B,RASD1,RGS5,RPS6KA2,RPS6KA5,RPS6KB1
GNRH Signaling	4.39	ATF4,CACNB1,CALM1 (includes others),CAMK2B,CDC42,EGFR,EGR1,GNA15,GNAI1,GNAI2,GNAI3,GNAS,GNRH1,GRB2,ITPR1,ITPR3,MAP2K1,MAP2K3,MAP2K4,MAP2K6,MAPK1,MRAS,PRKAG2,PRKAR2A,PRKAR2B,PRKCA,PRKCB,PRKCD,PRKCG,RAC1,RAF1,RALA,RAP1A,RAP1B,RAP2B,RASD1
CREB Signaling in Neurons	4.35	AKT1,AKT3,ATF4,CACNB1,CALM1 (includes others),CAMK2B,GNA15,GNAI1,GNAI2,GNAI3,GNAS,GNAT1,GNAT2,GNB5,GRB2,GRIA2,ITPR1,ITPR3,MAP2K1,MAPK1,MRAS,PIK3CB,POLR2A,POLR2B,POLR2D,POLR2G,POLR2L,PRKAG2,PRKAR2A,PRKAR2B,PRKCA,PRKCB,PRKCD,PRKCG,RAF1,RALA,RAP1A,RAP1B,RAP2B,RASD1,SHC1
EGF Signaling	4.33	AKT1,AKT3,CSNK2A2,EGFR,GRB2,ITPR1,ITPR3,JAK1,MAP2K1,MAP2K4,MAPK1,PIK3CB,PRKCA,RAF1,RPS6KB1,SHC1,STAT3
Telomerase Signaling	4.33	AKT1,AKT3,DKC1,EGFR,GRB2,HDAC2,HDAC3,HDAC9,MAP2K1,MAPK1,MRAS,MYC,PIK3CB,PPP2CA,PPP2R1B,PPP2R5A,PTPA,RAF1,RALA,RAP1A,RAP1B,RAP2B,RASD1,SHC1,TERF1
Oncostatin M Signaling	4.31	GRB2,JAK1,MAP2K1,MAPK1,MRAS,RAF1,RALA,RAP1A,RAP1B,RAP2B,RASD1,SHC1,STAT3,STAT5B
CXCR4 Signaling	4.24	AKT1,AKT3,CDC42,EGR1,GNA15,GNAI1,GNAI2,GNAI3,GNAS,GNAT1,GNAT2,GNB5,ITPR1,ITPR3,MAP2K1,MAP2K4,MAPK1,MRAS,MYL1,MYL4,MYL6B,PIK3CB,PRKCA,PRKCB,PRKCD,PRKCG,RAC1,RAF1,RALA,RAP1A,RAP1B,RAP2B,RASD1,RHOA,ROCK1
Cell Cycle: G2/M DNA Damage Checkpoint Regulation	4.22	ATR,AURKA,BORA,CCNB2,CDC25C,CDK1,CKS2,MDM2,MDM4,PKMYT1,PLK1,PRKDC,PTPMT1,TOP2A,YWHAG
Mitotic Roles of Polo-Like Kinase	4.2	ANAPC1,ANAPC5,CCNB2,CDC23,CDC25C,CDC7,CDK1,KIF11,KIF23,PKMYT1,PLK1,PLK4,PPP2CA,PPP2R1B,PPP2R5A,PTPA,PTTG1,SMC1A
Regulation of Cellular Mechanics by Calpain Protease	4.2	ACTN4,CAST,CCNA2,CCNE1,CDK1,CDK2,EGFR,GRB2,ITGA2,MAPK1,MRAS,RALA,RAP1A,RAP1B,RAP2B,RASD1,TLN1,VCL
ERK/MAPK Signaling	4.19	ARAF,ATF4,EIF4EBP1,GRB2,ITGA2,KSR1,MAP2K1,MAPK1,MRAS,MYC,PIK3CB,PPARG,PPP1CA,PPP1R12A,PPP2CA,PPP2R1B,PPP2R5A,PRKAG2,PRKAR2A,PRKAR2B,PRKCA,PRKCB,PRKCD,PRKCG,PTPA,RAC1,RAF1,RALA,RAP1A,RAP1B,RAP2B,RASD1,RPS6KA5,SHC1,STAT3,TLN1,VRK2,YWHAG
HER-2 Signaling in Breast Cancer	4.18	AKT1,AKT3,CCNE1,CCNE2,CDC42,EGFR,FOXO1,GRB2,MDM2,MRAS,PARD6A,PIK3CB,PRKCA,PRKCB,PRKCD,PRKCG,RALA,RAP1A,RAP1B,RAP2B,RASD1
B Cell Receptor Signaling	4.18	AKT1,AKT3,APBB1IP,ATF4,CALM1 (includes others),CAMK2B,CDC42,CFL2,DAPP1,EBF1,EGR1,FOXO1,GRB2,MAP2K1,MAP2K3,MAP2K4,MAP2K6,MAPK1,MRAS,PAG1,PIK3CB,POU2F2,PPP3CA,PPP3CC,PPP3R1,PRKCB,PTPN11,PTPRC,RAC1,RAF1,RALA,RAP1A,RAP1B,RAP2B,RASD1,RPS6KB1,SHC1
Melatonin Signaling	4.18	ARAF,CALM1 (includes others),CAMK2B,GNAI1,GNAI2,GNAI3,GNRH1,MAP2K1,MAP2K3,MAP2K4,MAP2K6,MAPK1,PRKAG2,PRKAR2A,PRKAR2B,PRKCA,PRKCB,PRKCD,PRKCG,RAF1
Chronic Myeloid Leukemia Signaling	4.16	AKT1,AKT3,E2F2,E2F8,GRB2,HDAC2,HDAC3,HDAC9,MAP2K1,MAPK1,MDM2,MRAS,MYC,PA2G4,PIK3CB,PTPN11,RAF1,RALA,RAP1A,RAP1B,RAP2B,RASD1,STAT5B,TFDP1
CCR3 Signaling in Eosinophils	4.15	CALM1 (includes others),CFL2,GNAI1,GNAI2,GNAI3,GNAS,GNB5,ITPR1,ITPR3,MAP2K1,MAPK1,MPRIP,MRAS,PIK3CB,PPP1R12A,PRKCA,PRKCB,PRKCD,PRKCG,RAC1,RAF1,RALA,RAP1A,RAP1B,RAP2B,RASD1,RHOA,ROCK1
STAT3 Pathway	4.13	BMPR2,EGFR,FGFR1,GHR,IGF1R,IGF2R,IL10RB,IL13RA2,MAP2K1,MAP2K4,MAPK1,MRAS,MYC,NDUFA13,PDGFB,PDGFRA,PIM1,PTPN2,RAC1,RAF1,RALA,RAP1A,RAP1B,RAP2B,RASD1,SOCS1,SOCS3,SOCS7,STAT3
Apelin Endothelial Signaling Pathway	4.12	AKT1,AKT3,ARNT,CALM1 (includes others),GNAI1,GNAI2,GNAI3,GNAS,MAP2K1,MAP2K4,MAPK1,MEF2A,MRAS,PIK3CB,PRKAB2,PRKAG2,PRKCA,PRKCB,PRKCD,PRKCG,RAF1,RALA,RAP1A,RAP1B,RAP2B,RASD1,RPS6KB1
Non-Small Cell Lung Cancer Signaling	4.1	AKT1,AKT3,EGFR,FHIT,GRB2,ITPR1,ITPR3,MAP2K1,MAPK1,MRAS,PA2G4,PIK3CB,PRKCA,RAF1,RALA,RAP1A,RAP1B,RAP2B,RASD1,TFDP1
ERK5 Signaling	4.1	AKT1,ATF4,CTF1,EGFR,FOSL1,MEF2A,MRAS,MYC,PTPN11,RALA,RAP1A,RAP1B,RAP2B,RASD1,RPS6KA2,RPS6KA5,RPS6KB1,WNK1,YWHAG
Synaptic Long Term Potentiation	4.07	ATF4,CALM1 (includes others),CAMK2B,CHP1,GNA15,GRIA2,ITPR1,ITPR3,MAP2K1,MAPK1,MRAS,PPP1CA,PPP1R12A,PPP3CA,PPP3CC,PPP3R1,PRKAG2,PRKAR2A,PRKAR2B,PRKCA,PRKCB,PRKCD,PRKCG,RAF1,RALA,RAP1A,RAP1B,RAP2B,RASD1
FAK Signaling	4.06	ACTG2,AKT1,AKT3,ARHGAP26,ARHGEF7,EGFR,GIT2,GRB2,HMMR,ITGA2,MAP2K1,MAPK1,MRAS,PIK3CB,RAC1,RAF1,RALA,RAP1A,RAP1B,RAP2B,RASD1,TLN1,VCL
Unfolded protein response	4.06	AMFR,ATF4,ATF6,CALR,CANX,CEBPD,CEBPG,EDEM1,ERO1B,HSPA14,HSPA8,MBTPS2,NFE2L2,PPARG,PPP1R15A,XBP1
Cholecystokinin/Gastrin-mediated Signaling	4.05	CDC42,CREM,EGFR,GRB2,ITPR1,ITPR3,MAP2K1,MAP2K3,MAP2K4,MAP2K6,MAPK1,MEF2A,MRAS,PRKCA,PRKCB,PRKCD,PRKCG,RAC1,RAF1,RALA,RAP1A,RAP1B,RAP2B,RASD1,RHOA,ROCK1,SHC1
PDGF Signaling	4.04	ABL2,CSNK2A2,GRB2,JAK1,MAP2K1,MAP2K4,MAPK1,MRAS,MYC,PDGFB,PDGFRA,PIK3CB,PRKCA,PRKCB,RAF1,RALA,RAP1A,RAP1B,RAP2B,RASD1,SHC1,STAT3
Cyclins and Cell Cycle Regulation	3.94	ATR,CCNA2,CCNB2,CCNE1,CCNE2,CDK1,CDK2,CDKN2C,E2F2,E2F8,HDAC2,HDAC3,HDAC9,PA2G4,PPP2CA,PPP2R1B,PPP2R5A,PTPA,RAF1,TFDP1
ErbB4 Signaling	3.93	AKT1,GRB2,MAP2K1,MAPK1,MRAS,PIK3CB,PRKCA,PRKCB,PRKCD,PRKCG,PSENEN,RAF1,RALA,RAP1A,RAP1B,RAP2B,RASD1,SHC1
Mechanisms of Viral Exit from Host Cells	3.91	ACTG2,CHMP4A,CHMP4B,LMNB1,NEDD4,PDCD6IP,PRKCA,PRKCB,PRKCD,PRKCG,SH3GL1,VPS28,VPS37C
NGF Signaling	3.89	AKT1,AKT3,ATF4,CDC42,GRB2,MAP2K1,MAP2K4,MAPK1,MRAS,PIK3CB,PRKCD,PTPN11,RAC1,RAF1,RALA,RAP1A,RAP1B,RAP2B,RASD1,RHOA,ROCK1,RPS6KA2,RPS6KA5,RPS6KB1,SHC1,TRIO
Tight Junction Signaling	3.88	ACTG2,AFDN,AKT1,AKT3,CDC42,CLDN2,CPSF2,CSTF1,CSTF2,GOSR2,MYL1,MYL4,MYL6B,NECTIN1,NSF,PARD6A,PPP2CA,PPP2R1B,PPP2R5A,PRKAG2,PRKAR2A,PRKAR2B,PTPA,RAC1,RHOA,STX16,TJP2,VAMP2,VAMP3,VAPA,VCL,YBX3,YKT6
Ephrin Receptor Signaling	3.83	ACTR3,ADAM10,AKT1,AKT3,ARPC3,ATF4,CDC42,CFL2,GNA15,GNAI1,GNAI2,GNAI3,GNAS,GNAT1,GNAT2,GNB5,GRB2,ITGA2,MAP2K1,MAPK1,MRAS,PDGFB,PGF,PTPN11,RAC1,RAF1,RALA,RAP1A,RAP1B,RAP2B,RASD1,RHOA,ROCK1,SHC1,STAT3
Cardiac Hypertrophy Signaling	3.81	ADSS2,AKT1,CALM1 (includes others),CDC42,CHP1,EIF2B5,GATA4,GNA15,GNAI1,GNAI2,GNAI3,GNAS,GNAT1,GNAT2,GNB5,GRB2,IGF1R,MAP2K1,MAP2K3,MAP2K4,MAP2K6,MAPK1,MEF2A,MRAS,MYL1,MYL4,MYL6B,PIK3CB,PPP3CA,PPP3CC,PPP3R1,PRKAG2,PRKAR2A,PRKAR2B,RAC1,RAF1,RALA,RAP1A,RAP1B,RAP2B,RASD1,RHOA,ROCK1,RPS6KB1
HIF1α Signaling	3.79	AKT1,AKT3,ARNT,CUL2,EGLN3,ELOB,ELOC,LDHA,MAPK1,MDM2,MMP10,MMP15,MMP19,MMP28,MRAS,PGF,PIK3CB,RALA,RAP1A,RAP1B,RAP2B,RASD1,RBX1,SLC2A3,SLC2A5
ErbB2-ErbB3 Signaling	3.76	AKT1,FOXO1,GRB2,MAP2K1,MAPK1,MRAS,MYC,PIK3CB,RAF1,RALA,RAP1A,RAP1B,RAP2B,RASD1,SHC1,STAT3,STAT5B
Melanocyte Development and Pigmentation Signaling	3.75	ATF4,DCT,GNAS,GRB2,MAP2K1,MAPK1,MRAS,PIK3CB,PRKAG2,PRKAR2A,PRKAR2B,PTPN11,RAF1,RALA,RAP1A,RAP1B,RAP2B,RASD1,RPS6KA2,RPS6KA5,RPS6KB1,SHC1
Glucocorticoid Receptor Signaling	3.74	AKT1,AKT3,ARID1A,BAG1,CCL13,CD247,CHP1,GRB2,GTF2A2,GTF2E1,GTF2E2,GTF2F2,GTF2H1,GTF2H5,HMGB1,HSPA14,HSPA8,JAK1,KRT10,MAP2K1,MAP2K4,MAPK1,MRAS,NCOR2,NR3C1,PBRM1,PCK2,PHF10,PIK3CB,POLR2A,POLR2B,POLR2D,POLR2G,POLR2L,POU2F2,PPP3CA,PPP3CC,PPP3R1,PRKAB2,PRKAG2,RAC1,RAF1,RALA,RAP1A,RAP1B,RAP2B,RASD1,SHC1,SMARCC1,SRA1,STAT3,STAT5B,SUMO1,TAF15,TAF9B,TSC22D3
PI3K Signaling in B Lymphocytes	3.73	AKT1,AKT3,ATF3,ATF4,ATF5,ATF6,CALM1 (includes others),CAMK2B,CHP1,DAPP1,ITPR1,ITPR3,MAP2K1,MAPK1,MRAS,PIK3CB,PLEKHA3,PPP3CA,PPP3CC,PPP3R1,PRKCB,PTPRC,RAC1,RAF1,RALA,RAP1A,RAP1B,RAP2B,RASD1
Actin Cytoskeleton Signaling	3.7	ABI2,ACTG2,ACTN4,ACTR3,APC,ARHGAP35,ARHGEF7,ARPC3,BAIAP2,CDC42,CFL2,F2,GRB2,ITGA2,MAP2K1,MAPK1,MPRIP,MRAS,MYL1,MYL4,MYL6B,PDGFB,PIK3CB,PPP1R12A,RAC1,RAF1,RALA,RAP1A,RAP1B,RAP2B,RASD1,RDX,RHOA,ROCK1,SHC1,TLN1,TMSB10/TMSB4X,TMSB4Y,TRIO,VCL
Chemokine Signaling	3.7	CALM1 (includes others),CAMK2B,CCL13,GNAI1,GNAI2,GNAI3,MAP2K1,MAPK1,MPRIP,MRAS,PPP1R12A,PRKCA,PRKCB,RAF1,RALA,RAP1A,RAP1B,RAP2B,RASD1,RHOA
Sertoli Cell-Sertoli Cell Junction Signaling	3.7	ACTG2,ACTN4,AFDN,AKT1,AKT3,CDC42,CLDN2,EPN2,ITGA2,MAP2K1,MAP2K3,MAP2K4,MAPK1,MRAS,NECTIN1,PRKAG2,PRKAR2A,PRKAR2B,RAC1,RAF1,RALA,RAP1A,RAP1B,RAP2B,RASD1,TJP2,TUBA1A,TUBA3C/TUBA3D,TUBA4A,TUBB,TUBB2A,TUBB4A,TUBB4B,TUBB6,VCL,YBX3
GDNF Family Ligand-Receptor Interactions	3.61	CDC42,DOK4,DOK7,GRB2,ITPR1,ITPR3,MAP2K1,MAP2K4,MAPK1,MRAS,PIK3CB,RAC1,RAF1,RALA,RAP1A,RAP1B,RAP2B,RASD1,SHC1
Hepatic Fibrosis Signaling Pathway	3.59	AKT1,AKT3,ARAF,ATF4,BMPR2,BRD4,CALM1 (includes others),CCDC88A,CDC42,COL18A1,CYBB,EZH2,FGFR1,FOXO1,GNAI1,GNAI2,GNAI3,ITGA2,JAK1,LRP6,MAP2K1,MAP2K3,MAP2K4,MAP2K6,MAPK1,MRAS,MYC,MYD88,MYL1,MYL4,MYL6B,PDGFB,PDGFRA,PGF,PIK3CB,PPARG,PRKAG2,PRKAR2A,PRKAR2B,PRKCA,PRKCB,PRKCD,PRKCG,RAC1,RAF1,RALA,RAP1A,RAP1B,RAP2B,RASD1,RHOA,RIPK1,ROCK1,RPS6KB1,SDHB,SOD2,STAT3,TCF4,TIMP1,WNT3
IL-22 Signaling	3.48	AKT1,AKT3,IL10RB,JAK1,MAP2K4,MAPK1,SOCS3,STAT3,STAT5B
Role of JAK2 in Hormone-like Cytokine Signaling	3.48	GHR,JAK1,PTPN1,PTPN11,SHC1,SIRPA,SOCS1,SOCS3,SOCS7,STAT3,STAT5B
Ovarian Cancer Signaling	3.46	AKT1,AKT3,APC,ARRB1,BRCA2,CD44,EGFR,MAP2K1,MAPK1,MLH1,MRAS,PA2G4,PGF,PIK3CB,PRKAG2,PRKAR2A,PRKAR2B,RAD51,RAF1,RALA,RAP1A,RAP1B,RAP2B,RASD1,RPS6KB1,TCF4,TFDP1,WNT3
Neurotrophin/TRK Signaling	3.46	AKT1,ATF4,CDC42,GRB2,MAP2K1,MAP2K3,MAP2K4,MAP2K6,MAPK1,MRAS,PIK3CB,PTPN11,RAF1,RALA,RAP1A,RAP1B,RAP2B,RASD1,SHC1
HGF Signaling	3.44	AKT1,AKT3,CDC42,CDK2,GRB2,ITGA2,MAP2K1,MAP2K4,MAPK1,MRAS,PIK3CB,PRKCA,PRKCB,PRKCD,PRKCG,PTPN11,RAC1,RAF1,RALA,RAP1A,RAP1B,RAP2B,RASD1,STAT3
IL-15 Signaling	3.44	AKT1,AKT3,JAK1,MAP2K1,MAPK1,MRAS,MYC,PIK3CB,RAF1,RALA,RAP1A,RAP1B,RAP2B,RASD1,RPS6KB1,SHC1,STAT3,STAT5B
Role of JAK1 and JAK3 in γc Cytokine Signaling	3.42	GRB2,JAK1,MAPK1,MRAS,PIK3CB,PTPN11,RALA,RAP1A,RAP1B,RAP2B,RASD1,SHC1,SOCS1,SOCS3,STAT3,STAT5B,TSLP
LPS-stimulated MAPK Signaling	3.39	CDC42,MAP2K1,MAP2K3,MAP2K4,MAP2K6,MAPK1,MRAS,PIK3CB,PRKCA,PRKCB,PRKCD,PRKCG,RAC1,RAF1,RALA,RAP1A,RAP1B,RAP2B,RASD1
Prostate Cancer Signaling	3.38	AKT1,AKT3,ATF4,CCNE1,CCNE2,CDK2,FOXO1,GRB2,MAP2K1,MAPK1,MDM2,MRAS,PA2G4,PIK3CB,RAF1,RALA,RAP1A,RAP1B,RAP2B,RASD1,TFDP1
Rac Signaling	3.38	ABI2,ACTR3,ARPC3,BAIAP2,CD44,CDC42,CFL2,CYBB,ITGA2,MAP2K1,MAP2K4,MAPK1,MRAS,PARD6A,PIK3CB,RAC1,RAF1,RALA,RAP1A,RAP1B,RAP2B,RASD1,RHOA,RPS6KB1
AMPK Signaling	3.38	ACACA,AKT1,AKT3,ARID1A,ATF4,CCNA2,EIF4EBP1,EPM2A,FOXO1,GNAS,GYS1,HMGCR,MAP2K3,MAPK1,MRAS,ORAI1,PBRM1,PCK2,PFKFB4,PHF10,PHLPP2,PIK3CB,PPAT,PPM1A,PPM1E,PPM1F,PPP2CA,PPP2R1B,PPP2R5A,PRKAB2,PRKAG2,PRKAR2A,PRKAR2B,PTPA,RAB22A,RAB27A,RAB3A,RAB8A,RPS6KB1,SMARCC1
Macropinocytosis Signaling	3.36	ACTN4,CDC42,CSF1,MRAS,PDGFB,PIK3CB,PRKCA,PRKCB,PRKCD,PRKCG,RAB5A,RAC1,RALA,RAP1A,RAP1B,RAP2B,RASD1,RHOA
Nucleotide Excision Repair Pathway	3.36	ERCC1,GTF2H1,GTF2H5,POLR2A,POLR2B,POLR2D,POLR2G,POLR2L,RAD23B,RPA2,RPA3
mTOR Signaling	3.34	AKT1,AKT3,ATG13,CDC42,DDIT4,EIF3B,EIF3K,EIF4EBP1,FAU,MAPK1,MAPKAP1,MRAS,PGF,PIK3CB,PPP2CA,PPP2R1B,PPP2R5A,PRKAB2,PRKAG2,PRKCA,PRKCB,PRKCD,PRKCG,PTPA,RAC1,RALA,RAP1A,RAP1B,RAP2B,RASD1,RHOA,RICTOR,RPS3,RPS4Y1,RPS6KA2,RPS6KA5,RPS6KB1,RPS7
Bladder Cancer Signaling	3.25	DAPK1,EGFR,MAP2K1,MAPK1,MDM2,MMP10,MMP15,MMP19,MMP28,MRAS,MYC,PA2G4,PGF,RAF1,RALA,RAP1A,RAP1B,RAP2B,RASD1,RPS6KA5,TFDP1
Germ Cell-Sertoli Cell Junction Signaling	3.25	ACTG2,ACTN4,AFDN,AKT1,CDC42,CFL2,EPN2,FER,ITGA2,MAP2K1,MAP2K3,MAP2K4,MAP2K6,MAPK1,MRAS,PIK3CB,RAC1,RALA,RAP1A,RAP1B,RAP2B,RASD1,RHOA,TUBA1A,TUBA3C/TUBA3D,TUBA4A,TUBB,TUBB2A,TUBB4A,TUBB4B,TUBB6,VCL
Estrogen-Dependent Breast Cancer Signaling	3.22	AKT1,AKT3,ATF4,CYP19A1,EGFR,HSD17B3,HSD17B4,HSD17B7,IGF1R,MAPK1,MRAS,PIK3CB,RALA,RAP1A,RAP1B,RAP2B,RASD1,STAT5B
Regulation of IL-2 Expression in Activated and Anergic T Lymphocytes	3.22	CALM1 (includes others),CARD11,CD247,CD28,CHP1,GRB2,MAP2K1,MAP2K4,MAPK1,MRAS,PPP3CA,PPP3CC,PPP3R1,RAC1,RAF1,RALA,RAP1A,RAP1B,RAP2B,RASD1
Estrogen-mediated S-phase Entry	3.18	CCNA2,CCNE1,CCNE2,CDK1,CDK2,E2F2,E2F8,MYC,TFDP1
Cell Cycle Regulation by BTG Family Proteins	3.13	BTG1,CCNE1,CCNE2,CDK2,E2F2,E2F8,PPP2CA,PPP2R1B,PPP2R5A,PRMT1,PTPA
Virus Entry via Endocytic Pathways	3.11	ACTG2,AP1M2,AP2S1,B2M,CDC42,CLTB,CLTC,DNM1,FOLR1,HLA-F,ITGA2,MRAS,PIK3CB,PRKCA,PRKCB,PRKCD,PRKCG,RAC1,RALA,RAP1A,RAP1B,RAP2B,RASD1
Renin-Angiotensin Signaling	3.1	GRB2,ITPR1,ITPR3,MAP2K1,MAP2K4,MAPK1,MRAS,PIK3CB,PRKAG2,PRKAR2A,PRKAR2B,PRKCA,PRKCB,PRKCD,PRKCG,RAC1,RAF1,RALA,RAP1A,RAP1B,RAP2B,RASD1,REN,SHC1,STAT3
Cell Cycle: G1/S Checkpoint Regulation	3.09	ATR,CCNE1,CCNE2,CDK2,CDKN2C,E2F2,E2F8,FOXO1,HDAC2,HDAC3,HDAC9,MDM2,MYC,PA2G4,PAK1IP1,TFDP1
Role of BRCA1 in DNA Damage Response	3.08	ARID1A,ATR,BRCA2,BRIP1,E2F2,E2F8,FANCD2,FANCG,FANCM,MLH1,PBRM1,PHF10,PLK1,RAD50,RAD51,RFC3,RFC4,SMARCC1
Endometrial Cancer Signaling	3	AKT1,AKT3,GRB2,MAP2K1,MAPK1,MLH1,MRAS,MYC,PIK3CB,RAF1,RALA,RAP1A,RAP1B,RAP2B,RASD1
Systemic Lupus Erythematosus Signaling	2.98	AKT1,AKT3,BDKRB2,C5,CD247,CD28,CD86,CREM,GRB2,HLA-F,HLA-G,HNRNPA2B1,HNRNPC,LSM1,LSM12,LSM14A,LSM5,LSM6,LSM7,MAPK1,MRAS,PIK3CB,PPIH,PTPRC,RALA,RAP1A,RAP1B,RAP2B,RASD1,SNRNP40,SNRPA,SNRPB,SNRPB2,SNRPC,SNRPD1,SNRPD3,SNRPE,SNRPF,ZCRB1
Leukocyte Extravasation Signaling	2.96	ACTG2,ACTN4,AFDN,ARHGAP35,CD44,CDC42,CLDN2,CYBB,DLC1,FER,GNAI1,GNAI2,GNAI3,ITGA2,ITGAM,MAP2K4,MAPK1,MMP10,MMP15,MMP19,MMP28,PIK3CB,PRKCA,PRKCB,PRKCD,PRKCG,PTPN11,RAC1,RAP1A,RAP1B,RDX,RHOA,ROCK1,TIMP1,VCL
Acute Phase Response Signaling	2.95	AKT1,AKT3,C5,F2,FGA,FGB,GRB2,HMOX2,MAP2K1,MAP2K3,MAP2K4,MAP2K6,MAPK1,MRAS,MYD88,NR3C1,PIK3CB,PTPN11,RAF1,RALA,RAP1A,RAP1B,RAP2B,RASD1,RIPK1,SHC1,SOCS1,SOCS3,SOCS7,SOD2,STAT3,TCF4
Reelin Signaling in Neurons	2.95	ACTR3,AFDN,AKT1,AKT3,APBB1,ARPC3,CAMK2B,CDC42,FGR,ITGA2,LRP8,MAP1B,MAP2K1,MAP2K3,MAP2K4,MAP2K6,MAPK1,MAPK8IP3,NDEL1,PAFAH1B1,PIK3CB,RAC1,RAP1A,RAP1B,RHOA
SPINK1 General Cancer Pathway	2.95	AKT1,AKT3,EGFR,JAK1,MAP2K1,MAPK1,MRAS,MT1B,PIK3CB,RAF1,RALA,RAP1A,RAP1B,RAP2B,RASD1,STAT3
IL-8 Signaling	2.92	AKT1,AKT3,ARAF,AZU1,CDC42,CYBB,EGFR,EIF4EBP1,GNAI1,GNAI2,GNAI3,GNAS,GNB5,ITGAM,MAP2K1,MAP2K4,MAPK1,MPO,MRAS,PGF,PIK3CB,PRKCA,PRKCB,PRKCD,PRKCG,RAC1,RAF1,RALA,RAP1A,RAP1B,RAP2B,RASD1,RHOA,ROCK1,RPS6KB1
Polyamine Regulation in Colon Cancer	2.9	APC,AZIN1,MXD1,MYC,OAZ1,PPARG,PSMA8,TCF4
T Cell Receptor Signaling	2.89	CALM1 (includes others),CARD11,CD247,CD28,GRB2,MAP2K1,MAP2K4,MAPK1,MRAS,PAG1,PIK3CB,PPP3CA,PPP3CC,PPP3R1,PTPRC,RAC1,RAF1,RALA,RAP1A,RAP1B,RAP2B,RASD1
Calcium-induced T Lymphocyte Apoptosis	2.88	CABIN1,CALM1 (includes others),CD247,CHP1,HDAC2,HLA-DMB,ITPR1,ITPR3,ORAI1,PPP3CA,PPP3CC,PPP3R1,PRKCA,PRKCB,PRKCD,PRKCG
VEGF Family Ligand-Receptor Interactions	2.86	AKT1,AKT3,GRB2,MAP2K1,MAPK1,MRAS,PGF,PIK3CB,PRKCA,PRKCB,PRKCD,PRKCG,RAF1,RALA,RAP1A,RAP1B,RAP2B,RASD1,SHC1
CD28 Signaling in T Helper Cells	2.84	ACTR3,AKT1,AKT3,ARPC3,CALM1 (includes others),CARD11,CD247,CD28,CD86,CDC42,CHP1,GRB2,HLA-DMB,ITPR1,ITPR3,MAP2K1,MAP2K4,PIK3CB,PPP3CA,PPP3CC,PPP3R1,PTPN11,PTPRC,RAC1
Integrin Signaling	2.84	ACTG2,ACTN4,ACTR3,AKT1,AKT3,ARF4,ARF5,ARHGAP26,ARHGEF7,ARPC3,CDC42,GRB2,ITGA2,ITGAM,LIMS1,MAP2K1,MAP2K4,MAPK1,MPRIP,MRAS,NEDD9,PDGFB,PIK3CB,PPP1R12A,RAC1,RAF1,RALA,RAP1A,RAP1B,RAP2B,RASD1,RHOA,ROCK1,SHC1,TLN1,VCL
Xenobiotic Metabolism General Signaling Pathway	2.82	AHR,AKT1,AKT3,ARNT,CUL3,GCLC,GSTZ1,MAP2K1,MAP2K3,MAP2K4,MAP2K6,MAPK1,MGST2,MRAS,NFE2L2,PIK3CB,PRKCA,PRKCB,PRKCD,PRKCG,RAF1,RALA,RAP1A,RAP1B,RAP2B,RASD1,RBX1
Melanoma Signaling	2.81	AKT1,AKT3,MAP2K1,MAPK1,MDM2,MRAS,PIK3CB,RAF1,RALA,RAP1A,RAP1B,RAP2B,RASD1
3-phosphoinositide Degradation	2.81	CDC25C,DUSP5,FIG4,INPP5E,MTMR4,NUDT1,NUDT11,NUDT14,NUDT16,NUDT4,PGAM5,PIP4P2,PPP1CA,PPP1R12A,PPP2R5A,PPP3CA,PRUNE1,PTPA,PTPMT1,PTPN1,PTPN11,PTPN12,PTPN2,PTPRC,PXYLP1,SIRPA,SOCS3,STYXL1,WBP11
UVB-Induced MAPK Signaling	2.81	AKT1,EGFR,EIF4EBP1,MAP2K1,MAP2K4,MAPK1,PIK3CB,PRKCA,PRKCB,PRKCD,PRKCG,RPS6KA5,RPS6KB1
p53 Signaling	2.79	AKT1,AKT3,ATR,BBC3,BIRC5,CCNK,CDK2,COQ8A,CSNK1D,HDAC9,JMY,MDM2,MDM4,PCNA,PIAS1,PIK3CB,PRKDC,RRM2B,STAG1,TP73
Cancer Drug Resistance By Drug Efflux	2.77	AKT1,AKT3,ARAF,FOXO1,MAP2K1,MAPK1,MDM2,MRAS,PIK3CB,RAF1,RALA,RAP1A,RAP1B,RAP2B,RASD1
Axonal Guidance Signaling	2.77	ACTR3,ADAM10,ADAMTS7,AKT1,AKT3,ARHGEF7,ARPC3,BAIAP2,BMP8A,CDC42,CFL2,CHMP1A,CHP1,GNA15,GNAI1,GNAI2,GNAI3,GNAS,GNAT1,GNAT2,GNB5,GRB2,ITGA2,MAP2K1,MAPK1,MMP10,MMP15,MMP28,MRAS,MYL1,MYL4,MYL6B,NTNG1,PAPPA,PDGFB,PGF,PIK3CB,PITRM1,PPP3CA,PPP3CC,PPP3R1,PRKAG2,PRKAR2A,PRKAR2B,PRKCA,PRKCB,PRKCD,PRKCG,PSMD14,PTPN11,RAC1,RAF1,RALA,RAP1A,RAP1B,RAP2B,RASD1,RHOA,ROCK1,SEMA4D,SHC1,TUBA1A,TUBA3C/TUBA3D,TUBA4A,T…
RAR Activation	2.75	AKR1B1,AKT1,AKT3,ARID1A,CSNK2A2,DHRS4,GTF2H1,GTF2H5,MAP2K1,MAP2K4,MAPK1,NCOR2,PARP1,PBRM1,PHF10,PIK3CB,PNRC1,PRKAG2,PRKAR2A,PRKAR2B,PRKCA,PRKCB,PRKCD,PRKCG,PRMT1,PSMC5,RAC1,RDH10,RDH11,REL,SCAND1,SMARCC1,SRA1,STAT5B
Actin Nucleation by ARP-WASP Complex	2.74	ACTR3,ARPC3,BAIAP2,CDC42,GRB2,ITGA2,MRAS,PPP1R12A,RAC1,RALA,RAP1A,RAP1B,RAP2B,RASD1,RHOA,ROCK1
Adipogenesis pathway	2.71	AKT1,BMPR2,CEBPD,EBF1,EZH2,FBXW7,FGFR1,FOXO1,GTF2H1,GTF2H5,HAT1,HDAC2,HDAC3,HDAC9,KAT7,KDM1A,LPL,PAXIP1,PPARG,RBBP4,RPS6KB1,SIN3B,SIRT2,STAT5B,XBP1
Endocannabinoid Cancer Inhibition Pathway	2.69	AKT1,AKT3,ATF3,ATF4,CASQ1,CCNE1,CCNE2,GNAI1,GNAI2,GNAI3,MAP2K1,MAP2K3,MAP2K4,MAP2K6,MAPK1,MYC,PGF,PIK3CB,PRKAB2,PRKAG2,PRKAR2A,PRKAR2B,RAF1,RHOA,ROCK1,SPTLC2,TCF4
PI3K/AKT Signaling	2.69	AKT1,AKT3,EIF4EBP1,EPM2A,FOXO1,GHR,GRB2,GYS1,IL10RB,IL13RA2,ITGA2,JAK1,LIMS1,MAP2K1,MAPK1,MDM2,MRAS,PIK3CB,PPP2CA,PPP2R1B,PPP2R5A,PTPA,RAF1,RALA,RAP1A,RAP1B,RAP2B,RASD1,RPS6KB1,SHC1,YWHAG
Nur77 Signaling in T Lymphocytes	2.67	CABIN1,CALM1 (includes others),CD247,CD28,CD86,CHP1,CYCS,HDAC2,HDAC9,HLA-DMB,PPP3CA,PPP3CC,PPP3R1,SIN3B
IL-17 Signaling	2.65	AKT1,AKT3,CXCL10,JAK1,MAP2K1,MAP2K3,MAP2K4,MAP2K6,MAPK1,MRAS,PIK3CB,RALA,RAP1A,RAP1B,RAP2B,RASD1,TIMP1
Role of JAK family kinases in IL-6-type Cytokine Signaling	2.63	JAK1,MAP2K4,MAPK1,PTPN11,SOCS1,SOCS3,STAT3,STAT5B
Paxillin Signaling	2.63	ACTG2,ACTN4,ARHGEF7,CDC42,GIT2,GRB2,ITGA2,ITGAM,MAP2K4,MAPK1,MRAS,PIK3CB,PTPN12,RAC1,RALA,RAP1A,RAP1B,RAP2B,RASD1,TLN1,VCL
P2Y Purigenic Receptor Signaling Pathway	2.62	AKT1,AKT3,ATF4,GNAI1,GNAI2,GNAI3,GNB5,MAP2K1,MAPK1,MRAS,MYC,PIK3CB,PRKAG2,PRKAR2A,PRKAR2B,PRKCA,PRKCB,PRKCD,PRKCG,RAF1,RALA,RAP1A,RAP1B,RAP2B,RASD1
Hypoxia Signaling in the Cardiovascular System	2.61	AKT1,ARNT,ATF4,CSNK1D,LDHA,MDM2,SUMO1,UBE2B,UBE2C,UBE2E3,UBE2L3,UBE2L6,UBE2N,UBE2Q1,UBE2R2,UBE2Z
Growth Hormone Signaling	2.55	GHR,IGF1R,MAPK1,PIK3CB,PRKCA,PRKCB,PRKCD,PRKCG,RPS6KA2,RPS6KA5,RPS6KB1,SOCS1,SOCS3,SOCS7,STAT3,STAT5B
Pyridoxal 5'-phosphate Salvage Pathway	2.55	ARAF,CDK1,CDK2,CSNK1D,DAPK1,DYRK1A,HIPK1,MAP2K1,MAP2K3,MAP2K4,MAP2K6,MAPK1,NEK2,PIM1,PLK1,PRKCD
Signaling by Rho Family GTPases	2.54	ACTG2,ACTR3,ARHGEF17,ARHGEF7,ARPC3,BAIAP2,CDC42,CDC42EP1,CDH3,CFL2,CLIP1,CYBB,GNA15,GNAI1,GNAI2,GNAI3,GNAS,GNAT1,GNAT2,GNB5,ITGA2,MAP2K1,MAP2K4,MAPK1,MRAS,MYL1,MYL4,MYL6B,NEDD4,PARD6A,PIK3CB,PPP1R12A,RAC1,RAF1,RDX,RHOA,ROCK1,SEPTIN10,STMN1
PEDF Signaling	2.53	AKT1,AKT3,MAPK1,MRAS,PIK3CB,PPARG,RAC1,RAF1,RALA,RAP1A,RAP1B,RAP2B,RASD1,RHOA,ROCK1,SOD2,TCF4
PFKFB4 Signaling Pathway	2.53	ATF4,GNAS,HK2,MAP2K1,MAP2K3,MAP2K4,MAP2K6,MAPK1,PFKFB4,PRKAG2,PRKAR2A,PRKAR2B,RPS6KA5,TKT
CTLA4 Signaling in Cytotoxic T Lymphocytes	2.53	AKT1,AKT3,AP1M2,AP2S1,B2M,CD247,CD28,CD86,CLTB,CLTC,GRB2,HLA-F,PIK3CB,PPP2CA,PPP2R1B,PPP2R5A,PTPA,PTPN11
Mouse Embryonic Stem Cell Pluripotency	2.52	AKT1,AKT3,APC,BMPR2,GRB2,JAK1,MAP2K1,MAPK1,MRAS,MYC,PIK3CB,PTPN11,RAF1,RALA,RAP1A,RAP1B,RAP2B,RASD1,STAT3,TCF4
IL-6 Signaling	2.5	AKT1,AKT3,CSNK2A2,CYP19A1,GRB2,MAP2K1,MAP2K3,MAP2K4,MAP2K6,MAPK1,MRAS,PIK3CB,PTPN11,RAF1,RALA,RAP1A,RAP1B,RAP2B,RASD1,SHC1,SOCS1,SOCS3,STAT3
NF-κB Activation by Viruses	2.47	AKT1,AKT3,ITGA2,MAPK1,MRAS,PIK3CB,PRKCA,PRKCB,PRKCD,PRKCG,RAF1,RALA,RAP1A,RAP1B,RAP2B,RASD1,RIPK1
Role of MAPK Signaling in the Pathogenesis of Influenza	2.47	AKT1,AKT3,CXCL10,LCAT,MAP2K1,MAP2K3,MAP2K4,MAP2K6,MAPK1,MRAS,PRKCA,RAF1,RALA,RAP1A,RAP1B,RAP2B,RASD1
Assembly of RNA Polymerase II Complex	2.47	GTF2A2,GTF2E1,GTF2E2,GTF2H1,GTF2H5,POLR2A,POLR2B,POLR2D,POLR2G,POLR2L,TAF15,TAF9B
Granzyme B Signaling	2.47	BID,CYCS,LMNB1,NUMA1,PARP1,PRKDC
D-myo-inositol (1,4,5,6)-Tetrakisphosphate Biosynthesis	2.47	CDC25C,DUSP5,FIG4,MTMR4,NUDT1,NUDT11,NUDT14,NUDT16,NUDT4,PGAM5,PPP1CA,PPP1R12A,PPP2R5A,PPP3CA,PRUNE1,PTPA,PTPN1,PTPN11,PTPN12,PTPN2,PTPRC,PXYLP1,SIRPA,SOCS3,STYXL1,WBP11
D-myo-inositol (3,4,5,6)-tetrakisphosphate Biosynthesis	2.47	CDC25C,DUSP5,FIG4,MTMR4,NUDT1,NUDT11,NUDT14,NUDT16,NUDT4,PGAM5,PPP1CA,PPP1R12A,PPP2R5A,PPP3CA,PRUNE1,PTPA,PTPN1,PTPN11,PTPN12,PTPN2,PTPRC,PXYLP1,SIRPA,SOCS3,STYXL1,WBP11
RhoGDI Signaling	2.46	ACTG2,ACTR3,ARHGAP35,ARHGEF17,ARHGEF7,ARPC3,CD44,CDC42,CDH3,CFL2,DLC1,GNA15,GNAI1,GNAI2,GNAI3,GNAS,GNAT1,GNAT2,GNB5,GRIP1,ITGA2,MRAS,MYL1,MYL4,MYL6B,PPP1R12A,PRKCA,RAC1,RDX,RHOA,ROCK1
Phospholipase C Signaling	2.45	ARHGEF17,ARHGEF7,ATF4,CALM1 (includes others),CD247,CDC42,CHP1,GNAS,GNB5,GRB2,HDAC2,HDAC3,HDAC9,ITGA2,ITPR1,ITPR3,MAP2K1,MAPK1,MEF2A,MPRIP,MRAS,MYL1,MYL4,MYL6B,PPP1R12A,PPP3CA,PPP3CC,PPP3R1,PRKCA,PRKCB,PRKCD,PRKCG,RAC1,RAF1,RALA,RAP1A,RAP1B,RAP2B,RASD1,RHOA,SHC1
CDK5 Signaling	2.43	EGR1,GNAS,ITGA2,MAP2K1,MAPK1,MRAS,PPP1CA,PPP1R12A,PPP2CA,PPP2R1B,PPP2R5A,PRKAG2,PRKAR2A,PRKAR2B,PTPA,RAF1,RALA,RAP1A,RAP1B,RAP2B,RASD1
Xenobiotic Metabolism Signaling	2.42	AHR,ALDH18A1,ALDH1L2,ALDH6A1,ANKRA2,ARNT,CAMK2B,CES1,CUL3,CYP3A5,GCLC,GRIP1,GSTZ1,HS2ST1,MAP2K1,MAP2K3,MAP2K4,MAP2K6,MAPK1,MGST2,MRAS,NCOR2,NFE2L2,PIK3CB,PPP2CA,PPP2R1B,PPP2R5A,PRKCA,PRKCB,PRKCD,PRKCG,PTPA,RAF1,RALA,RAP1A,RAP1B,RAP2B,RASD1,RBX1,SCAND1,SMOX,SRA1,SUMO1,UST
PPARα/RXRα Activation	2.42	ABCA1,ACAA1,ACOX1,BMPR2,CAND1,GHR,GNA15,GNAS,GRB2,LPL,MAP2K1,MAP2K3,MAP2K4,MAP2K6,MAPK1,MRAS,NCOR2,PRKAB2,PRKAG2,PRKAR2A,PRKAR2B,PRKCA,PRKCB,RAF1,RALA,RAP1A,RAP1B,RAP2B,RASD1,SHC1,STAT5B,TGS1
Clathrin-mediated Endocytosis Signaling	2.38	ACTG2,ACTR3,AP1M2,AP2S1,APOD,ARPC3,ARRB1,CDC42,CHP1,CLTB,CLTC,CSNK2A2,DNM1,DNM1L,F2,GRB2,HSPA8,MDM2,PDGFB,PGF,PICALM,PIK3CB,PPP3CA,PPP3CC,PPP3R1,RAB4A,RAB5A,RAB5B,RAC1,SH3GL1,SNX9,UBA52
UVA-Induced MAPK Signaling	2.37	CYCS,EGFR,MAP2K4,MAPK1,MRAS,PARP1,PARP2,PARP6,PIK3CB,PRKCA,RALA,RAP1A,RAP1B,RAP2B,RASD1,RPS6KA2,RPS6KA5,RPS6KB1,TIPARP
Ceramide Signaling	2.36	AKT1,AKT3,CYCS,KSR1,MAP2K1,MAP2K4,MRAS,PIK3CB,PPP2CA,PPP2R1B,PPP2R5A,PTPA,RAF1,RALA,RAP1A,RAP1B,RAP2B,RASD1
Gαq Signaling	2.35	AKT1,AKT3,CALM1 (includes others),CDC42,CHP1,EPM2A,GNA15,GNAS,GNB5,GYS1,HTR2B,ITPR1,ITPR3,MAP2K1,MAPK1,MRAS,PIK3CB,PPP3CA,PPP3CC,PPP3R1,PRKCA,PRKCB,PRKCD,PRKCG,RAC1,RAF1,RHOA,ROCK1
Apelin Muscle Signaling Pathway	2.34	AKT1,AKT3,GNAS,MRAS,PRKAB2,PRKAG2,TFAM
Role of Macrophages, Fibroblasts and Endothelial Cells in Rheumatoid Arthritis	2.32	AKT1,AKT3,APC,ATF4,C5,CALM1 (includes others),CAMK2B,CEBPD,CEBPG,CHP1,CSF1,LRP6,MAP2K1,MAP2K3,MAP2K4,MAP2K6,MAPK1,MRAS,MYC,MYD88,PDGFB,PGF,PIK3CB,PPP3CA,PPP3CC,PPP3R1,PRKCA,PRKCB,PRKCD,PRKCG,RAC1,RAF1,RALA,RAP1A,RAP1B,RAP2B,RASD1,RHOA,RIPK1,ROCK1,ROR2,RYK,SOCS1,SOCS3,STAT3,TCF4,WNT3
Synaptic Long Term Depression	2.31	CACNB1,CRH,CTH,GNA15,GNAI1,GNAI2,GNAI3,GNAS,GNAT1,GNAT2,GRIA2,IGF1R,ITPR1,ITPR3,LCAT,MAP2K1,MAPK1,MRAS,PPP2CA,PPP2R1B,PPP2R5A,PRKCA,PRKCB,PRKCD,PRKCG,PTPA,RAF1,RALA,RAP1A,RAP1B,RAP2B,RASD1
Inhibition of ARE-Mediated mRNA Degradation Pathway	2.31	AGO2,AGO4,AKT1,AKT3,CNOT2,CNOT3,CNOT9,EXOSC10,EXOSC4,EXOSC7,MAPK1,PABPN1,PPP2CA,PPP2R1B,PPP2R5A,PRKAG2,PRKAR2A,PRKAR2B,PSMA8,PTPA,TNFSF8,YWHAG
Fc Epsilon RI Signaling	2.27	AKT1,AKT3,GRB2,MAP2K1,MAP2K3,MAP2K4,MAP2K6,MAPK1,MRAS,PIK3CB,PRKCA,PRKCB,PRKCD,PRKCG,PTPN11,RAC1,RAF1,RALA,RAP1A,RAP1B,RAP2B,RASD1
Regulation of the Epithelial-Mesenchymal Transition Pathway	2.25	AKT1,AKT3,APC,ARAF,EGFR,EGR1,FGFR1,GRB2,JAK1,MAP2K1,MAP2K3,MAP2K4,MAP2K6,MAPK1,MRAS,NOTCH1,NOTCH3,PARD6A,PIK3CB,PSENEN,PTPN11,RAF1,RALA,RAP1A,RAP1B,RAP2B,RASD1,RHOA,STAT3,TCF4,WNT3
Gα12/13 Signaling	2.24	AKT1,AKT3,CDC42,CDH3,F2,LPAR6,MAP2K1,MAP2K4,MAPK1,MEF2A,MRAS,MYL1,MYL4,MYL6B,PIK3CB,RAF1,RALA,RAP1A,RAP1B,RAP2B,RASD1,RHOA,ROCK1
Sumoylation Pathway	2.24	CDC42,DAXX,DNMT3A,HDAC2,KDM1A,MAP2K4,MDM2,NR3C1,PCNA,PIAS1,RAC1,RFC3,RFC4,RHOA,RNF4,SENP5,SENP6,SUMO1,SUMO2,SUMO3
Dopamine-DARPP32 Feedback in cAMP Signaling	2.23	ATF4,CALM1 (includes others),CHP1,CREM,CSNK1D,CSNK1E,CSNK1G1,GNAI1,GNAI2,GNAI3,GNAS,ITPR1,ITPR3,PPP1CA,PPP1R12A,PPP2CA,PPP2R1B,PPP2R5A,PPP3CA,PPP3CC,PPP3R1,PRKAG2,PRKAR2A,PRKAR2B,PRKCA,PRKCB,PRKCD,PRKCG,PTPA
GP6 Signaling Pathway	2.22	ADAM10,AKT1,AKT3,APBB1IP,CALM1 (includes others),COL18A1,COL4A3,COL4A4,COL5A1,COL9A1,COL9A2,FGA,FGB,ITPR1,PIK3CB,PRKCA,PRKCB,PRKCD,PRKCG,RAC1,RAP1B,TLN1
FGF Signaling	2.21	AKT1,AKT3,ATF4,FGFR1,GRB2,ITPR1,MAP2K1,MAP2K3,MAP2K6,MAPK1,PIK3CB,PRKCA,PTPN11,RAC1,RAF1,RPS6KA5,STAT3
Ephrin B Signaling	2.2	CDC42,CFL2,GNA15,GNAI1,GNAI2,GNAI3,GNAS,GNAT1,GNAT2,GNB5,MAPK1,MRAS,RAC1,RHOA,ROCK1
Colorectal Cancer Metastasis Signaling	2.18	AKT1,AKT3,APC,APPL1,ARRB1,BIRC5,CDC42,EGFR,GNAS,GNB5,GRB2,GRK3,JAK1,LRP6,MAP2K1,MAP2K4,MAPK1,MLH1,MMP10,MMP15,MMP19,MMP28,MRAS,MYC,PGF,PIK3CB,PRKAG2,PRKAR2A,PRKAR2B,RAC1,RALA,RAP1A,RAP1B,RAP2B,RASD1,RHOA,STAT3,TCF4,WNT3
RhoA Signaling	2.18	ABL2,ACTG2,ACTR3,ANLN,ARHGAP35,ARPC3,BAIAP2,CDC42EP1,CFL2,DLC1,IGF1R,LPAR6,MPRIP,MYL1,MYL4,MYL6B,NEDD4,PPP1R12A,RDX,RHOA,ROCK1,SEPTIN10
D-myo-inositol-5-phosphate Metabolism	2.18	CDC25C,DUSP5,FIG4,MTMR4,NUDT1,NUDT11,NUDT14,NUDT16,NUDT4,PGAM5,PIP4P2,PPP1CA,PPP1R12A,PPP2R5A,PPP3CA,PRUNE1,PTPA,PTPN1,PTPN11,PTPN12,PTPN2,PTPRC,PXYLP1,SIRPA,SOCS3,STYXL1,WBP11
BER pathway	2.18	LIG1,PARP1,PCNA,POLE,XRCC1
Caveolar-mediated Endocytosis Signaling	2.15	ACTG2,B2M,COPB2,COPE,COPZ1,EGFR,FLOT1,FLOT2,HLA-F,ITGA2,ITGAM,PRKCA,PTPN1,RAB5A,RAB5B
Aryl Hydrocarbon Receptor Signaling	2.13	AHR,ALDH18A1,ALDH1L2,ALDH6A1,ARNT,ATR,CCNA2,CCNE1,CCNE2,CDK2,DCT,DHFR,GSTZ1,MAPK1,MCM7,MDM2,MGST2,MYC,NCOR2,NEDD8,NFE2L2,NFIX,SLC35A2,TFDP1,TP73
Role of NANOG in Mammalian Embryonic Stem Cell Pluripotency	2.12	AKT1,AKT3,APC,BMP8A,BMPR2,GATA4,GRB2,JAK1,MAP2K1,MAPK1,MRAS,PIK3CB,RAF1,RALA,RAP1A,RAP1B,RAP2B,RASD1,SHC1,STAT3,WNT3
Calcium Signaling	2.06	ATF4,ATP2C1,CABIN1,CACNB1,CALM1 (includes others),CALR,CAMK2B,CASQ1,CHP1,GRIA2,HDAC2,HDAC3,HDAC9,ITPR1,ITPR3,MAPK1,MCU,MEF2A,MYL1,MYL4,MYL6B,PPP3CA,PPP3CC,PPP3R1,PRKAG2,PRKAR2A,PRKAR2B,RAP1A,RAP1B,RAP2B,TNNI1,TNNI3,TRDN
GADD45 Signaling	2.06	ATR,CCNE1,CCNE2,CDK1,CDK2,PCNA
Cardiac Hypertrophy Signaling (Enhanced)	2.05	AKAP13,AKT1,AKT3,ATF6,BMPR2,CALM1 (includes others),CAMK2B,CHP1,CTF1,CYBB,EIF2B5,EIF4EBP1,FGFR1,GATA4,GHR,GNA15,GNAI1,GNAI2,GNAI3,GNAS,HDAC2,HDAC3,HDAC9,IGF1R,IL10RB,IL13RA2,ITGA2,ITPR1,ITPR3,MAP2K1,MAP2K3,MAP2K4,MAP2K6,MAPK1,MEF2A,MRAS,MYC,PDE12,PDE4C,PDE6G,PDE6H,PDE7A,PIK3CB,PLN,PPP3CA,PPP3CC,PPP3R1,PRKAG2,PRKAR2A,PRKAR2B,PRKCA,PRKCB,PRKCD,PRKCG,RAF1,RALA,RAP1A,RAP1B,RAP2B,RASD1,RHOA,ROCK1,RPS6…
Angiopoietin Signaling	2.04	AKT1,AKT3,ANGPTL1,BIRC5,FOXO1,GRB2,MRAS,PIK3CB,PTPN11,RALA,RAP1A,RAP1B,RAP2B,RASD1,STAT5B
Systemic Lupus Erythematosus In T Cell Signaling Pathway	1.99	AKT1,AKT3,ATF4,B2M,CASQ1,CD247,CD28,CD44,CD86,CDC42,CHP1,CREM,GNAI1,GNAI2,GNAI3,GRB2,HLA-DMB,HLA-DPA1,HLA-F,HLA-G,ITPR1,MAP2K1,MAP2K3,MAP2K4,MAP2K6,MAPK1,MRAS,ORAI1,PIK3CB,PPP2CA,PPP2R1B,PPP2R5A,PPP3CA,PPP3CC,PPP3R1,PTPA,RAB4A,RAC1,RALA,RAP1A,RAP1B,RAP2B,RASD1,RDX,RHOA,ROCK1,RPS6KB1,STAT3
Necroptosis Signaling Pathway	1.98	CAMK2B,CHP1,CYBB,DAPK1,DNM1L,JAK1,MDM2,PAM16,PGAM5,PPIF,PPP3CA,PPP3CC,PPP3R1,RBCK1,RIPK1,RNF31,SLC25A13,SLC25A3,SLC25A5,TIMM17A,TIMM50,TIMM8B,TOMM40L,TOMM5,VDAC1,VDAC3
BMP signaling pathway	1.95	BMP8A,BMPR2,GRB2,MAP2K1,MAP2K4,MAPK1,MRAS,PRKAG2,PRKAR2A,PRKAR2B,RAF1,RALA,RAP1A,RAP1B,RAP2B,RASD1
Amyloid Processing	1.95	AKT1,AKT3,BACE1,CSNK1D,CSNK1E,CSNK2A2,MAPK1,PRKAG2,PRKAR2A,PRKAR2B,PSENEN
3-phosphoinositide Biosynthesis	1.94	CDC25C,CDIPT,DUSP5,FIG4,MTMR4,NUDT1,NUDT11,NUDT14,NUDT16,NUDT4,PGAM5,PIK3CB,PPP1CA,PPP1R12A,PPP2R5A,PPP3CA,PRUNE1,PTPA,PTPN1,PTPN11,PTPN12,PTPN2,PTPRC,PXYLP1,SIRPA,SOCS3,STYXL1,WBP11
iCOS-iCOSL Signaling in T Helper Cells	1.94	AKT1,AKT3,CALM1 (includes others),CAMK2B,CD247,CD28,CD86,CHP1,GRB2,HLA-DMB,ITPR1,ITPR3,PIK3CB,PLEKHA3,PPP3CA,PPP3CC,PPP3R1,PTPRC,RAC1,SHC1
IL-1 Signaling	1.92	GNA15,GNAI1,GNAI2,GNAI3,GNAS,GNAT1,GNAT2,GNB5,MAP2K3,MAP2K4,MAP2K6,MAPK1,MRAS,MYD88,PRKAG2,PRKAR2A,PRKAR2B
T Cell Exhaustion Signaling Pathway	1.91	AKT1,AKT3,BMPR2,CD28,CD86,FOXO1,HLA-DMB,HLA-DPA1,HLA-F,HLA-G,IL10RB,JAK1,MAP2K4,MAPK1,MGAT5,MRAS,PIK3CB,PPP2CA,PPP2R1B,PPP2R5A,PTPA,PTPN11,RALA,RAP1A,RAP1B,RAP2B,RASD1,STAT3
IL-4 Signaling	1.9	AKT1,AKT3,GRB2,HLA-DMB,JAK1,MRAS,NR3C1,PIK3CB,RALA,RAP1A,RAP1B,RAP2B,RASD1,RPS6KB1,SHC1,SOCS1
Agrin Interactions at Neuromuscular Junction	1.89	ACTG2,ARHGEF7,CDC42,EGFR,ITGA2,MAP2K4,MAPK1,MRAS,PKLR,RAC1,RALA,RAP1A,RAP1B,RAP2B,RASD1
Tetrahydrofolate Salvage from 5,10-methenyltetrahydrofolate	1.89	MTHFD1,MTHFD1L,MTHFD2,MTHFD2L
Thyroid Cancer Signaling	1.84	AKT1,AKT3,FOXO1,MAP2K1,MAPK1,MRAS,MYC,PIK3CB,RALA,RAP1A,RAP1B,RAP2B,RASD1,SHC1,TCF4
Endoplasmic Reticulum Stress Pathway	1.83	ATF4,ATF6,CALR,EIF2S1,MBTPS2,XBP1
PPAR Signaling	1.81	GRB2,MAP2K1,MAPK1,MRAS,NCOR2,PDGFB,PDGFRA,PPARG,RAF1,RALA,RAP1A,RAP1B,RAP2B,RASD1,SCAND1,SHC1,SRA1,STAT5B
Type I Diabetes Mellitus Signaling	1.8	BID,CD247,CD28,CD86,CYCS,HLA-DMB,HLA-F,HLA-G,JAK1,MAP2K3,MAP2K4,MAP2K6,MAPK1,MYD88,PIAS1,RIPK1,SOCS1,SOCS3,SOCS7
tRNA Charging	1.8	AARS1,AARS2,DARS1,EARS2,FARS2,GARS1,IARS1,KARS1,LARS1,MARS1,RARS1,SARS1,VARS2,YARS1,YARS2
Nitric Oxide Signaling in the Cardiovascular System	1.8	AKT1,AKT3,BDKRB2,CALM1 (includes others),ITPR1,ITPR3,MAP2K1,MAPK1,PGF,PIK3CB,PLN,PRKAG2,PRKAR2A,PRKAR2B,PRKCA,PRKCB,PRKCD,PRKCG,SLC7A1
Glioma Invasiveness Signaling	1.78	CD44,CDC42,HMMR,MAPK1,MRAS,PIK3CB,RAC1,RALA,RAP1A,RAP1B,RAP2B,RASD1,RHOA,TIMP1
ILK Signaling	1.76	ACTG2,ACTN4,AKT1,AKT3,ATF4,CDC42,CFL2,LIMS1,MAP2K4,MAP2K6,MAPK1,MYC,MYL1,MYL4,MYL6B,PGF,PIK3CB,PPP1R12A,PPP2CA,PPP2R1B,PPP2R5A,PTPA,RAC1,RHOA,RICTOR,RPS6KA5,TMSB10/TMSB4X,TMSB4Y,VCL
Relaxin Signaling	1.76	AKT1,AKT3,CTH,GNA15,GNAI1,GNAI2,GNAI3,GNAS,GNAT1,GNAT2,GNB5,MAP2K1,MAPK1,MRAS,PDE12,PDE4C,PDE6G,PDE6H,PDE7A,PIK3CB,PRKAG2,PRKAR2A,PRKAR2B,RAP1A,RAP1B
Aldosterone Signaling in Epithelial Cells	1.76	ASIC3,DNAJA1,DNAJB1,DNAJB5,DNAJC10,DNAJC13,DNAJC30,DNAJC8,DNAJC9,HSPA13,HSPA14,HSPA8,HSPB11,ITPR1,ITPR3,MAP2K1,MAPK1,NEDD4,PIK3CB,PRKCA,PRKCB,PRKCD,PRKCG,RAF1,SACS,SCNN1B
Cdc42 Signaling	1.73	ACTR3,APC,ARPC3,B2M,BAIAP2,CD247,CDC42,CFL2,CLIP1,EXOC2,EXOC5,HLA-DMB,HLA-DPA1,HLA-F,HLA-G,ITGA2,MAP2K4,MAPK1,MPRIP,MYL1,MYL4,MYL6B,PARD6A,PPP1R12A,RAF1,RALA
Apoptosis Signaling	1.71	BAK1,BID,CDK1,CYCS,MAP2K1,MAP2K4,MAPK1,MRAS,PARP1,PRKCA,RAF1,RALA,RAP1A,RAP1B,RAP2B,RASD1,ROCK1
HOTAIR Regulatory Pathway	1.69	AGO2,AGO4,AKT1,AKT3,BRD4,CD44,DZIP3,EED,EZH2,HDAC2,KDM1A,KMT2C,MDM2,MMP10,MMP15,MMP19,MMP28,MYC,PIK3CB,RBBP4,ROCK1,STAT3,TCF4,WNT3,YY1
Corticotropin Releasing Hormone Signaling	1.66	ATF4,CACNB1,CALM1 (includes others),CRH,CTH,GNAI1,GNAI2,GNAI3,GNAS,ITPR1,ITPR3,MAP2K1,MAPK1,MEF2A,PRKAG2,PRKAR2A,PRKAR2B,PRKCA,PRKCB,PRKCD,PRKCG,RAF1,RAP1A,RAP1B
HIPPO signaling	1.62	CD44,CSNK1D,CSNK1E,ITCH,MOB1A,NF2,PPP1CA,PPP1R12A,PPP2CA,PPP2R1B,PPP2R5A,PTPA,SAV1,TJP2,YWHAG
Cleavage and Polyadenylation of Pre-mRNA	1.58	CPSF2,CSTF1,CSTF2,PABPN1
IL-7 Signaling Pathway	1.56	AKT1,AKT3,BAK1,CDK2,EBF1,FOXO1,GRB2,JAK1,MAPK1,MYC,PIK3CB,SHC1,SOCS1,STAT5B
Mismatch Repair in Eukaryotes	1.54	EXO1,MLH1,PCNA,RFC3,RFC4
Apelin Cardiomyocyte Signaling Pathway	1.52	AKT1,AKT3,ARNT,GNAI1,GNAI2,GNAI3,ITPR1,MAPK1,MYL1,MYL4,MYL6B,PIK3CB,PLN,PRKCA,PRKCB,PRKCD,PRKCG
Natural Killer Cell Signaling	1.49	AKT1,AKT3,B2M,CD247,CDC42,CFL2,COL18A1,GRB2,HLA-F,HLA-G,HSPA14,HSPA8,KLRC1,MAP2K1,MAP2K3,MAPK1,MRAS,MYD88,PIK3CB,PTPN11,PVR,RAC1,RAF1,RALA,RAP1A,RAP1B,RAP2B,RASD1,ROCK1
nNOS Signaling in Neurons	1.49	CALM1 (includes others),CHP1,PPP3CA,PPP3CC,PPP3R1,PRKCA,PRKCB,PRKCD,PRKCG,RASD1
Apelin Adipocyte Signaling Pathway	1.47	CYBB,GNAI1,GNAI2,GNAI3,GPX4,GSTZ1,MAPK1,MGST2,PRDX6,PRKAB2,PRKAG2,PRKAR2A,PRKAR2B,SOD1
NF-κB Signaling	1.45	AKT1,AKT3,ARAF,BMPR2,CARD11,CSNK2A2,EGFR,FGFR1,GHR,HDAC2,IGF1R,IGF2R,MAP2K6,MRAS,MYD88,PDGFRA,PIK3CB,PRKCB,RAF1,RALA,RAP1A,RAP1B,RAP2B,RASD1,RIPK1,UBE2N
RAN Signaling	1.44	IPO5,KPNA2,KPNA3,KPNA4,KPNB1
Adrenomedullin signaling pathway	1.42	AKT1,AKT3,ARAF,ARNT,CALM1 (includes others),CTH,GNA15,GNAS,GRB2,ITPR1,ITPR3,MAP2K1,MAP2K3,MAP2K4,MAP2K6,MAPK1,MRAS,PIK3CB,PPARG,PRKAG2,PRKAR2A,PRKAR2B,RAF1,RALA,RAP1A,RAP1B,RAP2B,RASD1,SHC1
PD-1, PD-L1 cancer immunotherapy pathway	1.41	AKT1,AKT3,B2M,CD247,CD28,CDK2,CIP2A,CSNK2A2,FBXO38,HLA-DMB,HLA-DPA1,HLA-F,HLA-G,JAK1,PIK3CB,PTPN11,STAT5B
Fcγ Receptor-mediated Phagocytosis in Macrophages and Monocytes	1.38	ACTG2,ACTR3,AKT1,AKT3,ARPC3,CDC42,FGR,MAPK1,PRKCA,PRKCB,PRKCD,PRKCG,RAC1,RPS6KB1,TLN1,VAMP3
Cholesterol Biosynthesis I	1.37	CYP51A1,DHCR7,EBP,FDFT1,HSD17B7,LBR,MSMO1,NSDHL
Cholesterol Biosynthesis II (via 24,25-dihydrolanosterol)	1.37	CYP51A1,DHCR7,EBP,FDFT1,HSD17B7,LBR,MSMO1,NSDHL
Cholesterol Biosynthesis III (via Desmosterol)	1.37	CYP51A1,DHCR7,EBP,FDFT1,HSD17B7,LBR,MSMO1,NSDHL
DNA Double-Strand Break Repair by Homologous Recombination	1.35	BRCA2,LIG1,RAD50,RAD51
Leptin Signaling in Obesity	1.33	AKT1,AKT3,FOXO1,GRB2,MAP2K1,MAPK1,PIK3CB,PRKAG2,PRKAR2A,PRKAR2B,PTPN11,SOCS3,STAT3
Tec Kinase Signaling	1.33	ACTG2,CDC42,FGR,GNA15,GNAI1,GNAI2,GNAI3,GNAS,GNAT1,GNAT2,GNB5,ITGA2,JAK1,MAP2K4,MRAS,PIK3CB,PRKCA,PRKCB,PRKCD,PRKCG,RAC1,RHOA,STAT3,STAT5B
Superpathway of Cholesterol Biosynthesis	1.32	ACAA2,CYP51A1,DHCR7,EBP,FDFT1,FDPS,GGPS1,HMGCR,HMGCS1,HSD17B7,LBR,MSMO1,MVK,NSDHL
*Negative logarithm of the Fisher Exact p-value which represents the probability that the pathway is not over-represented among the respective dataset of genes, where a value of 1.3 is equivalent to a p-value of 0.05.

## Sheet: Play
Ingenuity Canonical Pathways	-log(p-value)*	Molecules
Phosphatidylcholine Biosynthesis I	2.59	CEPT1,PHKA1
Choline Biosynthesis III	2.29	CEPT1,PHKA1
Senescence Pathway	2.07	CCNB3,ELF4,PML,PTEN,SQSTM1
Ovarian Cancer Signaling	1.6	FZD4,PTEN,PTGS2
D-myo-inositol (1,4,5,6)-Tetrakisphosphate Biosynthesis	1.54	MTMR9,PPFIBP2,PTEN
D-myo-inositol (3,4,5,6)-tetrakisphosphate Biosynthesis	1.54	MTMR9,PPFIBP2,PTEN
Cancer Drug Resistance By Drug Efflux	1.47	PTEN,PTGS2
3-phosphoinositide Degradation	1.44	MTMR9,PPFIBP2,PTEN
D-myo-inositol-5-phosphate Metabolism	1.44	MTMR9,PPFIBP2,PTEN
Small Cell Lung Cancer Signaling	1.36	PTEN,PTGS2
Hypoxia Signaling in the Cardiovascular System	1.36	PTEN,UBE2G2
3-phosphoinositide Biosynthesis	1.34	MTMR9,PPFIBP2,PTEN
*Negative logarithm of the Fisher Exact p-value which represents the probability that the pathway is not over-represented among the respective dataset of genes, where a value of 1.3 is equivalent to a p-value of 0.05.

## Sheet: Sameness
Ingenuity Canonical Pathways	-log(p-value)*	Molecules
NF-κB Signaling	4.06	AZI2,EIF2AK2,FCER1G,FLT1,IL1RN,IRAK3,MALT1,NTRK2,PIK3R1,PRKACB,RALB,TLR4,TNFSF13B
B Cell Receptor Signaling	3.8	CAMK2D,CFL2,EBF1,INPP5F,MALT1,MAP3K4,MAPK13,PDPK1,PIK3R1,PPP3CA,PTEN,PTK2,RALB
Clathrin-mediated Endocytosis Signaling	3.67	AAK1,AP1S2,CD2AP,F2R,ITGB8,MYO6,PIK3R1,PPP3CA,RAB11A,RAB4A,SH3GLB1,TSG101,USP9X
RAR Activation	3.56	CCNH,KAT2B,MAPK13,MNAT1,PDPK1,PIK3R1,PML,PRKACB,PRKCE,PRKCH,PTEN,SMAD2,SMARCD1
AMPK Signaling	3.01	AK4,AK5,CAMKK2,KAT2B,MAPK13,PFKFB1,PIK3R1,PPP2R5E,PRKAA1,PRKACB,RAB11A,RAB1A,SMARCD1
Cardiac Hypertrophy Signaling (Enhanced)	2.79	CAMK2D,EDN1,FZD4,GNG2,IL17RE,INPP5F,MAP3K4,MAPK13,PDE4B,PDE6D,PIK3R1,PPP3CA,PRKACB,PRKCE,PRKCH,PTEN,PTGS2,PTK2,RALB,TNFSF10,TNFSF13B
Hepatic Fibrosis Signaling Pathway	2.66	CNR1,EDN1,FLT1,FZD4,IL1RN,IRAK3,MAPK13,PIK3R1,PRKACB,PRKCE,PRKCH,PTEN,PTK2,RALB,RHOD,SMAD2,TLR4
Tec Kinase Signaling	2.62	FCER1G,GNG2,PIK3R1,PRKCE,PRKCH,PTK2,RHOD,TLR4,TNFSF10,YES1
HGF Signaling	2.62	ELF4,MAP3K4,PIK3R1,PRKCE,PRKCH,PTGS2,PTK2,RALB
ErbB Signaling	2.49	MAPK13,NCK1,PDPK1,PIK3R1,PRKCE,PRKCH,RALB
Fc Epsilon RI Signaling	2.41	FCER1G,INPP5F,MAPK13,PDPK1,PIK3R1,PRKCE,PRKCH,RALB
Cholecystokinin/Gastrin-mediated Signaling	2.39	CREM,IL1RN,PRKCE,PRKCH,PTGS2,PTK2,RALB,RHOD
GP6 Signaling Pathway	2.39	ADAM10,COL11A1,FCER1G,PDPK1,PIK3R1,PRKCE,PRKCH,PTK2
Fcγ Receptor-mediated Phagocytosis in Macrophages and Monocytes	2.34	NCK1,PIK3R1,PRKCE,PRKCH,PTEN,RAB11A,YES1
Role of Pattern Recognition Receptors in Recognition of Bacteria and Viruses	2.34	DDX58,EIF2AK2,NOD1,PIK3R1,PRKCE,PRKCH,TLR4,TNFSF10,TNFSF13B
Macropinocytosis Signaling	2.33	ITGB8,PIK3R1,PRKCE,PRKCH,RALB,USP6NL
Thrombin Signaling	2.32	CAMK2D,F2R,GNG2,MAPK13,PDPK1,PIK3R1,PRKCE,PRKCH,PTK2,RALB,RHOD
Glucocorticoid Receptor Signaling	2.31	CCNH,IL1RN,KAT2B,MAPK13,MNAT1,NCOA2,PIK3R1,PPP3CA,PRKAA1,PRKACB,PTGS2,RALB,SMAD2,SMARCD1,TSG101
PTEN Signaling	2.31	FLT1,INPP5F,NTRK2,PDPK1,PIK3R1,PTEN,PTK2,RALB
LPS-stimulated MAPK Signaling	2.17	MAPK13,PIK3R1,PRKCE,PRKCH,RALB,TLR4
Colorectal Cancer Metastasis Signaling	2.14	APC,FZD4,GNG2,MMP17,PIK3R1,PRKACB,PTGER4,PTGS2,RALB,RHOD,SMAD2,TLR4
Prolactin Signaling	2.12	PDPK1,PIK3R1,PRKCE,PRKCH,PRLR,RALB
Androgen Signaling	2.1	CCNH,GNG2,KAT2B,MNAT1,NCOA2,PRKACB,PRKCE,PRKCH
Nitric Oxide Signaling in the Cardiovascular System	2.08	FLT1,GUCY1A1,PIK3R1,PRKAA1,PRKACB,PRKCE,PRKCH
Hepatic Cholestasis	2.07	CYP7B1,IL1RN,IRAK3,MAP3K4,PRKACB,PRKCE,PRKCH,TLR4,TNFSF10,TNFSF13B
HIPPO signaling	2.07	DLG3,PATJ,PPP2R5E,RASSF6,SMAD2,STK3
Ovarian Cancer Signaling	2.06	APC,EDN1,FZD4,PIK3R1,PRKACB,PTEN,PTGS2,RALB
Natural Killer Cell Signaling	2.04	CFL2,FCER1G,MAP3K4,MAPK13,MICA,NCK1,PIK3R1,RALB,TNFSF10,WIPF1
Salvage Pathways of Pyrimidine Ribonucleotides	2.04	AK4,AK5,EIF2AK2,GRK5,PRKAA1,PRKCE,PRKCH
PI3K Signaling in B Lymphocytes	2.03	CAMK2D,MALT1,PDPK1,PIK3R1,PPP3CA,PTEN,RALB,TLR4
White Adipose Tissue Browning Pathway	2.03	CAMKK2,FCER1G,GUCY1A1,MAPK13,PRKAA1,PRKACB,SLC16A1,THRB
IL-8 Signaling	2.02	FLT1,GNG2,IRAK3,PIK3R1,PRKCE,PRKCH,PTGS2,PTK2,RALB,RHOD
Mechanisms of Viral Exit from Host Cells	2.01	PRKCE,PRKCH,SH3GLB1,TSG101
GNRH Signaling	1.93	CAMK2D,GNG2,MAP3K4,MAPK13,PRKACB,PRKCE,PRKCH,PTK2,RALB
D-myo-inositol (1,3,4)-trisphosphate Biosynthesis	1.9	INPP5F,ITPKB,PTEN
Axonal Guidance Signaling	1.89	ABLIM1,ADAM10,CFL2,FZD4,GNG2,MMP17,NCK1,NTRK2,PAPPA,PIK3R1,PPP3CA,PRKACB,PRKCE,PRKCH,PTK2,RALB,RHOD,WIPF1
Inhibition of ARE-Mediated mRNA Degradation Pathway	1.89	DCP1A,MAPK13,PPP2R5E,PRKACB,TNFSF10,TNFSF13B,XRN1
Integrin Signaling	1.88	ASAP1,ITGB8,NCK1,NEDD9,PIK3R1,PTEN,PTK2,RALB,RHOD,WIPF1
Systemic Lupus Erythematosus In B Cell Signaling Pathway	1.88	INPP5F,ISG15,MALT1,PDPK1,PIK3R1,PPP3CA,PRKCE,PRKCH,RALB,TNFSF10,TNFSF13B,YES1
Senescence Pathway	1.88	CCNB3,ELF4,HIPK2,KAT2B,PIK3R1,PML,PPP2R5E,PPP3CA,PTEN,RALB,SMAD2,SQSTM1
ErbB4 Signaling	1.87	PDPK1,PIK3R1,PRKCE,PRKCH,RALB
FAK Signaling	1.81	ASAP1,PDPK1,PIK3R1,PTEN,PTK2,RALB
Renin-Angiotensin Signaling	1.8	MAPK13,PIK3R1,PRKACB,PRKCE,PRKCH,PTK2,RALB
CCR3 Signaling in Eosinophils	1.77	CFL2,GNG2,MAPK13,PIK3R1,PRKCE,PRKCH,RALB
Neuregulin Signaling	1.75	PDPK1,PIK3R1,PRKCE,PRKCH,PTEN,RALB
ILK Signaling	1.75	CFL2,ITGB8,PDPK1,PIK3R1,PPP2R5E,PTEN,PTGS2,PTK2,RHOD
Ephrin A Signaling	1.75	ADAM10,CFL2,PIK3R1,PTK2
Hypoxia Signaling in the Cardiovascular System	1.75	EDN1,PTEN,UBE2G2,UBE2K,UBE2W
Molecular Mechanisms of Cancer	1.74	APC,CAMK2D,CDK9,FZD4,HIPK2,MAPK13,PIK3R1,PRKACB,PRKCE,PRKCH,PTK2,RALB,RASGRF2,RHOD,SMAD2
Sertoli Cell-Sertoli Cell Junction Signaling	1.74	AFDN,GUCY1A1,MAP3K4,MAPK13,OCLN,PRKACB,PTEN,RALB,SPTBN1
Production of Nitric Oxide and Reactive Oxygen Species in Macrophages	1.72	MAP3K4,MAPK13,PIK3R1,PPP2R5E,PRKCE,PRKCH,RHOD,SPI1,TLR4
Glioma Invasiveness Signaling	1.72	F2R,PIK3R1,PTK2,RALB,RHOD
Pyridoxal 5'-phosphate Salvage Pathway	1.72	EIF2AK2,GRK5,PRKAA1,PRKCE,PRKCH
SAPK/JNK Signaling	1.71	FCER1G,GNG2,MAP3K4,MAP4K5,PIK3R1,RALB
UVC-Induced MAPK Signaling	1.69	MAPK13,PRKCE,PRKCH,RALB
Amyloid Processing	1.69	MAPK13,MARK1,PRKACB,PRKCE
Estrogen Receptor Signaling	1.69	CFL2,GNG2,MED12,MED13L,MMP17,NCOA2,PIK3R1,PRKAA1,PRKACB,PRKCE,PRKCH,PTEN,RALB
HMGB1 Signaling	1.68	KAT2B,MAPK13,PIK3R1,RALB,RHOD,TLR4,TNFSF10,TNFSF13B
Toll-like Receptor Signaling	1.68	EIF2AK2,IL1RN,IRAK3,MAPK13,TLR4
Role of p14/p19ARF in Tumor Suppression	1.68	NPM1,PIK3R1,SENP3
Neuropathic Pain Signaling In Dorsal Horn Neurons	1.68	CAMK2D,NTRK2,PIK3R1,PRKACB,PRKCE,PRKCH
p70S6K Signaling	1.67	F2R,PDPK1,PIK3R1,PPP2R5E,PRKCE,PRKCH,RALB
UVB-Induced MAPK Signaling	1.66	MAPK13,PIK3R1,PRKCE,PRKCH
IL-12 Signaling and Production in Macrophages	1.66	JMJD6,MAPK13,PIK3R1,PRKCE,PRKCH,SPI1,TLR4
Telomerase Signaling	1.64	ELF4,PDPK1,PIK3R1,PPP2R5E,RALB,TERF1
Erythropoietin Signaling	1.64	PDPK1,PIK3R1,PRKCE,PRKCH,RALB
IL-3 Signaling	1.64	PIK3R1,PPP3CA,PRKCE,PRKCH,RALB
Paxillin Signaling	1.62	ITGB8,MAPK13,NCK1,PIK3R1,PTK2,RALB
IL-7 Signaling Pathway	1.62	EBF1,MAPK13,PDPK1,PIK3R1,PTK2
Leukocyte Extravasation Signaling	1.61	AFDN,MAP3K4,MAPK13,MMP17,PIK3R1,PRKCE,PRKCH,PTK2,WIPF1
eNOS Signaling	1.59	FLT1,GUCY1A1,PDPK1,PIK3R1,PRKAA1,PRKACB,PRKCE,PRKCH
PEDF Signaling	1.58	HNF1B,MAPK13,PIK3R1,RALB,TCF12
Germ Cell-Sertoli Cell Junction Signaling	1.56	AFDN,CFL2,MAP3K4,PDPK1,PIK3R1,PTK2,RALB,RHOD
Superpathway of D-myo-inositol (1,4,5)-trisphosphate Metabolism	1.56	INPP5F,ITPKB,PTEN
NF-κB Activation by Viruses	1.55	EIF2AK2,PIK3R1,PRKCE,PRKCH,RALB
Virus Entry via Endocytic Pathways	1.54	AP1S2,ITGB8,PIK3R1,PRKCE,PRKCH,RALB
HER-2 Signaling in Breast Cancer	1.54	ITGB8,PIK3R1,PRKCE,PRKCH,RALB
Dopamine-DARPP32 Feedback in cAMP Signaling	1.53	CAMKK2,CREM,GUCY1A1,PPP2R5E,PPP3CA,PRKACB,PRKCE,PRKCH
Insulin Receptor Signaling	1.51	INPP5F,NCK1,PDPK1,PIK3R1,PRKACB,PTEN,RALB
Rac Signaling	1.51	CFL2,IQGAP2,PIK3R1,PTK2,RALB,SH3RF1
Role of Macrophages, Fibroblasts and Endothelial Cells in Rheumatoid Arthritis	1.5	APC,CAMK2D,FZD4,IL1RN,IRAK3,PIK3R1,PPP3CA,PRKCE,PRKCH,RALB,TLR4,TNFSF13B
Vitamin-C Transport	1.5	GLRX,LRRC8B,SLC23A2
iCOS-iCOSL Signaling in T Helper Cells	1.49	CAMK2D,FCER1G,PDPK1,PIK3R1,PPP3CA,PTEN
Endocannabinoid Developing Neuron Pathway	1.49	CNR1,GNG2,MAPK13,PIK3R1,PRKACB,RALB
PI3K/AKT Signaling	1.49	IL17RE,INPP5F,PDPK1,PIK3R1,PPP2R5E,PTEN,PTGS2,RALB
Purine Nucleotides Degradation II (Aerobic)	1.46	GDA,IMPDH1,NT5C3A
mTOR Signaling	1.46	PDPK1,PIK3R1,PPP2R5E,PRKAA1,PRKCE,PRKCH,RALB,RHOD,RPS27L
Glioma Signaling	1.46	CAMK2D,PIK3R1,PRKCE,PRKCH,PTEN,RALB
Role of Tissue Factor in Cancer	1.44	CFL2,MAPK13,PIK3R1,PTEN,RALB,YES1
Interferon Signaling	1.43	IFI35,IFIT1,ISG15
Crosstalk between Dendritic Cells and Natural Killer Cells	1.42	CAMK2D,CD69,MICA,TLR4,TNFSF10
VEGF Family Ligand-Receptor Interactions	1.42	FLT1,PIK3R1,PRKCE,PRKCH,RALB
Xenobiotic Metabolism Signaling	1.42	AIP,CAMK2D,CHST11,HS3ST1,MAP3K4,MAPK13,PIK3R1,PPP2R5E,PRKCE,PRKCH,RALB
Endometrial Cancer Signaling	1.42	PDPK1,PIK3R1,PTEN,RALB
Role of NFAT in Cardiac Hypertrophy	1.41	CAMK2D,GNG2,MAPK13,PIK3R1,PPP3CA,PRKACB,PRKCE,PRKCH,RALB
Epithelial Adherens Junction Signaling	1.4	AFDN,APC,LMO7,NOTCH2,PTEN,RALB,YES1
Opioid Signaling Pathway	1.4	CAMK2D,GNG2,GRK5,PPP3CA,PRKACB,PRKCE,PRKCH,RALB,RGS13,YES1
Corticotropin Releasing Hormone Signaling	1.39	CNR1,GUCY1A1,MAPK13,PRKACB,PRKCE,PRKCH,PTGS2
fMLP Signaling in Neutrophils	1.39	GNG2,PIK3R1,PPP3CA,PRKCE,PRKCH,RALB
Phagosome Formation	1.36	FCER1G,PIK3R1,PRKCE,PRKCH,RHOD,TLR4
ErbB2-ErbB3 Signaling	1.35	PDPK1,PIK3R1,PTEN,RALB
Cancer Drug Resistance By Drug Efflux	1.35	PIK3R1,PTEN,PTGS2,RALB
Antiproliferative Role of TOB in T Cell Signaling	1.34	FCER1G,SMAD2,TWSG1
PKCθ Signaling in T Lymphocytes	1.34	CAMK2D,FCER1G,MALT1,MAP3K4,PIK3R1,PPP3CA,RALB
Phosphatidylcholine Biosynthesis I	1.33	CEPT1,PHKA1
PPARα/RXRα Activation	1.32	ACOX1,AIP,GPD2,MED12,PRKAA1,PRKACB,RALB,SMAD2
Necroptosis Signaling Pathway	1.32	CAMK2D,EIF2AK2,GLUL,PPP3CA,TLR4,TNFSF10,TSPO
Thrombopoietin Signaling	1.31	PIK3R1,PRKCE,PRKCH,RALB
*Negative logarithm of the Fisher Exact p-value which represents the probability that the pathway is not over-represented among the respective dataset of genes, where a value of 1.3 is equivalent to a p-value of 0.05.

## Sheet: Savant
Ingenuity Canonical Pathways (Savant)	-log(p-value)*	Molecules
Protein Ubiquitination Pathway	11.3	AMFR,ANAPC1,ANAPC5,B2M,BAG1,BIRC6,CDC23,CUL2,DNAJA1,DNAJB1,DNAJC10,DNAJC13,DNAJC30,DNAJC8,DNAJC9,ELOB,ELOC,FBXW7,HLA-F,HSPA13,HSPA14,HSPA8,HSPB11,MDM2,PSMA1,PSMA2,PSMA3,PSMA5,PSMA7,PSMB1,PSMB10,PSMB2,PSMB3,PSMB6,PSMC3,PSMC4,PSMC5,PSMD12,PSMD13,PSMD14,PSMD2,PSMD3,PSMD5,PSMD8,PSMD9,RBX1,SACS,TRAP1,UBA1,UBA52,UBE2B,UBE2C,UBE2E3,UBE2H,UBE2L3,UBE2L6,UBE2N,UBE2Q1,UBE2R2,UBE2Z,UCHL5,USP1,USP15,USP20,USP…
NER Pathway	10.5	CDK7,CHAF1B,COPS2,COPS3,COPS4,COPS8,DDB1,DNA2,ERCC1,GTF2H1,GTF2H5,H4C11,H4C3,H4C8,LIG1,NEDD8,PCNA,POLD3,POLE,POLE2,POLR2A,POLR2B,POLR2D,POLR2G,POLR2H,POLR2J2/POLR2J3,POLR2L,PRIM2,RAD23B,RBX1,RFC3,RFC4,RPA2,RPA3,TCEA1,TOP2A,UBE2N,XRCC1
Molecular Mechanisms of Cancer	8.45	ADCY2,AKT3,APC,ARHGEF17,ARHGEF7,ATR,AURKA,BAK1,BBC3,BID,BMP8A,BMPR1A,BMPR2,CAMK2B,CCNE1,CCNE2,CDC25C,CDC42,CDK1,CDK13,CDK19,CDK2,CDK6,CDK7,CDKN2C,CYCS,DAXX,E2F2,E2F8,FANCD2,FOXO1,FZD4,FZD6,GNA15,GNAI1,GNAI2,GNAI3,GNAS,GNAT1,GNAT2,HAT1,IRS1,ITGA2,JAK1,LRP6,MAP2K1,MAP2K3,MAP2K4,MAP2K6,MAPK1,MDM2,MRAS,MYC,NOTCH1,PA2G4,PAK4,PIK3CB,PRKAG2,PRKAR2A,PRKAR2B,PRKCB,PRKCD,PRKCG,PRKDC,PSENEN,PTPN11,RABIF,RAC…
Mitochondrial Dysfunction	8.44	ATP5MC1,ATP5MC3,ATP5ME,ATP5MF,ATP5MGL,ATP5PD,ATP5PF,ATP5PO,BACE1,COX5B,COX6A1,COX6B1,COX6C,COX7A2,COX7B,COX7B2,COX7C,CYC1,CYCS,FIS1,GLRX2,GPX4,GSR,MAP2K4,NDUFA1,NDUFA13,NDUFA2,NDUFA3,NDUFAB1,NDUFB1,NDUFB3,NDUFB4,NDUFB7,NDUFS5,NDUFV1,NDUFV2,PDHA1,PRDX3,PSENEN,SDHB,SDHC,SDHD,SOD2,TRAK1,UQCR10,UQCR11,UQCRB,UQCRFS1,VDAC1,VDAC3
Oxidative Phosphorylation	8.39	ATP5MC1,ATP5MC3,ATP5ME,ATP5MF,ATP5MGL,ATP5PD,ATP5PF,ATP5PO,COX5B,COX6A1,COX6B1,COX6C,COX7A2,COX7B,COX7B2,COX7C,CYC1,CYCS,NDUFA1,NDUFA13,NDUFA2,NDUFA3,NDUFAB1,NDUFB1,NDUFB3,NDUFB4,NDUFB7,NDUFS5,NDUFV1,NDUFV2,SDHB,SDHC,SDHD,UQCR10,UQCR11,UQCRB,UQCRFS1
Estrogen Receptor Signaling	7.9	ADCY2,AKT3,ATF4,ATP5MC1,CACNA1C,CTBP1,CYC1,EIF2B5,EIF4EBP1,FBXO32,FOXO1,GNA15,GNAI1,GNAI2,GNAI3,GNAS,GNAT1,GNAT2,GPER1,HDAC3,HES1,IGF1R,JAK1,MAP2K1,MAPK1,MCU,MED31,MED4,MMP10,MMP15,MMP17,MMP19,MMP9,MPRIP,MRAS,MYC,MYL1,MYL4,MYL6B,NCOR2,NOTCH1,NR3C1,PCNA,PGF,PIK3CB,POLR2B,PPP1R12A,PRKAB2,PRKAG2,PRKAR2A,PRKAR2B,PRKCB,PRKCD,PRKCG,PRKDC,RAF1,RALA,RAP1A,RAP1B,RAP2A,RAP2B,RASD1,RHOA,ROCK1,RPS6KB1,SDHC,S…
Senescence Pathway	7.73	ACVR2A,AKT3,ANAPC1,ANAPC5,ARAF,ASXL1,ATF3,ATR,BMPR2,CACNA1C,CALM1 (includes others),CAPN8,CDC23,CDC25C,CDK1,CDK2,CDK6,CHP1,DHCR24,E2F2,E2F8,EED,EIF4EBP1,ELF4,EZH2,IL1A,ING1,ITPR3,MAP2K1,MAP2K3,MAP2K4,MAP2K6,MAPK1,MAPKAPK2,MCU,MDM2,MRAS,PARP1,PCGF6,PDHA1,PDHX,PHF1,PHF19,PIK3CB,PML,PPP1CA,PPP2CA,PPP2R1B,PPP2R2A,PPP2R5A,PPP3CA,PPP3R1,PTPA,RAD50,RAF1,RALA,RAP1A,RAP1B,RAP2A,RAP2B,RASD1,RPS6KA5,SOD2,YP…
Hereditary Breast Cancer Signaling	7.64	AKT3,ARID1A,ATR,BRCA2,CDC25C,CDK1,CDK6,FANCD2,FANCG,FANCM,HDAC2,HDAC3,HDAC9,MLH1,MRAS,PALB2,PBRM1,PHF10,PIK3CB,POLR2A,POLR2B,POLR2D,POLR2G,POLR2H,POLR2J2/POLR2J3,POLR2L,RAD50,RAD51,RALA,RAP1A,RAP1B,RAP2A,RAP2B,RASD1,RFC3,RFC4,SMARCA2,SMARCB1,SMARCC1,UBA52
Sirtuin Signaling Pathway	7.33	ABCA1,ACLY,ATG13,ATG16L2,ATG2A,ATG2B,ATG9B,ATP5MC1,ATP5PF,CYC1,FOXO1,GABARAP,GLS,GTF3C2,H1-0,H4C11,IDH2,LDHA,MAPK1,MYC,MYCN,NAMPT,NDUFA1,NDUFA13,NDUFA2,NDUFA3,NDUFAB1,NDUFB1,NDUFB3,NDUFB4,NDUFB7,NDUFS5,NDUFV1,NDUFV2,NFE2L2,PAM16,PARP1,PCK2,PDHA1,PGK1,POLR1A,POLR1D,POLR1E,PPARG,PPIF,PRKDC,RRP9,SDHB,SDHC,SDHD,SLC25A5,SOD1,SOD2,STAT3,TIMM17A,TIMM50,TIMM8B,TOMM40L,TOMM5,TOMM6,TRIM28,TUBA1A,TUBA3C/TUB…
Epithelial Adherens Junction Signaling	7.06	ACTG2,ACTN4,ACTR3,ACVR2A,AFDN,AKT3,APC,ARPC3,BAIAP2,BMPR2,CDC42,CLIP1,EPN2,FER,FGFR1,LMO7,MRAS,MYL1,MYL4,MYL6B,NECTIN1,NOTCH1,NOTCH3,RAC1,RALA,RAP1A,RAP1B,RAP2A,RAP2B,RASD1,RHOA,TCF3,TCF4,TUBA1A,TUBA3C/TUBA3D,TUBA4A,TUBB,TUBB2A,TUBB4A,TUBB4B,VCL
Cell Cycle Control of Chromosomal Replication	6.56	CDC7,CDK1,CDK13,CDK19,CDK2,CDK6,CDK7,DNA2,LIG1,MCM4,MCM5,MCM6,MCM7,MCM8,ORC6,PCNA,POLE,PRIM2,RPA2,RPA3,TOP2A
Regulation of eIF4 and p70S6K Signaling	6.05	AGO2,AGO3,AGO4,AKT3,EIF1,EIF1AX,EIF2B5,EIF2S1,EIF2S2,EIF3B,EIF3K,EIF4EBP1,EIF4EBP2,EIF4G3,FAU,IRS1,ITGA2,MAP2K1,MAPK1,MRAS,PAIP1,PAIP2,PIK3CB,PPP2CA,PPP2R1B,PPP2R2A,PPP2R5A,PTPA,RAF1,RALA,RAP1A,RAP1B,RAP2A,RAP2B,RASD1,RPS3,RPS4Y1,RPS6KB1,RPS7,SHC1
Androgen Signaling	5.97	CACNA1C,CACNB1,CALM1 (includes others),CALR,CDK7,DNAJB1,GNA15,GNAI1,GNAI2,GNAI3,GNAS,GNAT1,GNAT2,GNB5,GTF2E1,GTF2E2,GTF2H1,GTF2H5,KAT7,MAPK1,MRAS,POLR2A,POLR2B,POLR2D,POLR2G,POLR2H,POLR2J2/POLR2J3,POLR2L,PRKAG2,PRKAR2A,PRKAR2B,PRKCB,PRKCD,PRKCG,SHC1,TBP
NRF2-mediated Oxidative Stress Response	5.76	ABCC4,ACTG2,ATF4,BACH1,CBR1,CUL3,DNAJA1,DNAJB1,DNAJC10,DNAJC13,DNAJC8,DNAJC9,ERP29,FOSL1,GCLC,GSR,HACD3,MAP2K1,MAP2K3,MAP2K4,MAP2K6,MAP3K1,MAPK1,MGST2,MRAS,NFE2L2,PIK3CB,PRDX1,PRKCB,PRKCD,PRKCG,RAF1,RALA,RAP1A,RAP1B,RAP2A,RAP2B,RASD1,RBX1,SLC35A2,SOD1,SOD2,STIP1,UBE2E3
VEGF Signaling	5.54	ACTG2,ACTN4,AKT3,ARNT,EIF1,EIF1AX,EIF2B5,EIF2S1,EIF2S2,FLT1,FOXO1,MAP2K1,MAPK1,MRAS,PGF,PIK3CB,PRKCB,PTPN11,PXN,RAF1,RALA,RAP1A,RAP1B,RAP2A,RAP2B,RASD1,ROCK1,SHC1,VCL
IL-3 Signaling	5.48	AKT3,CHP1,FOXO1,JAK1,MAP2K1,MAPK1,MRAS,PIK3CB,PPP3CA,PPP3R1,PRKCB,PRKCD,PRKCG,RAC1,RAF1,RALA,RAP1A,RAP1B,RAP2A,RAP2B,RASD1,SHC1,STAT3,STAT5B
ATM Signaling	5.27	ATF1,ATF4,ATR,BID,CBX1,CBX3,CBX5,CDC25C,CDK1,CDK2,FANCD2,H4C11,HP1BP3,MAP2K4,MDM2,MDM4,PPP2CA,PPP2R1B,PPP2R2A,PPP2R5A,PTPA,RAD50,RAD51,SMC1A,SMC2,TLK2,TRIM28
Cyclins and Cell Cycle Regulation	5.27	ATR,CCNA2,CCNE1,CCNE2,CDK1,CDK2,CDK6,CDK7,CDKN2C,E2F2,E2F8,FBXL5,HDAC2,HDAC3,HDAC9,PA2G4,PPP2CA,PPP2R1B,PPP2R2A,PPP2R5A,PTPA,RAF1,SIN3A,TFDP1
ERK/MAPK Signaling	5.25	ARAF,ATF1,ATF4,DUSP4,EIF4EBP1,ELF4,ITGA2,KSR1,MAP2K1,MAPK1,MRAS,MYC,MYCN,PAK4,PIK3CB,PPARG,PPP1CA,PPP1R12A,PPP2CA,PPP2R1B,PPP2R2A,PPP2R5A,PRKAG2,PRKAR2A,PRKAR2B,PRKCB,PRKCD,PRKCG,PTPA,PXN,RAC1,RAF1,RALA,RAP1A,RAP1B,RAP2A,RAP2B,RASD1,RPS6KA5,SHC1,STAT3,TLN1,VRK2,YWHAG
Acute Myeloid Leukemia Signaling	5.23	AKT3,ARAF,EIF4EBP1,IDH2,MAP2K1,MAP2K3,MAP2K4,MAP2K6,MAPK1,MRAS,MYC,PIK3CB,PIM1,PML,RAF1,RALA,RAP1A,RAP1B,RAP2A,RAP2B,RASD1,RPS6KB1,STAT3,STAT5B,TCF3,TCF4
Renal Cell Carcinoma Signaling	5.17	AKT3,ARNT,CDC42,CUL2,ELOB,ELOC,FH,MAP2K1,MAPK1,MRAS,PAK4,PDGFB,PIK3CB,PTPN11,RAC1,RAF1,RALA,RAP1A,RAP1B,RAP2A,RAP2B,RASD1,RBX1,UBA52
Protein Kinase A Signaling	5.16	ADCY2,AKAP13,ANAPC1,ANAPC5,ATF1,ATF4,CALM1 (includes others),CAMK2B,CDC14B,CDC23,CDC25C,CHP1,CREM,DUSP16,DUSP22,DUSP3,DUSP4,DUSP5,EPM2A,EYA3,GNAI1,GNAI2,GNAI3,GNAS,GNB5,GYS1,H1-0,ITPR1,ITPR3,MAP2K1,MAP3K1,MAPK1,MYL1,MYL4,MYL6B,NGFR,PDE12,PDE4C,PDE6G,PDE6H,PDE7A,PDE8A,PGP,PLN,PPP1CA,PPP1R12A,PPP3CA,PPP3R1,PRKAG2,PRKAR2A,PRKAR2B,PRKCB,PRKCD,PRKCG,PTPN1,PTPN11,PTPN12,PTPN4,PTPRC,PTPRD,PTPRG,PTPRJ,PX…
Huntington's Disease Signaling	5.15	AKT3,ATF4,ATP5MC1,ATP5PF,CAPN8,CASQ1,CLTB,CLTC,CYCS,DNAJB1,DNM1,DNM1L,GLS,GNA15,GNB5,GOSR2,HDAC2,HDAC3,HDAC9,HSPA14,HSPA8,IGF1R,ITPR1,MAP2K4,MAPK1,NCOR2,NSF,PIK3CB,POLR2A,POLR2B,POLR2D,POLR2G,POLR2H,POLR2J2/POLR2J3,POLR2L,PRKCB,PRKCD,PRKCG,PSMA8,SDHB,SHC1,SIN3A,STX16,STX1A,TAF9B,TBP,TCERG1,UBA52,VAMP2,VAMP3,YKT6
Role of CHK Proteins in Cell Cycle Checkpoint Control	5.12	ATR,CDC25C,CDK1,CDK2,CLSPN,E2F2,E2F8,PCNA,PLK1,PPP2CA,PPP2R1B,PPP2R2A,PPP2R5A,PTPA,RAD1,RAD50,RFC3,RFC4,TLK2
Oncostatin M Signaling	5.09	IL6ST,JAK1,MAP2K1,MAPK1,MRAS,OSMR,RAF1,RALA,RAP1A,RAP1B,RAP2A,RAP2B,RASD1,SHC1,STAT3,STAT5B
Hepatic Fibrosis Signaling Pathway	5.06	ACVR2A,AKT3,ARAF,ATF4,BMPR2,BRD4,CACNA1C,CALM1 (includes others),CCDC88A,CDC42,COL18A1,CYBB,EZH2,FGFR1,FLT1,FOXO1,FZD4,FZD6,GNAI1,GNAI2,GNAI3,IL1A,IL1R1,IRAK1,ITGA2,JAK1,LRP6,MAP2K1,MAP2K3,MAP2K4,MAP2K6,MAPK1,MRAS,MYC,MYD88,MYL1,MYL4,MYL6B,NGFR,PDGFB,PDGFRA,PGF,PIK3CB,PPARG,PRKAG2,PRKAR2A,PRKAR2B,PRKCB,PRKCD,PRKCG,RAC1,RAF1,RALA,RAP1A,RAP1B,RAP2A,RAP2B,RASD1,RHOA,RHOJ,RIPK1,ROCK1,RPS6KB1,SDHB,SOD…
Glioblastoma Multiforme Signaling	5.02	AKT3,APC,CCNE1,CDC42,CDK2,CDK6,E2F2,E2F8,FOXO1,FZD4,FZD6,IGF1R,ITPR1,ITPR3,MAP2K1,MAPK1,MDM2,MRAS,MYC,NF2,PDGFB,PDGFRA,PIK3CB,PRKCD,RAC1,RAF1,RALA,RAP1A,RAP1B,RAP2A,RAP2B,RASD1,RHOA,RHOJ,RPS6KB1,SHC1,TCF3,WNT2,WNT3
IGF-1 Signaling	4.97	AKT3,CSNK2A2,FOXO1,IGF1R,IGFBP5,IRS1,JAK1,MAP2K1,MAPK1,MRAS,PIK3CB,PRKAG2,PRKAR2A,PRKAR2B,PTPN11,PXN,RAF1,RALA,RAP1A,RAP1B,RAP2A,RAP2B,RASD1,RPS6KB1,SHC1,SOCS7,STAT3,YWHAG
Nucleotide Excision Repair Pathway	4.95	CDK7,ERCC1,GTF2H1,GTF2H5,POLR2A,POLR2B,POLR2D,POLR2G,POLR2H,POLR2J2/POLR2J3,POLR2L,RAD23B,RPA2,RPA3
Glioma Signaling	4.92	AKT3,CALM1 (includes others),CAMK2B,CDK6,CDKN2C,E2F2,E2F8,IDH2,IGF1R,MAP2K1,MAPK1,MDM2,MRAS,PA2G4,PDGFB,PDGFRA,PIK3CB,PRKCB,PRKCD,PRKCG,RAF1,RALA,RAP1A,RAP1B,RAP2A,RAP2B,RASD1,SHC1,SIN3A,TFDP1
GNRH Signaling	4.84	ADCY2,ATF4,CACNA1C,CACNB1,CALM1 (includes others),CAMK2B,CDC42,EGR1,GNA15,GNAI1,GNAI2,GNAI3,GNAS,GNRH1,ITPR1,ITPR3,MAP2K1,MAP2K3,MAP2K4,MAP2K6,MAP3K1,MAP3K2,MAPK1,MRAS,PAK4,PRKAG2,PRKAR2A,PRKAR2B,PRKCB,PRKCD,PRKCG,PXN,RAC1,RAF1,RALA,RAP1A,RAP1B,RAP2A,RAP2B,RASD1
Gap Junction Signaling	4.81	ACTG2,ADCY2,AKT3,CSNK1D,CSNK1E,CSNK1G1,GJA5,GNAI1,GNAI2,GNAI3,GNAS,GRIA2,GRIK1,HTR2B,ITPR1,ITPR3,MAP2K1,MAP3K2,MAPK1,MRAS,NPR1,PIK3CB,PPP3CA,PPP3R1,PRKAG2,PRKAR2A,PRKAR2B,PRKCB,PRKCD,PRKCG,RAF1,RALA,RAP1A,RAP1B,RAP2A,RAP2B,RASD1,TJP2,TUBA1A,TUBA3C/TUBA3D,TUBA4A,TUBB,TUBB2A,TUBB4A,TUBB4B
GM-CSF Signaling	4.68	AKT3,CAMK2B,MAP2K1,MAPK1,MRAS,PIK3CB,PIM1,PPP3CA,PPP3R1,PRKCB,PTPN11,RAF1,RALA,RAP1A,RAP1B,RAP2A,RAP2B,RASD1,SHC1,STAT3,STAT5B
Regulation of Cellular Mechanics by Calpain Protease	4.65	ACTN4,CAPN8,CAST,CCNA2,CCNE1,CDK1,CDK2,CDK6,ITGA2,MAPK1,MRAS,PXN,RALA,RAP1A,RAP1B,RAP2A,RAP2B,RASD1,TLN1,VCL
EIF2 Signaling	4.64	ACTG2,AGO2,AGO3,AGO4,AKT3,ATF3,ATF4,ATF5,EIF1,EIF1AX,EIF2B5,EIF2S1,EIF2S2,EIF3B,EIF3K,EIF4G3,EIF5B,FAU,IGF1R,MAP2K1,MAPK1,MRAS,MYC,MYCN,PAIP1,PIK3CB,PPP1CA,PPP1R15A,PTBP1,RAF1,RALA,RAP1A,RAP1B,RAP2A,RAP2B,RASD1,RPL15,RPL18,RPL22L1,RPL27A,RPL28,RPL7L1,RPS3,RPS4Y1,RPS7,SHC1,UBA52
Role of NFAT in Cardiac Hypertrophy	4.62	ADCY2,AKT3,CABIN1,CACNA1C,CACNB1,CALM1 (includes others),CAMK2B,CHP1,CTF1,GNAI1,GNAI2,GNAI3,GNAS,GNB5,HDAC2,HDAC3,HDAC9,IGF1R,IL6ST,ITPR1,ITPR3,MAP2K1,MAP2K3,MAP2K4,MAP2K6,MAP3K1,MAPK1,MEF2A,MRAS,PIK3CB,PPP3CA,PPP3R1,PRKAG2,PRKAR2A,PRKAR2B,PRKCB,PRKCD,PRKCG,RAF1,RALA,RAP1A,RAP1B,RAP2A,RAP2B,RASD1,SHC1
Phagosome Maturation	4.62	ATP6V0A1,ATP6V1C1,B2M,CALR,CANX,CTSC,CYBB,DCTN4,EEA1,GOSR2,HLA-F,LAMP2,M6PR,MPO,NSF,PRDX1,PRDX6,RAB5A,RAB5B,STX16,TUBA1A,TUBA3C/TUBA3D,TUBA4A,TUBB,TUBB2A,TUBB4A,TUBB4B,TUBE1,TUBG2,VAMP2,VAMP3,VPS28,VPS33B,VPS37A,VPS37C,YKT6
PTEN Signaling	4.61	AKT3,BMPR1A,BMPR2,CDC42,CSNK2A2,FGFR1,FLT1,FOXO1,GHR,IGF1R,ILK,INPP5F,ITGA2,MAP2K1,MAPK1,MAST2,MCRS1,MRAS,NGFR,PDGFRA,PIK3CB,RAC1,RAF1,RALA,RAP1A,RAP1B,RAP2A,RAP2B,RASD1,RPS6KB1,SHC1
CREB Signaling in Neurons	4.6	ADCY2,AKT3,ATF4,CACNA1C,CACNB1,CALM1 (includes others),CAMK2B,GNA15,GNAI1,GNAI2,GNAI3,GNAS,GNAT1,GNAT2,GNB5,GRIA2,GRIK1,ITPR1,ITPR3,MAP2K1,MAPK1,MRAS,PIK3CB,POLR2A,POLR2B,POLR2D,POLR2G,POLR2H,POLR2J2/POLR2J3,POLR2L,PRKAG2,PRKAR2A,PRKAR2B,PRKCB,PRKCD,PRKCG,RAF1,RALA,RAP1A,RAP1B,RAP2A,RAP2B,RASD1,SHC1,TBP
fMLP Signaling in Neutrophils	4.54	ACTR3,ARPC3,CALM1 (includes others),CDC42,CHP1,CYBB,GNAI1,GNAI2,GNAI3,GNAS,GNB5,ITPR1,ITPR3,MAP2K1,MAPK1,MRAS,PIK3CB,PPP3CA,PPP3R1,PRKCB,PRKCD,PRKCG,RAC1,RAF1,RALA,RAP1A,RAP1B,RAP2A,RAP2B,RASD1
CNTF Signaling	4.52	IL6ST,JAK1,MAP2K1,MAPK1,MRAS,PIK3CB,PTPN11,RAF1,RALA,RAP1A,RAP1B,RAP2A,RAP2B,RASD1,RPS6KA2,RPS6KA5,RPS6KB1,STAT3
α-Adrenergic Signaling	4.51	ADCY2,CALM1 (includes others),EPM2A,GNAI1,GNAI2,GNAI3,GNAS,GNB5,GYS1,ITPR1,ITPR3,MAP2K1,MAPK1,MRAS,PRKAG2,PRKAR2A,PRKAR2B,PRKCB,PRKCD,PRKCG,RAF1,RALA,RAP1A,RAP1B,RAP2A,RAP2B,RASD1
Prolactin Signaling	4.46	IRS1,MAP2K1,MAPK1,MRAS,MYC,NR3C1,PIK3CB,PRKCB,PRKCD,PRKCG,PRLR,PTPN11,RAF1,RALA,RAP1A,RAP1B,RAP2A,RAP2B,RASD1,SHC1,SOCS7,STAT3,STAT5B
Remodeling of Epithelial Adherens Junctions	4.44	ACTG2,ACTN4,ACTR3,APC,ARPC3,CLIP1,DNM1,DNM1L,MAPRE1,RAB5A,RAB5B,RALA,TUBA1A,TUBA3C/TUBA3D,TUBA4A,TUBB,TUBB2A,TUBB4A,TUBB4B,VCL
GDNF Family Ligand-Receptor Interactions	4.42	CDC42,DOK1,DOK4,DOK7,GFRA3,IRS1,ITPR1,ITPR3,MAP2K1,MAP2K4,MAPK1,MRAS,PIK3CB,RAC1,RAF1,RALA,RAP1A,RAP1B,RAP2A,RAP2B,RASD1,SHC1
DNA Double-Strand Break Repair by Non-Homologous End Joining	4.4	DCLRE1C,PARP1,PRKDC,RAD50,WRN,XRCC1,XRCC4,XRCC5
CXCR4 Signaling	4.34	ADCY2,AKT3,CDC42,EGR1,GNA15,GNAI1,GNAI2,GNAI3,GNAS,GNAT1,GNAT2,GNB5,ITPR1,ITPR3,MAP2K1,MAP2K4,MAPK1,MRAS,MYL1,MYL4,MYL6B,PAK4,PIK3CB,PRKCB,PRKCD,PRKCG,PXN,RAC1,RAF1,RALA,RAP1A,RAP1B,RAP2A,RAP2B,RASD1,RHOA,RHOJ,ROCK1
Chronic Myeloid Leukemia Signaling	4.29	AKT3,CDK6,CTBP1,E2F2,E2F8,HDAC2,HDAC3,HDAC9,MAP2K1,MAPK1,MDM2,MRAS,MYC,PA2G4,PIK3CB,PTPN11,RAF1,RALA,RAP1A,RAP1B,RAP2A,RAP2B,RASD1,SIN3A,STAT5B,TFDP1
Cell Cycle: G2/M DNA Damage Checkpoint Regulation	4.28	ATR,AURKA,BORA,CDC25C,CDK1,CDK7,CKS2,FBXL5,MDM2,MDM4,PKMYT1,PLK1,PRKDC,PTPMT1,TOP2A,YWHAG
Cardiac Hypertrophy Signaling	4.21	ADCY2,ADSS2,CACNA1C,CALM1 (includes others),CDC42,CHP1,EIF2B5,GNA15,GNAI1,GNAI2,GNAI3,GNAS,GNAT1,GNAT2,GNB5,IGF1R,IL6R,IRS1,MAP2K1,MAP2K3,MAP2K4,MAP2K6,MAP3K1,MAP3K2,MAPK1,MAPKAPK2,MEF2A,MRAS,MYL1,MYL4,MYL6B,PIK3CB,PPP3CA,PPP3R1,PRKAG2,PRKAR2A,PRKAR2B,RAC1,RAF1,RALA,RAP1A,RAP1B,RAP2A,RAP2B,RASD1,RHOA,RHOJ,ROCK1,RPS6KB1
Endocannabinoid Developing Neuron Pathway	4.2	ADCY2,AKT3,ARAF,ATF4,GNAI1,GNAI2,GNAI3,MAP2K1,MAP2K3,MAP2K4,MAP2K6,MAPK1,MGLL,MRAS,PIK3CB,PRKAG2,PRKAR2A,PRKAR2B,RAC1,RAF1,RALA,RAP1A,RAP1B,RAP2A,RAP2B,RASD1,RHOA,STAT3
AMPK Signaling	4.17	ACACA,AKT3,ARID1A,ATF4,CAB39,CCNA2,CPT2,EIF4EBP1,EPM2A,FOXO1,GNAS,GYS1,HMGCR,IRS1,MAP2K3,MAPK1,MRAS,PBRM1,PCK2,PFKP,PHF10,PHLPP2,PIK3CB,PPAT,PPM1A,PPM1E,PPM1F,PPP2CA,PPP2R1B,PPP2R2A,PPP2R5A,PRKAB2,PRKAG2,PRKAR2A,PRKAR2B,PTPA,RAB22A,RAB27A,RAB3A,RAB6A,RAB8A,RPS6KB1,SMARCA2,SMARCB1,SMARCC1,TBC1D1
Assembly of RNA Polymerase II Complex	4.16	CDK7,GTF2A2,GTF2E1,GTF2E2,GTF2H1,GTF2H5,POLR2A,POLR2B,POLR2D,POLR2G,POLR2H,POLR2J2/POLR2J3,POLR2L,TAF15,TAF9B,TBP
Opioid Signaling Pathway	4.15	ADCY2,AKT3,AP2S1,ATF4,CACNA1C,CACNB1,CALM1 (includes others),CAMK2B,CDC42,CLTB,CLTC,EGR4,FGR,GNAI1,GNAI2,GNAI3,GNAS,GRK3,ITPR1,ITPR3,LCK,MAP2K1,MAP2K3,MAP2K4,MAP2K6,MAPK1,MRAS,MYC,PPP3CA,PPP3R1,PRKAG2,PRKAR2A,PRKAR2B,PRKCB,PRKCD,PRKCG,RAC1,RAF1,RALA,RAP1A,RAP1B,RAP2A,RAP2B,RASD1,RGS3,RGS5,RGS9,RPS6KA2,RPS6KA5,RPS6KB1
PAK Signaling	4.15	ARHGEF7,CDC42,ITGA2,MAP2K1,MAP2K4,MAPK1,MRAS,MYL1,MYL4,MYL6B,PAK1IP1,PAK4,PDGFB,PDGFRA,PIK3CB,PXN,RAC1,RAF1,RALA,RAP1A,RAP1B,RAP2A,RAP2B,RASD1,SHC1
Ovarian Cancer Signaling	4.14	AKT3,APC,BRCA2,CD44,FZD4,FZD6,MAP2K1,MAPK1,MLH1,MMP9,MRAS,PA2G4,PGF,PIK3CB,PRKAG2,PRKAR2A,PRKAR2B,RAD51,RAF1,RALA,RAP1A,RAP1B,RAP2A,RAP2B,RASD1,RPS6KB1,SIN3A,TCF3,TCF4,TFDP1,WNT2,WNT3
p70S6K Signaling	4.13	AKT3,F2,F2R,GNAI1,GNAI2,GNAI3,IRS1,JAK1,MAP2K1,MAPK1,MRAS,PIK3CB,PLD1,PPP2CA,PPP2R1B,PPP2R2A,PPP2R5A,PRKCB,PRKCD,PRKCG,PTPA,RAF1,RALA,RAP1A,RAP1B,RAP2A,RAP2B,RASD1,RPS6KB1,SHC1,YWHAG
Mitotic Roles of Polo-Like Kinase	4.11	ANAPC1,ANAPC5,CDC23,CDC25C,CDC7,CDK1,ESPL1,KIF11,KIF23,PKMYT1,PLK1,PLK4,PPP2CA,PPP2R1B,PPP2R2A,PPP2R5A,PTPA,PTTG1,SMC1A
STAT3 Pathway	4.07	BMPR1A,BMPR2,FGFR1,FLT1,GHR,IGF1R,IL13RA2,IL1A,IL1R1,IL6R,IL6ST,MAP2K1,MAP2K4,MAPK1,MRAS,MYC,NDUFA13,NGFR,PDGFB,PDGFRA,PIM1,RAC1,RAF1,RALA,RAP1A,RAP1B,RAP2A,RAP2B,RASD1,SOCS7,STAT3
Sertoli Cell-Sertoli Cell Junction Signaling	4.06	ACTG2,ACTN4,AFDN,AKT3,CDC42,CLDN2,EPN2,ILK,ITGA2,JAM3,MAP2K1,MAP2K3,MAP2K4,MAP3K1,MAP3K2,MAPK1,MRAS,NECTIN1,PRKAG2,PRKAR2A,PRKAR2B,RAC1,RAF1,RALA,RAP1A,RAP1B,RAP2A,RAP2B,RASD1,SPTBN1,TJP2,TUBA1A,TUBA3C/TUBA3D,TUBA4A,TUBB,TUBB2A,TUBB4A,TUBB4B,VCL,YBX3
UVC-Induced MAPK Signaling	4.04	ARAF,ATR,MAP2K1,MAP2K4,MAPK1,MRAS,PRKCB,PRKCD,PRKCG,RAF1,RALA,RAP1A,RAP1B,RAP2A,RAP2B,RASD1
Thrombopoietin Signaling	4.01	MAP2K1,MAPK1,MRAS,MYC,PIK3CB,PRKCB,PRKCD,PRKCG,PTPN11,RAF1,RALA,RAP1A,RAP1B,RAP2A,RAP2B,RASD1,SHC1,STAT3,STAT5B
Cell Cycle: G1/S Checkpoint Regulation	4.01	ATR,CCNE1,CCNE2,CDK2,CDK6,CDKN2C,E2F2,E2F8,FBXL5,FOXO1,HDAC2,HDAC3,HDAC9,MDM2,MYC,PA2G4,PAK1IP1,SIN3A,TFDP1
Acute Phase Response Signaling	4.01	AKT3,C5,F2,FGA,FGB,HMOX2,IL1A,IL1R1,IL6R,IL6ST,IRAK1,MAP2K1,MAP2K3,MAP2K4,MAP2K6,MAP3K1,MAPK1,MRAS,MYD88,NGFR,NR3C1,OSMR,PIK3CB,PTPN11,RAF1,RALA,RAP1A,RAP1B,RAP2A,RAP2B,RASD1,RIPK1,SHC1,SOCS7,SOD2,STAT3,TCF3,TCF4
Thrombin Signaling	3.99	ADCY2,AKT3,CAMK2B,CDC42,F2,F2R,GATA5,GNA15,GNAI1,GNAI2,GNAI3,GNAS,GNAT1,GNAT2,GNB5,ITPR1,ITPR3,MAP2K1,MAPK1,MPRIP,MRAS,MYL1,MYL4,MYL6B,PIK3CB,PPP1R12A,PRKCB,PRKCD,PRKCG,RAC1,RAF1,RALA,RAP1A,RAP1B,RAP2A,RAP2B,RASD1,RHOA,RHOJ,ROCK1,RPS6KB1,SHC1,TBP
ERK5 Signaling	3.96	ATF4,CTF1,FOSL1,IL6ST,MAP3K2,MEF2A,MRAS,MYC,PTPN11,RALA,RAP1A,RAP1B,RAP2A,RAP2B,RASD1,RPS6KA2,RPS6KA5,RPS6KB1,WNK1,YWHAG
Melanocyte Development and Pigmentation Signaling	3.94	ADCY2,ATF4,DCT,GNAS,MAP2K1,MAPK1,MRAS,PIK3CB,PRKAG2,PRKAR2A,PRKAR2B,PTPN11,RAF1,RALA,RAP1A,RAP1B,RAP2A,RAP2B,RASD1,RPS6KA2,RPS6KA5,RPS6KB1,SHC1,TYRP1
NGF Signaling	3.92	AKT3,ATF4,CDC42,MAP2K1,MAP2K4,MAP3K1,MAP3K2,MAPK1,MRAS,NGFR,PIK3CB,PRKCD,PTPN11,RAC1,RAF1,RALA,RAP1A,RAP1B,RAP2A,RAP2B,RASD1,RHOA,ROCK1,RPS6KA2,RPS6KA5,RPS6KB1,SHC1,TRIO
IL-2 Signaling	3.88	AKT3,CSNK2A2,JAK1,LCK,MAP2K1,MAPK1,MRAS,PIK3CB,PTPN11,RAF1,RALA,RAP1A,RAP1B,RAP2A,RAP2B,RASD1,SHC1,STAT5B
Rac Signaling	3.85	ABI2,ACTR3,ARPC3,BAIAP2,CD44,CDC42,CYBB,ITGA2,MAP2K1,MAP2K4,MAP3K1,MAPK1,MRAS,PAK4,PARD6A,PIK3CB,PLD1,RAC1,RAF1,RALA,RAP1A,RAP1B,RAP2A,RAP2B,RASD1,RHOA,RPS6KB1
Role of BRCA1 in DNA Damage Response	3.84	ARID1A,ATF1,ATR,BRCA2,BRIP1,E2F2,E2F8,FANCD2,FANCG,FANCM,MLH1,PBRM1,PHF10,PLK1,RAD50,RAD51,RFC3,RFC4,SMARCA2,SMARCB1,SMARCC1
FLT3 Signaling in Hematopoietic Progenitor Cells	3.84	AKT3,ATF4,EIF4EBP1,MAP2K1,MAPK1,MRAS,PIK3CB,PTPN11,RAF1,RALA,RAP1A,RAP1B,RAP2A,RAP2B,RASD1,RPS6KA2,RPS6KA5,RPS6KB1,SHC1,STAT3,STAT5B
Insulin Receptor Signaling	3.84	ACLY,AKT3,EIF2B5,EIF4EBP1,EPM2A,FOXO1,GYS1,INPP5F,IRS1,JAK1,MAP2K1,MAPK1,MRAS,PIK3CB,PPP1CA,PPP1R12A,PRKAG2,PRKAR2A,PRKAR2B,PTPN1,PTPN11,RAF1,RALA,RAP1A,RAP1B,RAP2A,RAP2B,RASD1,RPS6KB1,SCNN1B,SHC1,VAMP2
Synaptogenesis Signaling Pathway	3.82	ACTR3,ADCY2,AFDN,AKT3,AP2S1,ARHGEF7,ARPC3,ATF4,CACNB1,CALM1 (includes others),CAMK2B,CDC42,CDH17,CDH3,CLASP2,CNTNAP2,EIF4EBP1,EIF4EBP2,FGR,GOSR2,GRIA2,HSPA8,ITPR1,LCK,LRP8,MAP1B,MAPK1,MRAS,NECTIN1,NSF,PAFAH1B1,PIK3CB,PRKAG2,PRKAR2A,PRKAR2B,PRKCD,RAB3A,RAB5A,RAB5B,RAC1,RAF1,RALA,RAP1A,RAP1B,RAP2A,RAP2B,RASD1,RHOA,RPS6KB1,SHC1,STX16,STX1A,SYT17,SYT7,TLN1,VAMP2,VAMP3,YKT6
PDGF Signaling	3.8	ABL2,CSNK2A2,INPP5F,JAK1,MAP2K1,MAP2K4,MAP3K1,MAPK1,MRAS,MYC,PDGFB,PDGFRA,PIK3CB,PRKCB,RAF1,RALA,RAP1A,RAP1B,RAP2A,RAP2B,RASD1,SHC1,STAT3
FAK Signaling	3.79	ACTG2,AKT3,ARHGAP26,ARHGEF7,CAPN8,GIT2,HMMR,ITGA2,MAP2K1,MAPK1,MRAS,PAK4,PIK3CB,PXN,RAC1,RAF1,RALA,RAP1A,RAP1B,RAP2A,RAP2B,RASD1,TLN1,VCL
Pyridoxal 5'-phosphate Salvage Pathway	3.79	ACVR2A,ARAF,CDK1,CDK2,CDK6,CDK7,CSNK1D,DAPK1,DYRK1A,HIPK1,IRAK1,MAP2K1,MAP2K3,MAP2K4,MAP2K6,MAPK1,NEK2,PIM1,PLK1,PRKCD
Glucocorticoid Receptor Signaling	3.78	AKT3,ARID1A,BAG1,CCL13,CDK7,CHP1,FKBP4,GTF2A2,GTF2E1,GTF2E2,GTF2F2,GTF2H1,GTF2H5,HMGB1,HSPA14,HSPA8,JAK1,KRT10,MAP2K1,MAP2K4,MAP3K1,MAPK1,MRAS,NCOR2,NR3C1,PBRM1,PCK2,PHF10,PIK3CB,POLR2A,POLR2B,POLR2D,POLR2G,POLR2H,POLR2J2/POLR2J3,POLR2L,POU2F2,PPP3CA,PPP3R1,PRKAB2,PRKAG2,RAC1,RAF1,RALA,RAP1A,RAP1B,RAP2A,RAP2B,RASD1,SHC1,SMARCA2,SMARCB1,SMARCC1,SRA1,STAT3,STAT5B,SUMO1,TAF15,TAF9B,TBP,TSC22D3
Pancreatic Adenocarcinoma Signaling	3.71	AKT3,BIRC5,BRCA2,CCNE1,CDC42,CDK2,E2F2,E2F8,JAK1,MAP2K1,MAP2K4,MAPK1,MDM2,MMP9,NOTCH1,PA2G4,PGF,PIK3CB,PLD1,RAC1,RAD51,RAF1,RALA,SIN3A,STAT3,TFDP1
Germ Cell-Sertoli Cell Junction Signaling	3.7	ACTG2,ACTN4,AFDN,CDC42,EPN2,FER,ILK,ITGA2,MAP2K1,MAP2K3,MAP2K4,MAP2K6,MAP3K1,MAP3K2,MAPK1,MRAS,PAK4,PIK3CB,PXN,RAC1,RALA,RAP1A,RAP1B,RAP2A,RAP2B,RASD1,RHOA,RHOJ,TUBA1A,TUBA3C/TUBA3D,TUBA4A,TUBB,TUBB2A,TUBB4A,TUBB4B,VCL
Tight Junction Signaling	3.68	ACTG2,AFDN,AKT3,CDC42,CLDN2,CPSF2,CSTF1,CSTF2,GOSR2,JAM3,MYL1,MYL4,MYL6B,NECTIN1,NGFR,NSF,PARD6A,PPP2CA,PPP2R1B,PPP2R2A,PPP2R5A,PRKAG2,PRKAR2A,PRKAR2B,PTPA,RAC1,RHOA,STX16,TJP2,VAMP2,VAMP3,VAPA,VCL,YBX3,YKT6
RAR Activation	3.67	ADCY2,AKR1B1,AKT3,ARID1A,CDK7,CSNK2A2,DHRS4,GTF2H1,GTF2H5,MAP2K1,MAP2K4,MAP3K1,MAPK1,MAPKAPK2,NCOR2,NR2F6,PARP1,PBRM1,PHF10,PIK3CB,PML,PRKAG2,PRKAR2A,PRKAR2B,PRKCB,PRKCD,PRKCG,PRMT1,PSMC5,RAC1,RDH10,RDH11,REL,RXRG,SCAND1,SMARCA2,SMARCB1,SMARCC1,SRA1,STAT5B
Cholecystokinin/Gastrin-mediated Signaling	3.66	CDC42,CREM,IL1A,ITPR1,ITPR3,MAP2K1,MAP2K3,MAP2K4,MAP2K6,MAPK1,MEF2A,MRAS,PRKCB,PRKCD,PRKCG,PXN,RAC1,RAF1,RALA,RAP1A,RAP1B,RAP2A,RAP2B,RASD1,RHOA,RHOJ,ROCK1,SHC1
mTOR Signaling	3.59	AKT3,ATG13,CDC42,DDIT4,EIF3B,EIF3K,EIF4EBP1,EIF4G3,FAU,IRS1,MAPK1,MAPKAP1,MRAS,PGF,PIK3CB,PLD1,PPP2CA,PPP2R1B,PPP2R2A,PPP2R5A,PRKAB2,PRKAG2,PRKCB,PRKCD,PRKCG,PTPA,RAC1,RALA,RAP1A,RAP1B,RAP2A,RAP2B,RASD1,RHOA,RHOJ,RICTOR,RPS3,RPS4Y1,RPS6KA2,RPS6KA5,RPS6KB1,RPS7
Virus Entry via Endocytic Pathways	3.58	ACTG2,AP1M2,AP1S2,AP2S1,B2M,CD55,CDC42,CLTB,CLTC,DNM1,FOLR1,HLA-F,ITGA2,ITGB7,MRAS,PIK3CB,PRKCB,PRKCD,PRKCG,RAC1,RALA,RAP1A,RAP1B,RAP2A,RAP2B,RASD1
Telomerase Signaling	3.58	AKT3,DKC1,ELF4,HDAC2,HDAC3,HDAC9,MAP2K1,MAPK1,MRAS,MYC,PIK3CB,PPP2CA,PPP2R1B,PPP2R2A,PPP2R5A,PTPA,RAF1,RALA,RAP1A,RAP1B,RAP2A,RAP2B,RASD1,SHC1,TERF1
B Cell Receptor Signaling	3.56	AKT3,APBB1IP,ATF4,CALM1 (includes others),CAMK2B,CDC42,DAPP1,EBF1,EGR1,FOXO1,INPP5F,MAP2K1,MAP2K3,MAP2K4,MAP2K6,MAP3K1,MAP3K2,MAPK1,MRAS,PAG1,PIK3CB,POU2F2,PPP3CA,PPP3R1,PRKCB,PTPN11,PTPRC,RAC1,RAF1,RALA,RAP1A,RAP1B,RAP2A,RAP2B,RASD1,RPS6KB1,SHC1,TCF3
G Beta Gamma Signaling	3.56	ADCY2,AKT3,CACNA1C,CACNB1,CDC42,GNA15,GNAI1,GNAI2,GNAI3,GNAS,GNAT1,GNAT2,GNB5,MAPK1,MRAS,PRKAG2,PRKAR2A,PRKAR2B,PRKCB,PRKCD,PRKCG,RAF1,RALA,RAP1A,RAP1B,RAP2A,RAP2B,RASD1,SHC1
Melatonin Signaling	3.54	ARAF,CALM1 (includes others),CAMK2B,GNAI1,GNAI2,GNAI3,GNRH1,MAP2K1,MAP2K3,MAP2K4,MAP2K6,MAPK1,PRKAG2,PRKAR2A,PRKAR2B,PRKCB,PRKCD,PRKCG,RAF1,RORA
HGF Signaling	3.52	AKT3,CDC42,CDK2,ELF4,ITGA2,MAP2K1,MAP2K4,MAP3K1,MAP3K2,MAPK1,MRAS,PIK3CB,PRKCB,PRKCD,PRKCG,PTPN11,PXN,RAC1,RAF1,RALA,RAP1A,RAP1B,RAP2A,RAP2B,RASD1,STAT3
Non-Small Cell Lung Cancer Signaling	3.46	AKT3,CDK6,FHIT,ITPR1,ITPR3,MAP2K1,MAPK1,MRAS,PA2G4,PIK3CB,RAF1,RALA,RAP1A,RAP1B,RAP2A,RAP2B,RASD1,RXRG,SIN3A,TFDP1
Sumoylation Pathway	3.45	ARHGDIB,CDC42,CTBP1,DAXX,DNMT3A,HDAC2,KDM1A,MAP2K4,MDM2,NR3C1,PCNA,PIAS1,PML,RAC1,RANGAP1,RFC3,RFC4,RHOA,RHOJ,RNF4,SENP5,SENP6,SUMO1,SUMO2,SUMO3
Mouse Embryonic Stem Cell Pluripotency	3.44	AKT3,APC,BMPR1A,BMPR2,FZD4,FZD6,IL6ST,JAK1,MAP2K1,MAPK1,MRAS,MYC,PIK3CB,PTPN11,RAF1,RALA,RAP1A,RAP1B,RAP2A,RAP2B,RASD1,STAT3,TCF3,TCF4
Bladder Cancer Signaling	3.44	DAPK1,MAP2K1,MAPK1,MDM2,MMP10,MMP15,MMP17,MMP19,MMP9,MRAS,MYC,PA2G4,PGF,RAF1,RALA,RAP1A,RAP1B,RAP2A,RAP2B,RASD1,RPS6KA5,SIN3A,TFDP1
PI3K/AKT Signaling	3.4	AKT3,CDC37,EIF4EBP1,EPM2A,FOXO1,GHR,GYS1,IL13RA2,IL1R1,IL6R,IL6ST,ILK,INPP5F,ITGA2,JAK1,LIMS1,MAP2K1,MAPK1,MDM2,MRAS,PIK3CB,PPP2CA,PPP2R1B,PPP2R2A,PPP2R5A,PTPA,RAF1,RALA,RAP1A,RAP1B,RAP2A,RAP2B,RASD1,RPS6KB1,SHC1,YWHAG
Adipogenesis pathway	3.38	BMPR1A,BMPR2,CDK7,CEBPD,CTBP1,EBF1,EZH2,FBXW7,FGFR1,FOXO1,FZD4,FZD6,GTF2H1,GTF2H5,HAT1,HDAC2,HDAC3,HDAC9,KAT7,KDM1A,LPL,PAXIP1,PPARG,RBBP4,RPS6KB1,SIN3A,SIN3B,STAT5B,XBP1
JAK/Stat Signaling	3.38	AKT3,JAK1,MAP2K1,MAPK1,MRAS,PIAS1,PIK3CB,PTPN1,PTPN11,RAF1,RALA,RAP1A,RAP1B,RAP2A,RAP2B,RASD1,SHC1,SOCS7,STAT3,STAT5B
Integrin Signaling	3.38	ACTG2,ACTN4,ACTR3,AKT3,ARF4,ARF5,ARHGAP26,ARHGEF7,ARPC3,CAPN8,CDC42,ILK,ITGA2,ITGAM,ITGB7,LIMS1,MAP2K1,MAP2K4,MAPK1,MPRIP,MRAS,NEDD9,PAK4,PDGFB,PIK3CB,PPP1R12A,PXN,RAC1,RAF1,RALA,RAP1A,RAP1B,RAP2A,RAP2B,RASD1,RHOA,RHOJ,ROCK1,SHC1,TLN1,VCL
CCR3 Signaling in Eosinophils	3.36	CALM1 (includes others),GNAI1,GNAI2,GNAI3,GNAS,GNB5,ITPR1,ITPR3,MAP2K1,MAPK1,MPRIP,MRAS,PAK4,PIK3CB,PPP1R12A,PRKCB,PRKCD,PRKCG,RAC1,RAF1,RALA,RAP1A,RAP1B,RAP2A,RAP2B,RASD1,RHOA,ROCK1
Apelin Endothelial Signaling Pathway	3.35	ADCY2,AKT3,ARNT,CALM1 (includes others),GNAI1,GNAI2,GNAI3,GNAS,MAP2K1,MAP2K4,MAPK1,MEF2A,MRAS,PIK3CB,PRKAB2,PRKAG2,PRKCB,PRKCD,PRKCG,RAF1,RALA,RAP1A,RAP1B,RAP2A,RAP2B,RASD1,RPS6KB1
IL-15 Signaling	3.32	AKT3,JAK1,LCK,MAP2K1,MAPK1,MRAS,MYC,PIK3CB,RAF1,RALA,RAP1A,RAP1B,RAP2A,RAP2B,RASD1,RPS6KB1,SHC1,STAT3,STAT5B
3-phosphoinositide Degradation	3.32	CDC25C,DUSP16,DUSP5,FIG4,INPP4A,INPP5E,INPP5F,MTMR4,NUDT1,NUDT14,NUDT16,NUDT4,NUDT5,PDXP,PGAM5,PIP4P2,PPFIBP2,PPP1CA,PPP1R12A,PPP2R5A,PPP3CA,PRUNE1,PTPA,PTPMT1,PTPN1,PTPN11,PTPN12,PTPRC,PTPRJ,PXYLP1,SIRPA,STYXL1,WBP11
Cell Cycle Regulation by BTG Family Proteins	3.32	BTG1,CCNE1,CCNE2,CDK2,E2F2,E2F8,PPP2CA,PPP2R1B,PPP2R2A,PPP2R5A,PRMT1,PTPA
PI3K Signaling in B Lymphocytes	3.3	AKT3,ATF1,ATF3,ATF4,ATF5,ATF6,CALM1 (includes others),CAMK2B,CHP1,DAPP1,IRS1,ITPR1,ITPR3,MAP2K1,MAPK1,MRAS,PIK3CB,PLEKHA3,PPP3CA,PPP3R1,PRKCB,PTPRC,RAC1,RAF1,RALA,RAP1A,RAP1B,RAP2A,RAP2B,RASD1
Synaptic Long Term Potentiation	3.27	ATF4,CACNA1C,CALM1 (includes others),CAMK2B,CHP1,GNA15,GRIA2,ITPR1,ITPR3,MAP2K1,MAPK1,MRAS,PPP1CA,PPP1R12A,PPP3CA,PPP3R1,PRKAG2,PRKAR2A,PRKAR2B,PRKCB,PRKCD,PRKCG,RAF1,RALA,RAP1A,RAP1B,RAP2A,RAP2B,RASD1
Ephrin Receptor Signaling	3.26	ACTR3,AKT3,ARPC3,ATF4,CDC42,DOK1,GNA15,GNAI1,GNAI2,GNAI3,GNAS,GNAT1,GNAT2,GNB5,ITGA2,MAP2K1,MAPK1,MRAS,PAK4,PDGFB,PGF,PTPN11,PXN,RAC1,RAF1,RALA,RAP1A,RAP1B,RAP2A,RAP2B,RASD1,RGS3,RHOA,ROCK1,SHC1,STAT3
CDK5 Signaling	3.26	ADCY2,EGR1,GNAS,ITGA2,MAP2K1,MAPK1,MRAS,NGFR,PPP1CA,PPP1R12A,PPP2CA,PPP2R1B,PPP2R2A,PPP2R5A,PRKAG2,PRKAR2A,PRKAR2B,PTPA,RAF1,RALA,RAP1A,RAP1B,RAP2A,RAP2B,RASD1
Macropinocytosis Signaling	3.24	ACTN4,CDC42,CSF1,ITGB7,MRAS,PDGFB,PIK3CB,PRKCB,PRKCD,PRKCG,RAB5A,RAC1,RALA,RAP1A,RAP1B,RAP2A,RAP2B,RASD1,RHOA
LPS-stimulated MAPK Signaling	3.23	ATF1,CDC42,MAP2K1,MAP2K3,MAP2K4,MAP2K6,MAPK1,MRAS,PIK3CB,PRKCB,PRKCD,PRKCG,RAC1,RAF1,RALA,RAP1A,RAP1B,RAP2A,RAP2B,RASD1
IL-1 Signaling	3.23	ADCY2,GNA15,GNAI1,GNAI2,GNAI3,GNAS,GNAT1,GNAT2,GNB5,IL1A,IL1R1,IRAK1,MAP2K3,MAP2K4,MAP2K6,MAP3K1,MAPK1,MRAS,MYD88,PRKAG2,PRKAR2A,PRKAR2B
ErbB Signaling	3.23	CDC42,FOXO1,MAP2K1,MAP2K3,MAP2K4,MAP2K6,MAPK1,MRAS,PAK4,PIK3CB,PRKCB,PRKCD,PRKCG,RAF1,RALA,RAP1A,RAP1B,RAP2A,RAP2B,RASD1,RPS6KB1,SHC1
Role of Tissue Factor in Cancer	3.21	AKT3,CDC42,CSF1,EGR1,F2,FGA,FGB,FGR,GNA15,LCK,MAPK1,MRAS,PDXP,PIK3CB,PTPN11,RAC1,RALA,RAP1A,RAP1B,RAP2A,RAP2B,RASD1,RPS6KA2,RPS6KA5,RPS6KB1,STAT5B
Cardiac Hypertrophy Signaling (Enhanced)	3.2	ACVR2A,ADCY2,AKAP13,AKT3,ATF6,BMPR2,CACNA1C,CALM1 (includes others),CAMK2B,CHP1,CTF1,CYBB,EIF2B5,EIF4EBP1,FGFR1,FZD4,FZD6,GHR,GNA15,GNAI1,GNAI2,GNAI3,GNAS,HDAC2,HDAC3,HDAC9,IGF1R,IL13RA2,IL1A,IL1R1,IL6R,IL6ST,INPP5F,ITGA2,ITPR1,ITPR3,MAP2K1,MAP2K3,MAP2K4,MAP2K6,MAP3K1,MAP3K2,MAPK1,MAPKAPK2,MEF2A,MRAS,MYC,NGFR,NPR1,PDE12,PDE4C,PDE6G,PDE6H,PDE7A,PDE8A,PIK3CB,PLN,PPP3CA,PPP3R1,PRKAG2,PRKAR2A,PRKAR2B…
Prostate Cancer Signaling	3.16	AKT3,ATF4,CCNE1,CCNE2,CDK2,FOXO1,MAP2K1,MAPK1,MDM2,MRAS,PA2G4,PIK3CB,RAF1,RALA,RAP1A,RAP1B,RAP2A,RAP2B,RASD1,SIN3A,SRD5A1,TFDP1
Systemic Lupus Erythematosus Signaling	3.16	AKT3,BDKRB2,C5,CD28,CREM,HLA-F,HLA-G,HNRNPA2B1,HNRNPC,IL1A,IL6R,LCK,LSM1,LSM12,LSM14A,LSM4,LSM5,LSM6,LSM7,LSM8,MAPK1,MRAS,PIK3CB,PPIH,PRPF31,PTPRC,RALA,RAP1A,RAP1B,RAP2A,RAP2B,RASD1,SF3B4,SNRNP40,SNRPA,SNRPB,SNRPB2,SNRPC,SNRPD1,SNRPD3,SNRPE,SNRPF,ZCRB1
Role of Macrophages, Fibroblasts and Endothelial Cells in Rheumatoid Arthritis	3.14	AKT3,APC,ATF4,C5,CALM1 (includes others),CAMK2B,CEBPD,CEBPG,CHP1,CSF1,FZD4,FZD6,IL1A,IL1R1,IL6R,IL6ST,IRAK1,LRP6,LTBR,MAP2K1,MAP2K3,MAP2K4,MAP2K6,MAPK1,MAPKAPK2,MRAS,MYC,MYD88,NGFR,PDGFB,PGF,PIK3CB,PPP3CA,PPP3R1,PRKCB,PRKCD,PRKCG,RAC1,RAF1,RALA,RAP1A,RAP1B,RAP2A,RAP2B,RASD1,RHOA,RIPK1,ROCK1,ROR2,RYK,STAT3,TCF3,TCF4,WNT2,WNT3
Paxillin Signaling	3.12	ACTG2,ACTN4,ARHGEF7,CDC42,GIT2,ITGA2,ITGAM,ITGB7,MAP2K4,MAPK1,MRAS,PAK4,PIK3CB,PTPN12,PXN,RAC1,RALA,RAP1A,RAP1B,RAP2A,RAP2B,RASD1,TLN1,VCL
Renin-Angiotensin Signaling	3.12	ADCY2,ITPR1,ITPR3,MAP2K1,MAP2K4,MAP3K1,MAPK1,MRAS,PAK4,PIK3CB,PRKAG2,PRKAR2A,PRKAR2B,PRKCB,PRKCD,PRKCG,RAC1,RAF1,RALA,RAP1A,RAP1B,RAP2A,RAP2B,RASD1,REN,SHC1,STAT3
HER-2 Signaling in Breast Cancer	3.09	AKT3,CCNE1,CCNE2,CDC42,CDK6,FOXO1,ITGB7,MDM2,MRAS,PARD6A,PIK3CB,PRKCB,PRKCD,PRKCG,RALA,RAP1A,RAP1B,RAP2A,RAP2B,RASD1
Chemokine Signaling	3.09	CALM1 (includes others),CAMK2B,CCL13,GNAI1,GNAI2,GNAI3,MAP2K1,MAPK1,MPRIP,MRAS,PPP1R12A,PRKCB,RAF1,RALA,RAP1A,RAP1B,RAP2A,RAP2B,RASD1,RHOA
HIF1α Signaling	3.08	AKT3,ARNT,CUL2,ELOB,ELOC,LDHA,MAPK1,MDM2,MMP10,MMP15,MMP17,MMP19,MMP9,MRAS,PGF,PIK3CB,RALA,RAP1A,RAP1B,RAP2A,RAP2B,RASD1,RBX1,SLC2A3,SLC2A5
Role of JAK2 in Hormone-like Cytokine Signaling	3.08	GHR,IRS1,JAK1,PRLR,PTPN1,PTPN11,SHC1,SIRPA,SOCS7,STAT3,STAT5B
Actin Cytoskeleton Signaling	3.05	ABI2,ACTG2,ACTN4,ACTR3,APC,ARHGEF7,ARPC3,BAIAP2,CDC42,F2,F2R,ITGA2,MAP2K1,MAPK1,MPRIP,MRAS,MYL1,MYL4,MYL6B,PAK4,PDGFB,PIK3CB,PPP1R12A,PXN,RAC1,RAF1,RALA,RAP1A,RAP1B,RAP2A,RAP2B,RASD1,RDX,RHOA,ROCK1,SHC1,TLN1,TMSB10/TMSB4X,TMSB4Y,TRIO,VCL
Unfolded protein response	3.01	AMFR,ATF4,ATF6,CALR,CANX,CEBPD,CEBPG,EDEM1,HSPA14,HSPA8,MBTPS2,NFE2L2,PPARG,PPP1R15A,XBP1
Granzyme B Signaling	3	BID,CYCS,LMNB1,LMNB2,NUMA1,PARP1,PRKDC
Role of JAK family kinases in IL-6-type Cytokine Signaling	2.98	IL6R,IL6ST,JAK1,MAP2K4,MAPK1,OSMR,PTPN11,STAT3,STAT5B
Ceramide Signaling	2.96	AKT3,CYCS,KSR1,MAP2K1,MAP2K4,MAP3K1,MRAS,NGFR,PIK3CB,PPP2CA,PPP2R1B,PPP2R2A,PPP2R5A,PTPA,RAF1,RALA,RAP1A,RAP1B,RAP2A,RAP2B,RASD1
IL-8 Signaling	2.94	AKT3,ARAF,AZU1,CDC42,CYBB,EIF4EBP1,FLT1,GNAI1,GNAI2,GNAI3,GNAS,GNB5,IRAK1,ITGAM,MAP2K1,MAP2K4,MAPK1,MMP9,MPO,MRAS,PGF,PIK3CB,PLD1,PRKCB,PRKCD,PRKCG,RAC1,RAF1,RALA,RAP1A,RAP1B,RAP2A,RAP2B,RASD1,RHOA,RHOJ,ROCK1,RPS6KB1
Gα12/13 Signaling	2.91	AKT3,CDC42,CDH17,CDH3,F2,F2R,LPAR6,MAP2K1,MAP2K4,MAP3K1,MAPK1,MEF2A,MRAS,MYL1,MYL4,MYL6B,PIK3CB,PXN,RAF1,RALA,RAP1A,RAP1B,RAP2A,RAP2B,RASD1,RHOA,ROCK1
Glioma Invasiveness Signaling	2.88	CD44,CDC42,F2R,HMMR,MAPK1,MMP9,MRAS,PIK3CB,RAC1,RALA,RAP1A,RAP1B,RAP2A,RAP2B,RASD1,RHOA,RHOJ,TIMP1
Neurotrophin/TRK Signaling	2.88	ATF4,CDC42,MAP2K1,MAP2K3,MAP2K4,MAP2K6,MAPK1,MRAS,NGFR,PIK3CB,PTPN11,RAF1,RALA,RAP1A,RAP1B,RAP2A,RAP2B,RASD1,SHC1
IL-6 Signaling	2.88	AKT3,CSNK2A2,CYP19A1,IL1A,IL1R1,IL6R,IL6ST,MAP2K1,MAP2K3,MAP2K4,MAP2K6,MAPK1,MAPKAPK2,MRAS,NGFR,PIK3CB,PTPN11,RAF1,RALA,RAP1A,RAP1B,RAP2A,RAP2B,RASD1,SHC1,STAT3
Estrogen-mediated S-phase Entry	2.84	CCNA2,CCNE1,CCNE2,CDK1,CDK2,E2F2,E2F8,MYC,TFDP1
Neuregulin Signaling	2.79	AKT3,ERRFI1,ITGA2,MAP2K1,MAPK1,MRAS,MYC,PRKCB,PRKCD,PRKCG,PTPN11,RAF1,RALA,RAP1A,RAP1B,RAP2A,RAP2B,RASD1,RNF41,RPS6KB1,SHC1,STAT5B
Colorectal Cancer Metastasis Signaling	2.76	ADCY2,AKT3,APC,APPL1,BIRC5,CDC42,FZD4,FZD6,GNAS,GNB5,GRK3,IL6R,IL6ST,JAK1,LRP6,MAP2K1,MAP2K4,MAPK1,MLH1,MMP10,MMP15,MMP17,MMP19,MMP9,MRAS,MYC,PGF,PIK3CB,PRKAG2,PRKAR2A,PRKAR2B,RAC1,RALA,RAP1A,RAP1B,RAP2A,RAP2B,RASD1,RHOA,RHOJ,STAT3,TCF3,TCF4,WNT2,WNT3
NF-κB Activation by Viruses	2.75	AKT3,ITGA2,LCK,MAP3K1,MAPK1,MRAS,PIK3CB,PRKCB,PRKCD,PRKCG,RAF1,RALA,RAP1A,RAP1B,RAP2A,RAP2B,RASD1,RIPK1,TBP
ErbB2-ErbB3 Signaling	2.74	FOXO1,MAP2K1,MAPK1,MRAS,MYC,PIK3CB,RAF1,RALA,RAP1A,RAP1B,RAP2A,RAP2B,RASD1,SHC1,STAT3,STAT5B
D-myo-inositol (1,4,5,6)-Tetrakisphosphate Biosynthesis	2.72	CDC25C,DUSP16,DUSP5,FIG4,INPP5F,MTMR4,NUDT1,NUDT14,NUDT16,NUDT4,NUDT5,PDXP,PGAM5,PPFIBP2,PPP1CA,PPP1R12A,PPP2R5A,PPP3CA,PRUNE1,PTPA,PTPN1,PTPN11,PTPN12,PTPRC,PTPRJ,PXYLP1,SIRPA,STYXL1,WBP11
D-myo-inositol (3,4,5,6)-tetrakisphosphate Biosynthesis	2.72	CDC25C,DUSP16,DUSP5,FIG4,INPP5F,MTMR4,NUDT1,NUDT14,NUDT16,NUDT4,NUDT5,PDXP,PGAM5,PPFIBP2,PPP1CA,PPP1R12A,PPP2R5A,PPP3CA,PRUNE1,PTPA,PTPN1,PTPN11,PTPN12,PTPRC,PTPRJ,PXYLP1,SIRPA,STYXL1,WBP11
Leukocyte Extravasation Signaling	2.71	ACTG2,ACTN4,AFDN,ARHGAP6,CD44,CDC42,CLDN2,CYBB,DLC1,FER,GNAI1,GNAI2,GNAI3,ITGA2,ITGAM,JAM3,MAP2K4,MAPK1,MMP10,MMP15,MMP17,MMP19,MMP9,PIK3CB,PRKCB,PRKCD,PRKCG,PTPN11,PXN,RAC1,RAP1A,RAP1B,RDX,RHOA,ROCK1,TIMP1,VCL
Inhibition of ARE-Mediated mRNA Degradation Pathway	2.7	AGO2,AGO3,AGO4,AKT3,CNOT2,CNOT3,CNOT9,EXOSC10,EXOSC4,EXOSC7,MAPK1,MAPKAPK2,NGFR,PABPN1,PPP2CA,PPP2R1B,PPP2R2A,PPP2R5A,PRKAG2,PRKAR2A,PRKAR2B,PSMA8,PTPA,TNFSF8,YWHAG
Actin Nucleation by ARP-WASP Complex	2.67	ACTR3,ARPC3,BAIAP2,CDC42,ITGA2,MRAS,PPP1R12A,RAC1,RALA,RAP1A,RAP1B,RAP2A,RAP2B,RASD1,RHOA,RHOJ,ROCK1
Erythropoietin Signaling	2.61	AKT3,MAP2K1,MAPK1,MRAS,PIK3CB,PRKCB,PRKCD,PRKCG,RAF1,RALA,RAP1A,RAP1B,RAP2A,RAP2B,RASD1,RPS6KB1,SHC1,STAT5B
Polyamine Regulation in Colon Cancer	2.59	APC,AZIN1,MXD1,MYC,OAZ1,PPARG,PSMA8,TCF4
NF-κB Signaling	2.56	AKT3,ARAF,AZI2,BMPR1A,BMPR2,CSNK2A2,FGFR1,FLT1,GHR,HDAC2,IGF1R,IL1A,IL1R1,IRAK1,LCK,LTBR,MAP2K6,MAP3K1,MRAS,MYD88,NGFR,PDGFRA,PIK3CB,PRKCB,RAF1,RALA,RAP1A,RAP1B,RAP2A,RAP2B,RASD1,RIPK1,UBE2N
IL-17 Signaling	2.55	AKT3,CXCL10,JAK1,MAP2K1,MAP2K3,MAP2K4,MAP2K6,MAPK1,MAPKAPK2,MRAS,PIK3CB,RALA,RAP1A,RAP1B,RAP2A,RAP2B,RASD1,TIMP1
Hypoxia Signaling in the Cardiovascular System	2.54	ARNT,ATF4,BIRC6,CSNK1D,LDHA,MDM2,SUMO1,UBE2B,UBE2C,UBE2E3,UBE2H,UBE2L3,UBE2L6,UBE2N,UBE2Q1,UBE2R2,UBE2Z
Endometrial Cancer Signaling	2.53	AKT3,ILK,MAP2K1,MAPK1,MLH1,MRAS,MYC,PIK3CB,RAF1,RALA,RAP1A,RAP1B,RAP2A,RAP2B,RASD1
Role of NANOG in Mammalian Embryonic Stem Cell Pluripotency	2.52	AKT3,APC,BMP8A,BMPR1A,BMPR2,FZD4,FZD6,IL6ST,JAK1,MAP2K1,MAPK1,MRAS,PIK3CB,RAF1,RALA,RAP1A,RAP1B,RAP2A,RAP2B,RASD1,SHC1,STAT3,WNT2,WNT3
DNA damage-induced 14-3-3σ Signaling	2.49	AKT3,ATR,CCNE1,CCNE2,CDK1,CDK2,RAD1
PPARα/RXRα Activation	2.48	ABCA1,ACAA1,ACOX1,ACVR2A,ADCY2,BMPR2,CAND1,GHR,GNA15,GNAS,IL1R1,IRS1,LPL,MAP2K1,MAP2K3,MAP2K4,MAP2K6,MAPK1,MRAS,NCOR2,PRKAB2,PRKAG2,PRKAR2A,PRKAR2B,PRKCB,RAF1,RALA,RAP1A,RAP1B,RAP2A,RAP2B,RASD1,SHC1,STAT5B,TGS1
Role of JAK1 and JAK3 in γc Cytokine Signaling	2.46	IRS1,JAK1,MAPK1,MRAS,PIK3CB,PTPN11,RALA,RAP1A,RAP1B,RAP2A,RAP2B,RASD1,SHC1,STAT3,STAT5B,TSLP
ErbB4 Signaling	2.46	MAP2K1,MAPK1,MRAS,PIK3CB,PRKCB,PRKCD,PRKCG,PSENEN,RAF1,RALA,RAP1A,RAP1B,RAP2A,RAP2B,RASD1,SHC1
Xenobiotic Metabolism Signaling	2.43	AHR,ALDH18A1,ALDH1L2,ALDH6A1,ANKRA2,ARNT,CAMK2B,CES1,CHST10,CHST2,CUL3,CYP3A5,GCLC,GRIP1,HS2ST1,IL1A,MAP2K1,MAP2K3,MAP2K4,MAP2K6,MAP3K1,MAP3K2,MAPK1,MGST2,MRAS,NCOR2,NFE2L2,PIK3CB,PPP2CA,PPP2R1B,PPP2R2A,PPP2R5A,PRKCB,PRKCD,PRKCG,PTPA,RAF1,RALA,RAP1A,RAP1B,RAP2A,RAP2B,RASD1,RBX1,SCAND1,SMOX,SRA1,SUMO1
Melanoma Signaling	2.39	AKT3,MAP2K1,MAPK1,MDM2,MRAS,PIK3CB,RAF1,RALA,RAP1A,RAP1B,RAP2A,RAP2B,RASD1
Synaptic Long Term Depression	2.37	CACNA1C,CACNB1,CRH,GNA15,GNAI1,GNAI2,GNAI3,GNAS,GNAT1,GNAT2,GRIA2,IGF1R,ITPR1,ITPR3,LCAT,MAP2K1,MAPK1,MRAS,NPR1,PLAAT4,PPP2CA,PPP2R1B,PPP2R2A,PPP2R5A,PRKCB,PRKCD,PRKCG,PTPA,RAF1,RALA,RAP1A,RAP1B,RAP2A,RAP2B,RASD1
D-myo-inositol-5-phosphate Metabolism	2.37	CDC25C,DUSP16,DUSP5,FIG4,INPP5F,MTMR4,NUDT1,NUDT14,NUDT16,NUDT4,NUDT5,PDXP,PGAM5,PIP4P2,PPFIBP2,PPP1CA,PPP1R12A,PPP2R5A,PPP3CA,PRUNE1,PTPA,PTPN1,PTPN11,PTPN12,PTPRC,PTPRJ,PXYLP1,SIRPA,STYXL1,WBP11
14-3-3-mediated Signaling	2.36	AKT3,FOXO1,MAP2K1,MAP2K4,MAPK1,MRAS,PIK3CB,PRKCB,PRKCD,PRKCG,RAF1,RALA,RAP1A,RAP1B,RAP2A,RAP2B,RASD1,TUBA1A,TUBA3C/TUBA3D,TUBA4A,TUBB,TUBB2A,TUBB4A,TUBB4B,YWHAG
Mechanisms of Viral Exit from Host Cells	2.35	ACTG2,CHMP4A,CHMP4B,LMNB1,LMNB2,PRKCB,PRKCD,PRKCG,VPS28,VPS36,VPS37C
Endocannabinoid Cancer Inhibition Pathway	2.34	ADCY2,AKT3,ATF3,ATF4,CASQ1,CCNE1,CCNE2,GNAI1,GNAI2,GNAI3,MAP2K1,MAP2K3,MAP2K4,MAP2K6,MAPK1,MYC,PGF,PIK3CB,PRKAB2,PRKAG2,PRKAR2A,PRKAR2B,RAF1,RHOA,ROCK1,SPTLC2,TCF3,TCF4
ILK Signaling	2.33	ACTG2,ACTN4,AKT3,ATF4,CDC42,ILK,IRS1,ITGB7,LIMS1,MAP2K4,MAP2K6,MAPK1,MMP9,MYC,MYL1,MYL4,MYL6B,PGF,PIK3CB,PPP1R12A,PPP2CA,PPP2R1B,PPP2R2A,PPP2R5A,PTPA,PXN,RAC1,RHOA,RHOJ,RICTOR,RPS6KA5,TMSB10/TMSB4X,TMSB4Y,VCL
Regulation of the Epithelial-Mesenchymal Transition Pathway	2.33	AKT3,APC,ARAF,EGR1,FGFR1,FZD4,FZD6,JAK1,MAP2K1,MAP2K3,MAP2K4,MAP2K6,MAPK1,MMP9,MRAS,NOTCH1,NOTCH3,PARD6A,PIK3CB,PSENEN,PTPN11,RAF1,RALA,RAP1A,RAP1B,RAP2A,RAP2B,RASD1,RHOA,STAT3,TCF3,TCF4,WNT2,WNT3
SAPK/JNK Signaling	2.33	CDC42,DAXX,DUSP4,IRS1,LCK,MAP2K4,MAP3K1,MAP3K2,MAP4K5,MAPK8IP3,MRAS,PIK3CB,RAC1,RALA,RAP1A,RAP1B,RAP2A,RAP2B,RASD1,RIPK1,SHC1
Cancer Drug Resistance By Drug Efflux	2.32	AKT3,ARAF,FOXO1,MAP2K1,MAPK1,MDM2,MRAS,PIK3CB,RAF1,RALA,RAP1A,RAP1B,RAP2A,RAP2B,RASD1
EGF Signaling	2.32	AKT3,CSNK2A2,ITPR1,ITPR3,JAK1,MAP2K1,MAP2K4,MAP3K1,MAPK1,PIK3CB,RAF1,RPS6KB1,SHC1,STAT3
RhoGDI Signaling	2.29	ACTG2,ACTR3,ARHGAP6,ARHGDIB,ARHGEF17,ARHGEF7,ARPC3,CD44,CDC42,CDH17,CDH3,DLC1,GNA15,GNAI1,GNAI2,GNAI3,GNAS,GNAT1,GNAT2,GNB5,GRIP1,ITGA2,MRAS,MYL1,MYL4,MYL6B,PAK4,PPP1R12A,RAC1,RDX,RHOA,RHOJ,ROCK1
Estrogen-Dependent Breast Cancer Signaling	2.29	AKT3,ATF4,CYP19A1,HSD17B3,HSD17B4,HSD17B7,IGF1R,MAPK1,MRAS,PIK3CB,RALA,RAP1A,RAP1B,RAP2A,RAP2B,RASD1,STAT5B
PPAR Signaling	2.28	IL1A,IL1R1,MAP2K1,MAPK1,MRAS,NCOR2,NGFR,PDGFB,PDGFRA,PPARG,RAF1,RALA,RAP1A,RAP1B,RAP2A,RAP2B,RASD1,SCAND1,SHC1,SRA1,STAT5B
Role of NFAT in Regulation of the Immune Response	2.26	AKT3,CABIN1,CALM1 (includes others),CD28,CHP1,CSNK1D,CSNK1E,CSNK1G1,GNA15,GNAI1,GNAI2,GNAI3,GNAS,GNAT1,GNAT2,GNB5,ITPR1,ITPR3,LCK,MAP2K1,MAPK1,MEF2A,MRAS,PIK3CB,PPP3CA,PPP3R1,RAF1,RALA,RAP1A,RAP1B,RAP2A,RAP2B,RASD1
Signaling by Rho Family GTPases	2.21	ACTG2,ACTR3,ARHGEF17,ARHGEF7,ARPC3,BAIAP2,CDC42,CDC42EP1,CDH17,CDH3,CLIP1,CYBB,GNA15,GNAI1,GNAI2,GNAI3,GNAS,GNAT1,GNAT2,GNB5,ITGA2,MAP2K1,MAP2K4,MAPK1,MRAS,MYL1,MYL4,MYL6B,PAK4,PARD6A,PIK3CB,PLD1,PPP1R12A,RAC1,RAF1,RDX,RHOA,RHOJ,ROCK1,SEPTIN10,STMN1
UVA-Induced MAPK Signaling	2.2	CYCS,MAP2K4,MAPK1,MRAS,PARP1,PARP14,PARP2,PARP6,PIK3CB,RALA,RAP1A,RAP1B,RAP2A,RAP2B,RASD1,RPS6KA2,RPS6KA5,RPS6KB1,TIPARP,TNKS2
Apoptosis Signaling	2.2	ACIN1,BAK1,BID,BIRC6,CAPN8,CDK1,CYCS,MAP2K1,MAP2K4,MAPK1,MRAS,PARP1,RAF1,RALA,RAP1A,RAP1B,RAP2A,RAP2B,RASD1,ROCK1
Xenobiotic Metabolism General Signaling Pathway	2.18	AHR,AKT3,ARNT,CUL3,GCLC,MAP2K1,MAP2K3,MAP2K4,MAP2K6,MAP3K1,MAP3K2,MAPK1,MGST2,MRAS,NFE2L2,PIK3CB,PRKCB,PRKCD,PRKCG,RAF1,RALA,RAP1A,RAP1B,RAP2A,RAP2B,RASD1,RBX1
Ephrin B Signaling	2.15	CDC42,GNA15,GNAI1,GNAI2,GNAI3,GNAS,GNAT1,GNAT2,GNB5,MAPK1,MRAS,PXN,RAC1,RGS3,RHOA,ROCK1
HOTAIR Regulatory Pathway	2.14	AGO2,AGO3,AGO4,AKT3,BRD4,CD44,DZIP3,EED,EZH2,HDAC2,KDM1A,KMT2C,MDM2,MMP10,MMP15,MMP17,MMP19,MMP9,MRTFA,MYC,PIK3CB,RBBP4,ROCK1,STAT3,TCF3,TCF4,WNT2,WNT3,YY1
Salvage Pathways of Pyrimidine Ribonucleotides	2.12	ACVR2A,ARAF,CDK1,CDK2,CDK6,CDK7,CMPK1,CSNK1D,DAPK1,DYRK1A,HIPK1,IRAK1,MAP2K1,MAP2K3,MAP2K4,MAP2K6,MAPK1,NEK2,NME4,PIM1,PLK1,PRKCD
Thyroid Cancer Signaling	2.12	AKT3,FOXO1,IRS1,MAP2K1,MAPK1,MRAS,MYC,PIK3CB,RALA,RAP1A,RAP1B,RAP2A,RAP2B,RASD1,SHC1,TCF3,TCF4
Dopamine-DARPP32 Feedback in cAMP Signaling	2.11	ADCY2,ATF1,ATF4,CACNA1C,CALM1 (includes others),CHP1,CREM,CSNK1D,CSNK1E,CSNK1G1,GNAI1,GNAI2,GNAI3,GNAS,ITPR1,ITPR3,PPP1CA,PPP1R12A,PPP2CA,PPP2R1B,PPP2R2A,PPP2R5A,PPP3CA,PPP3R1,PRKAG2,PRKAR2A,PRKAR2B,PRKCB,PRKCD,PRKCG,PTPA
Caveolar-mediated Endocytosis Signaling	2.09	ACTG2,B2M,CD55,COPB2,COPE,COPZ1,FLOT1,FLOT2,HLA-F,ITGA2,ITGAM,ITGB7,MAP3K2,PTPN1,RAB5A,RAB5B
Phospholipase C Signaling	2.08	ADCY2,ARHGEF17,ARHGEF7,ATF4,CALM1 (includes others),CDC42,CHP1,GNAS,GNB5,HDAC2,HDAC3,HDAC9,ITGA2,ITPR1,ITPR3,LCK,MAP2K1,MAPK1,MEF2A,MPRIP,MRAS,MYL1,MYL4,MYL6B,PEBP1,PLD1,PPP1R12A,PPP3CA,PPP3R1,PRKCB,PRKCD,PRKCG,RAC1,RAF1,RALA,RAP1A,RAP1B,RAP2A,RAP2B,RASD1,RHOA,RHOJ,SHC1
Calcium Signaling	2.07	ATF4,ATP2B1,ATP2C1,CABIN1,CACNA1C,CACNB1,CALM1 (includes others),CALR,CAMK2B,CASQ1,CHP1,GRIA2,GRIK1,HDAC2,HDAC3,HDAC9,ITPR1,ITPR3,MAPK1,MCU,MEF2A,MYL1,MYL4,MYL6B,PPP3CA,PPP3R1,PRKAG2,PRKAR2A,PRKAR2B,RAP1A,RAP1B,RAP2A,RAP2B,TNNI1,TNNI3,TRDN
3-phosphoinositide Biosynthesis	2.07	CDC25C,CDIPT,DUSP16,DUSP5,FIG4,INPP5F,MTMR4,NUDT1,NUDT14,NUDT16,NUDT4,NUDT5,PDXP,PGAM5,PIK3CB,PPFIBP2,PPP1CA,PPP1R12A,PPP2R5A,PPP3CA,PRUNE1,PTPA,PTPN1,PTPN11,PTPN12,PTPRC,PTPRJ,PXYLP1,SIRPA,STYXL1,WBP11
SPINK1 General Cancer Pathway	2.07	AKT3,IL6R,JAK1,MAP2K1,MAPK1,MRAS,PIK3CB,RAF1,RALA,RAP1A,RAP1B,RAP2A,RAP2B,RASD1,STAT3
PEDF Signaling	2.06	AKT3,MAPK1,MRAS,PIK3CB,PPARG,RAC1,RAF1,RALA,RAP1A,RAP1B,RAP2A,RAP2B,RASD1,RHOA,ROCK1,SOD2,TCF4
Reelin Signaling in Neurons	2.02	ACTR3,AFDN,AKT3,APBB1,ARPC3,CAMK2B,CDC42,FGR,ITGA2,LCK,LRP8,MAP1B,MAP2K1,MAP2K3,MAP2K4,MAP2K6,MAPK1,MAPK8IP3,PAFAH1B1,PIK3CB,RAC1,RAP1A,RAP1B,RHOA
P2Y Purigenic Receptor Signaling Pathway	2.02	ADCY2,AKT3,ATF4,GNAI1,GNAI2,GNAI3,GNB5,MAP2K1,MAPK1,MRAS,MYC,PIK3CB,PRKAG2,PRKAR2A,PRKAR2B,PRKCB,PRKCD,PRKCG,RAF1,RALA,RAP1A,RAP1B,RAP2A,RAP2B,RASD1
Role of MAPK Signaling in the Pathogenesis of Influenza	2.01	AKT3,CXCL10,LCAT,MAP2K1,MAP2K3,MAP2K4,MAP2K6,MAPK1,MRAS,PLAAT4,RAF1,RALA,RAP1A,RAP1B,RAP2A,RAP2B,RASD1
Axonal Guidance Signaling	2	ACTR3,ADAMTS7,AKT3,ARHGEF7,ARPC3,BAIAP2,BMP8A,CDC42,CHMP1A,CHP1,FZD4,FZD6,GNA15,GNAI1,GNAI2,GNAI3,GNAS,GNAT1,GNAT2,GNB5,ITGA2,MAP2K1,MAPK1,MMP10,MMP15,MMP17,MMP9,MRAS,MYL1,MYL4,MYL6B,NGFR,NTNG1,PAK4,PAPPA,PDGFB,PGF,PIK3CB,PITRM1,PPP3CA,PPP3R1,PRKAG2,PRKAR2A,PRKAR2B,PRKCB,PRKCD,PRKCG,PSMD14,PTPN11,PXN,RAC1,RAF1,RALA,RAP1A,RAP1B,RAP2A,RAP2B,RASD1,RGS3,RHOA,ROCK1,SHANK2,SHC1,TUBA1A,TUBA3C/TUBA3D,TUB…
T Cell Receptor Signaling	2	CALM1 (includes others),CD28,LCK,MAP2K1,MAP2K4,MAP3K1,MAPK1,MRAS,PAG1,PIK3CB,PPP3CA,PPP3R1,PTPRC,RAC1,RAF1,RALA,RAP1A,RAP1B,RAP2A,RAP2B,RASD1
VEGF Family Ligand-Receptor Interactions	1.99	AKT3,FLT1,MAP2K1,MAPK1,MRAS,PGF,PIK3CB,PRKCB,PRKCD,PRKCG,RAF1,RALA,RAP1A,RAP1B,RAP2A,RAP2B,RASD1,SHC1
BER pathway	1.98	LIG1,PARP1,PCNA,POLE,XRCC1
Cholesterol Biosynthesis I	1.95	CYP51A1,DHCR24,DHCR7,EBP,FDFT1,HSD17B7,LBR,MSMO1,NSDHL,SC5D
Cholesterol Biosynthesis II (via 24,25-dihydrolanosterol)	1.95	CYP51A1,DHCR24,DHCR7,EBP,FDFT1,HSD17B7,LBR,MSMO1,NSDHL,SC5D
Cholesterol Biosynthesis III (via Desmosterol)	1.95	CYP51A1,DHCR24,DHCR7,EBP,FDFT1,HSD17B7,LBR,MSMO1,NSDHL,SC5D
Regulation of IL-2 Expression in Activated and Anergic T Lymphocytes	1.94	CALM1 (includes others),CD28,CHP1,MAP2K1,MAP2K4,MAP3K1,MAPK1,MRAS,PPP3CA,PPP3R1,RAC1,RAF1,RALA,RAP1A,RAP1B,RAP2A,RAP2B,RASD1
p53 Signaling	1.92	AKT3,ATR,BBC3,BIRC5,CCNK,CDK2,COQ8A,CSNK1D,HDAC9,JMY,MDM2,MDM4,PCNA,PIAS1,PIK3CB,PML,PRKDC,RRM2B,STAG1
Necroptosis Signaling Pathway	1.91	CAMK2B,CAPN8,CHP1,CYBB,DAPK1,DNM1L,JAK1,MDM2,NGFR,PAM16,PGAM5,PPIF,PPP3CA,PPP3R1,RBCK1,RIPK1,RNF31,SLC25A13,SLC25A3,SLC25A5,TIMM17A,TIMM50,TIMM8B,TOMM40L,TOMM5,TOMM6,VDAC1,VDAC3
BMP signaling pathway	1.86	BMP8A,BMPR1A,BMPR2,MAP2K1,MAP2K4,MAPK1,MRAS,PRKAG2,PRKAR2A,PRKAR2B,RAF1,RALA,RAP1A,RAP1B,RAP2A,RAP2B,RASD1
Aryl Hydrocarbon Receptor Signaling	1.84	AHR,ALDH18A1,ALDH1L2,ALDH6A1,ARNT,ATR,CCNA2,CCNE1,CCNE2,CDK2,CDK6,DCT,DHFR,IL1A,MAPK1,MCM7,MDM2,MGST2,MYC,NCOR2,NEDD8,NFE2L2,NFIX,RXRG,SLC35A2,TFDP1
RAN Signaling	1.83	IPO5,KPNA2,KPNA3,KPNA4,KPNB1,RANGAP1
GADD45 Signaling	1.83	ATR,CCNE1,CCNE2,CDK1,CDK2,PCNA
Agrin Interactions at Neuromuscular Junction	1.82	ACTG2,ARHGEF7,CDC42,ITGA2,MAP2K4,MAPK1,MRAS,PAK4,PXN,RAC1,RALA,RAP1A,RAP1B,RAP2A,RAP2B,RASD1
TCA Cycle II (Eukaryotic)	1.81	CS,FH,IDH3A,MDH1,MDH2,OGDHL,SDHB,SDHC,SDHD,SUCLG1
BEX2 Signaling Pathway	1.77	AKT3,BAK1,BBC3,BEX2,MAP2K4,NGFR,PGF,PPP2CA,PPP2R1B,PPP2R2A,PPP2R5A,PTPA,SMARCB1,STAT3,TCF3,TCF4
Tetrahydrofolate Salvage from 5,10-methenyltetrahydrofolate	1.72	MTHFD1,MTHFD1L,MTHFD2,MTHFD2L
CTLA4 Signaling in Cytotoxic T Lymphocytes	1.72	AKT3,AP1M2,AP1S2,AP2S1,B2M,CD28,CLTB,CLTC,HLA-F,LCK,PIK3CB,PPP2CA,PPP2R1B,PPP2R2A,PPP2R5A,PTPA,PTPN11
TGF-β Signaling	1.71	ACVR2A,BMPR1A,BMPR2,CDC42,MAP2K1,MAP2K3,MAP2K4,MAP2K6,MAPK1,MRAS,RAF1,RALA,RAP1A,RAP1B,RAP2A,RAP2B,RASD1,ZFYVE9
Relaxin Signaling	1.71	ADCY2,AKT3,GNA15,GNAI1,GNAI2,GNAI3,GNAS,GNAT1,GNAT2,GNB5,MAP2K1,MAPK1,MMP9,MRAS,NPR1,PDE12,PDE4C,PDE6G,PDE6H,PDE7A,PDE8A,PIK3CB,PRKAG2,PRKAR2A,PRKAR2B,RAP1A,RAP1B
Telomere Extension by Telomerase	1.69	HNRNPA2B1,RAD50,TERF1,TNKS2,XRCC5
Angiopoietin Signaling	1.64	AKT3,ANGPTL1,BIRC5,FOXO1,MRAS,PAK4,PIK3CB,PTPN11,RALA,RAP1A,RAP1B,RAP2A,RAP2B,RASD1,STAT5B
Amyloid Processing	1.63	AKT3,BACE1,CAPN8,CSNK1D,CSNK1E,CSNK2A2,MAPK1,PRKAG2,PRKAR2A,PRKAR2B,PSENEN
Endoplasmic Reticulum Stress Pathway	1.62	ATF4,ATF6,CALR,EIF2S1,MBTPS2,XBP1
Natural Killer Cell Signaling	1.56	AKT3,B2M,CDC42,COL18A1,HLA-F,HLA-G,HSPA14,HSPA8,KLRC1,LCK,MAP2K1,MAP2K3,MAP3K1,MAP3K2,MAPK1,MRAS,MYD88,PAK4,PIK3CB,PTPN11,PVR,PXN,RAC1,RAF1,RALA,RAP1A,RAP1B,RAP2A,RAP2B,RASD1,ROCK1,ULBP3
Superpathway of Cholesterol Biosynthesis	1.55	ACAA2,CYP51A1,DHCR24,DHCR7,EBP,FDFT1,FDPS,GGPS1,HMGCR,HMGCS1,HSD17B7,LBR,MSMO1,MVK,NSDHL,SC5D
HIPPO signaling	1.55	CD44,CSNK1D,CSNK1E,ITCH,MOB1A,NF2,PPP1CA,PPP1R12A,PPP2CA,PPP2R1B,PPP2R2A,PPP2R5A,PTPA,SAV1,TJP2,YWHAG
Gαq Signaling	1.52	AKT3,CALM1 (includes others),CDC42,CHP1,EPM2A,GNA15,GNAS,GNB5,GYS1,HTR2B,ITPR1,ITPR3,MAP2K1,MAPK1,MRAS,PIK3CB,PLD1,PPP3CA,PPP3R1,PRKCB,PRKCD,PRKCG,RAC1,RAF1,RHOA,RHOJ,ROCK1
Apelin Muscle Signaling Pathway	1.52	AKT3,GNAS,MRAS,PRKAB2,PRKAG2,TFAM
Clathrin-mediated Endocytosis Signaling	1.52	ACTG2,ACTR3,AP1M2,AP1S2,AP2S1,APOD,ARPC3,CDC42,CHP1,CLTB,CLTC,CSNK2A2,DNM1,DNM1L,F2,F2R,HSPA8,ITGB7,MDM2,PDGFB,PGF,PICALM,PIK3CB,PPP3CA,PPP3R1,RAB4A,RAB5A,RAB5B,RAC1,SNX9,UBA52
Nur77 Signaling in T Lymphocytes	1.49	CABIN1,CALM1 (includes others),CD28,CHP1,CYCS,HDAC2,HDAC9,MAP3K2,PPP3CA,PPP3R1,SIN3A,SIN3B
Fc Epsilon RI Signaling	1.49	AKT3,INPP5F,MAP2K1,MAP2K3,MAP2K4,MAP2K6,MAPK1,MRAS,PIK3CB,PRKCB,PRKCD,PRKCG,PTPN11,RAC1,RAF1,RALA,RAP1A,RAP1B,RAP2A,RAP2B,RASD1
Small Cell Lung Cancer Signaling	1.47	AKT3,BID,CCNE1,CCNE2,CDK2,CDK6,CYCS,FHIT,MYC,PA2G4,PIK3CB,RXRG,SIN3A,TFDP1
FGF Signaling	1.46	AKT3,ATF4,FGFR1,ITPR1,MAP2K1,MAP2K3,MAP2K6,MAP3K1,MAPK1,MAPKAPK2,PIK3CB,PTPN11,RAC1,RAF1,RPS6KA5,STAT3
DNA Methylation and Transcriptional Repression Signaling	1.44	ARID4B,DNMT3A,H4C11,H4C3,H4C8,HDAC2,RBBP4,SIN3A
Cleavage and Polyadenylation of Pre-mRNA	1.43	CPSF2,CSTF1,CSTF2,PABPN1
Assembly of RNA Polymerase I Complex	1.43	POLR1A,POLR1D,POLR1E,TBP
Growth Hormone Signaling	1.42	GHR,IGF1R,IRS1,MAPK1,PIK3CB,PRKCB,PRKCD,PRKCG,RPS6KA2,RPS6KA5,RPS6KB1,SOCS7,STAT3,STAT5B
tRNA Charging	1.42	AARS1,AARS2,DARS1,EARS2,FARS2,GARS1,IARS1,KARS1,LARS1,MARS1,RARS1,SARS1,VARS2,YARS1,YARS2
Apelin Adipocyte Signaling Pathway	1.42	ADCY2,CYBB,GNAI1,GNAI2,GNAI3,GPX4,GPX8,MAPK1,MGST2,PRDX6,PRKAB2,PRKAG2,PRKAR2A,PRKAR2B,SOD1
RhoA Signaling	1.42	ABL2,ACTG2,ACTR3,ANLN,ARHGAP6,ARPC3,BAIAP2,CDC42EP1,DLC1,IGF1R,LPAR6,MPRIP,MYL1,MYL4,MYL6B,PLD1,PPP1R12A,RDX,RHOA,ROCK1,SEPTIN10
Corticotropin Releasing Hormone Signaling	1.41	ADCY2,ATF4,CACNA1C,CACNB1,CALM1 (includes others),CRH,GNAI1,GNAI2,GNAI3,GNAS,ITPR1,ITPR3,MAP2K1,MAPK1,MEF2A,NPR1,PRKAG2,PRKAR2A,PRKAR2B,PRKCB,PRKCD,PRKCG,RAF1,RAP1A,RAP1B
PFKFB4 Signaling Pathway	1.39	ATF4,GNAS,HK2,MAP2K1,MAP2K3,MAP2K4,MAP2K6,MAPK1,PRKAG2,PRKAR2A,PRKAR2B,RPS6KA5
Nitric Oxide Signaling in the Cardiovascular System	1.37	AKT3,BDKRB2,CACNA1C,CALM1 (includes others),FLT1,ITPR1,ITPR3,MAP2K1,MAPK1,PGF,PIK3CB,PLN,PRKAG2,PRKAR2A,PRKAR2B,PRKCB,PRKCD,PRKCG,SLC7A1
T Cell Exhaustion Signaling Pathway	1.37	ACVR2A,AKT3,BMPR2,CD28,FOXO1,HLA-DPA1,HLA-F,HLA-G,IL6R,JAK1,MAP2K4,MAPK1,MGAT5,MRAS,PIK3CB,PPP2CA,PPP2R1B,PPP2R2A,PPP2R5A,PTPA,PTPN11,RALA,RAP1A,RAP1B,RAP2A,RAP2B,RASD1,STAT3
Cardiac β-adrenergic Signaling	1.36	ADCY2,AKAP13,CACNA1C,GNAS,GNB5,GRK3,MRAS,PDE12,PDE4C,PDE6G,PDE6H,PDE7A,PDE8A,PLN,PPP1CA,PPP1R12A,PPP2CA,PPP2R1B,PPP2R2A,PPP2R5A,PRKAG2,PRKAR2A,PRKAR2B,PTPA
Mismatch Repair in Eukaryotes	1.36	EXO1,MLH1,PCNA,RFC3,RFC4
IL-22 Signaling	1.35	AKT3,JAK1,MAP2K4,MAPK1,STAT3,STAT5B
Gαi Signaling	1.33	ADCY2,GNAI1,GNAI2,GNAI3,GNAS,GNB5,GPR17,MAPK1,MRAS,PRKAG2,PRKAR2A,PRKAR2B,RAF1,RALA,RAP1A,RAP1B,RAP2A,RAP2B,RASD1,SHC1,STAT3
Wnt/β-catenin Signaling	1.3	ACVR2A,AKT3,APC,APPL1,BMPR2,CD44,CDH3,CSNK1D,CSNK1E,CSNK1G1,CSNK2A2,FZD4,FZD6,ILK,LRP6,MDM2,MYC,PPP2CA,PPP2R1B,PPP2R2A,PPP2R5A,PTPA,TCF3,TCF4,UBA52,WNT2,WNT3
*Negative logarithm of the Fisher Exact p-value which represents the probability that the pathway is not over-represented among the respective dataset of genes, where a value of 1.3 is equivalent to a p-value of 0.05.

## Sheet: All traits
Table S9. Canonical pathways associated with autistic traits in the multiplex population
Ingenuity Canonical Pathways	-log(p-value)*	Molecules
Molecular Mechanisms of Cancer	16.8	ABL1,ADCY1,ADCY2,ADCY9,AKT1,AKT3,APC,APH1A,ARHGEF10,ARHGEF17,ARHGEF6,ARHGEF7,ATM,ATR,AURKA,BAK1,BBC3,BCL2L11,BID,BMP1,BMP4,BMP6,BMP7,BMP8A,BMPR1A,BMPR2,BRCA1,CAMK2B,CAMK2D,CASP10,CASP3,CASP7,CBL,CCND1,CCNE1,CCNE2,CDC25C,CDC42,CDH1,CDK1,CDK12,CDK13,CDK19,CDK2,CDK5,CDK6,CDK7,CDK9,CDKN1B,CDKN2C,CYCS,DAXX,E2F1,E2F2,E2F8,FANCD2,FOXO1,FYN,FZD1,FZD4,FZD5,FZD6,FZD7,FZD8,GNA11,GNA15,GNAI1,GNAI2,GNAI3,GNAL…
Hepatic Fibrosis Signaling Pathway	16	ACTA2,ACVR1,ACVR1B,ACVR2A,ACVR2B,AGT,AKT1,AKT3,ARAF,ATF4,BAMBI,BMPR2,BRD4,CACNA1C,CALM1 (includes others),CASP3,CCDC88A,CCL3,CCL5,CCND1,CDC42,CDKN1B,CNR1,COL18A1,COL1A1,CREB1,CYBB,DVL2,DVL3,EDN1,EZH2,FGFR1,FLT1,FLT4,FOXO1,FZD1,FZD4,FZD5,FZD6,FZD7,FZD8,GLI2,GLI3,GLIS2,GNAI1,GNAI2,GNAI3,IKBKB,IL17RA,IL1A,IL1R1,IL1RAP,IL1RN,IL36RN,IRAK1,IRAK2,IRAK3,ITGA2,ITGA4,JAK1,LEPR,LRP5,LRP6,MAP2K1,MAP2K2,MAP2K…
Estrogen Receptor Signaling	13.4	ADCY1,ADCY2,ADCY9,AGT,AKT1,AKT3,ATF4,ATP5F1C,ATP5MC1,CACNA1C,CCNC,CCND1,CFL2,CREB1,CTBP1,CYC1,EGFR,EIF2B2,EIF2B5,EIF4EBP1,ESR1,FBXO32,FOXG1,FOXO1,GNA11,GNA15,GNAI1,GNAI2,GNAI3,GNAL,GNAS,GNAT1,GNAT2,GNAZ,GNG2,GPER1,GRB2,H2BW2,HDAC3,HES1,IGF1R,IGF2R,JAK1,JAK3,LEPR,MAP2K1,MAP2K2,MAPK1,MCU,MED12,MED13,MED13L,MED27,MED31,MED4,MMP10,MMP13,MMP15,MMP16,MMP17,MMP19,MMP2,MMP28,MMP9,MPRIP,MRAS,MTOR,MYC,MYL1…
Axonal Guidance Signaling	12.5	ABL1,ABLIM1,ABLIM3,ACTR3,ADAM10,ADAM12,ADAM19,ADAM8,ADAMTS1,ADAMTS15,ADAMTS5,ADAMTS6,ADAMTS7,ADAMTS9,AKT1,AKT3,ARHGEF6,ARHGEF7,ARPC2,ARPC3,BAIAP2,BCAR1,BMP1,BMP4,BMP6,BMP7,BMP8A,CDC42,CDK5,CFL2,CHMP1A,CHP1,DCC,EFNA1,EFNB1,EFNB2,EPHA2,EPHB1,EPHB2,EPHB6,ERBB2,FYN,FZD1,FZD4,FZD5,FZD6,FZD7,FZD8,GLI2,GLI3,GLIS2,GNA11,GNA15,GNAI1,GNAI2,GNAI3,GNAL,GNAS,GNAT1,GNAT2,GNAZ,GNB4,GNB5,GNG12,GNG2,GNG4,GRB2,HER…
Protein Kinase A Signaling	12.3	ADCY1,ADCY2,ADCY9,ADD2,ADD3,AKAP13,AKAP14,AKAP4,AKAP5,ANAPC1,ANAPC5,APEX1,ATF1,ATF4,CALM1 (includes others),CAMK2B,CAMK2D,CDC14B,CDC23,CDC25C,CHP1,CREB1,CREM,DCC,DUSP16,DUSP21,DUSP22,DUSP3,DUSP4,DUSP5,DUSP6,EBI3,EPM2A,EYA3,GDE1,GLI3,GNAI1,GNAI2,GNAI3,GNAS,GNB4,GNB5,GNG12,GNG2,GNG4,GYS1,H1-0,H2BW2,ITPR1,ITPR3,KDELR3,MAP2K1,MAP2K2,MAP3K1,MAPK1,MYH10,MYL1,MYL2,MYL4,MYL6B,MYL9,NFATC1,NFATC2,NFATC4,NF…
Acute Phase Response Signaling	11.9	A2M,AGT,AHSG,AKT1,AKT3,APOA1,APOH,C1S,C2,C4BPB,C5,CFB,CRABP2,F2,FGA,FGB,FN1,GRB2,HAMP,HMOX2,IKBKB,IL1A,IL1R1,IL1RAP,IL1RN,IL36RN,IL6R,IL6ST,IRAK1,MAP2K1,MAP2K2,MAP2K3,MAP2K4,MAP2K6,MAP3K1,MAP3K5,MAP3K7,MAPK1,MAPK11,MAPK13,MBL2,MRAS,MTOR,MYD88,NFKBIA,NFKBID,NGFR,NR3C1,ORM2,OSMR,PDPK1,PIK3CA,PIK3CB,PIK3CD,PIK3R1,PTPN11,RAF1,RALA,RALB,RAP1A,RAP1B,RAP2A,RAP2B,RASD1,RBP3,RBP5,RIPK1,SAA1,SERPINA3,SERPI…
Thrombin Signaling	11.8	ADCY1,ADCY2,ADCY9,AKT1,AKT3,ARHGEF10,ARHGEF6,CAMK1,CAMK1D,CAMK2B,CAMK2D,CDC42,CREB1,EGFR,F2,F2R,F2RL2,GATA2,GATA3,GATA4,GATA5,GNA11,GNA15,GNAI1,GNAI2,GNAI3,GNAL,GNAS,GNAT1,GNAT2,GNAZ,GNB4,GNB5,GNG12,GNG2,GNG4,GRB2,IKBKB,ITPR1,ITPR3,MAP2K1,MAP2K2,MAPK1,MAPK11,MAPK13,MPRIP,MRAS,MYL1,MYL2,MYL4,MYL6B,MYL9,PDPK1,PIK3CA,PIK3CB,PIK3CD,PIK3R1,PIK3R4,PLCB4,PLCD1,PLCG1,PLCG2,PPP1R12A,PPP1R12B,PRKCA,PRKCB,P…
Regulation of eIF4 and p70S6K Signaling	11.4	AGO1,AGO2,AGO3,AGO4,AKT1,AKT3,EIF1,EIF1AX,EIF1AY,EIF2A,EIF2B2,EIF2B5,EIF2S1,EIF2S2,EIF3A,EIF3B,EIF3E,EIF3J,EIF3K,EIF4EBP1,EIF4EBP2,EIF4G3,FAU,GRB2,IRS1,ITGA2,ITGA4,MAP2K1,MAP2K2,MAPK1,MAPK11,MAPK13,MRAS,MTOR,PAIP1,PAIP2,PDPK1,PIK3CA,PIK3CB,PIK3CD,PIK3R1,PIK3R4,PPM1L,PPP2CA,PPP2R1B,PPP2R2A,PPP2R5A,PPP2R5B,PPP2R5E,PRKCZ,PTPA,RAF1,RALA,RALB,RAP1A,RAP1B,RAP2A,RAP2B,RASD1,RPS12,RPS13,RPS14,RPS16,RPS19…
B Cell Receptor Signaling	11.4	ABL1,AKT1,AKT3,APBB1IP,ATF4,BTK,CALM1 (includes others),CAMK2B,CAMK2D,CD19,CD22,CD79A,CDC42,CFL2,CREB1,DAPP1,EBF1,EGR1,FCGR2A,FCGR2B,FOXO1,GRB2,H2BW2,IKBKB,INPP5D,INPP5F,LYN,MALT1,MAP2K1,MAP2K2,MAP2K3,MAP2K4,MAP2K6,MAP3K1,MAP3K2,MAP3K3,MAP3K4,MAP3K5,MAP3K6,MAP3K7,MAPK1,MAPK11,MAPK13,MEF2C,MRAS,MTOR,NFATC1,NFATC2,NFATC4,NFKBIA,NFKBID,OCRL,PAG1,PDPK1,PIK3AP1,PIK3CA,PIK3CB,PIK3CD,PIK3R1,PIK3R4,PLCG2…
p70S6K Signaling	11	AGT,AKT1,AKT3,BTK,CD19,CD79A,EEF2,EGFR,F2,F2R,F2RL1,F2RL2,GNAI1,GNAI2,GNAI3,GRB2,IRS1,JAK1,LYN,MAP2K1,MAP2K2,MAPK1,MRAS,MTOR,PDPK1,PIK3CA,PIK3CB,PIK3CD,PIK3R1,PIK3R4,PLCB4,PLCD1,PLCG1,PLCG2,PLD1,PPM1L,PPP2CA,PPP2R1B,PPP2R2A,PPP2R5A,PPP2R5B,PPP2R5E,PRKCA,PRKCB,PRKCD,PRKCE,PRKCG,PRKCH,PRKCZ,PRKD1,PRKD3,PTPA,RAF1,RALA,RALB,RAP1A,RAP1B,RAP2A,RAP2B,RASD1,RPS6,RPS6KB1,SFN,SHC1,SOS1,SYK,YWHAG,YWHAQ
Epithelial Adherens Junction Signaling	10.6	ACTA2,ACTG2,ACTN1,ACTN4,ACTR3,ACVR1,ACVR1B,ACVR2A,ACVR2B,AFDN,AKT1,AKT3,APC,ARPC2,ARPC3,BAIAP2,BMPR2,CDC42,CDH1,CDH2,CLIP1,EGFR,EPN2,FER,FGFR1,IQGAP1,LMO7,MET,MRAS,MYH10,MYH11,MYL1,MYL2,MYL4,MYL6B,MYL9,NECTIN1,NECTIN2,NECTIN3,NOTCH1,NOTCH2,NOTCH3,PTEN,PTPRM,RAC1,RALA,RALB,RAP1A,RAP1B,RAP2A,RAP2B,RAPGEF1,RASD1,RHOA,SNAI2,SSX2IP,TCF3,TCF4,TCF7,TCF7L1,TCF7L2,TGFBR3,TUBA1A,TUBA3C/TUBA3D,TUBA4A,TUBB,T…
HER-2 Signaling in Breast Cancer	10.5	AKT1,AKT3,AREG,CCND1,CCNE1,CCNE2,CDC42,CDK6,CDKN1B,EGFR,ERBB2,ERBB3,FOXO1,GRB2,H2BW2,ITGB2,ITGB4,ITGB7,ITGB8,MAP3K5,MDM2,MMP2,MRAS,PARD6A,PARD6B,PIK3CA,PIK3CB,PIK3CD,PIK3R1,PIK3R4,PLCG1,PRKCA,PRKCB,PRKCD,PRKCE,PRKCG,PRKCH,PRKCZ,PRKD1,PRKD3,RALA,RALB,RAP1A,RAP1B,RAP2A,RAP2B,RASD1,SOS1
Mouse Embryonic Stem Cell Pluripotency	10.3	AKT1,AKT3,APC,BMP4,BMPR1A,BMPR2,DVL2,DVL3,FZD1,FZD4,FZD5,FZD6,FZD7,FZD8,GRB2,ID2,ID3,ID4,IL6ST,JAK1,JAK3,LIFR,MAP2K1,MAP2K2,MAP3K7,MAPK1,MAPK11,MAPK13,MRAS,MYC,PIK3CA,PIK3CB,PIK3CD,PIK3R1,PIK3R4,POU5F1,PTPN11,RAF1,RALA,RALB,RAP1A,RAP1B,RAP2A,RAP2B,RASD1,SMAD1,SMAD4,SOS1,STAT3,TBXT,TCF3,TCF4,TCF7,TCF7L1,TCF7L2
ErbB Signaling	9.94	AKT1,AREG,CDC42,EGFR,ERBB2,ERBB3,EREG,FOXO1,GRB2,MAP2K1,MAP2K2,MAP2K3,MAP2K4,MAP2K6,MAPK1,MAPK11,MAPK13,MRAS,MTOR,NCK1,PAK2,PAK3,PAK4,PDPK1,PIK3CA,PIK3CB,PIK3CD,PIK3R1,PIK3R4,PLCG1,PLCG2,PRKCA,PRKCB,PRKCD,PRKCE,PRKCG,PRKCH,PRKCZ,PRKD1,PRKD3,RAF1,RALA,RALB,RAP1A,RAP1B,RAP2A,RAP2B,RASD1,RPS6KB1,SHC1,SOS1
Synaptogenesis Signaling Pathway	9.86	ACTR3,ADCY1,ADCY2,ADCY9,AFDN,AKT1,AKT3,AP2A2,AP2S1,APOE,ARHGEF7,ARPC2,ARPC3,ATF4,BET1L,CACNA2D1,CACNB1,CALM1 (includes others),CAMK2B,CAMK2D,CDC42,CDH1,CDH11,CDH17,CDH2,CDH24,CDH3,CDH6,CDK5,CLASP2,CNTNAP2,CPLX2,CREB1,EFNA1,EFNB1,EFNB2,EIF4EBP1,EIF4EBP2,EPHA2,EPHB1,EPHB2,EPHB6,FARP1,FGR,FYN,GOSR1,GOSR2,GRB2,GRIA2,HCK,HSPA8,ITPR1,ITSN2,LCK,LRP8,LYN,MAP1B,MAPK1,MARCKS,MRAS,MTOR,NAP1L4,NAPA,NAPB,NAPG…
Prolactin Signaling	9.82	FYN,GRB2,IRF1,IRS1,MAP2K1,MAP2K2,MAPK1,MRAS,MYC,NR3C1,PDPK1,PIK3CA,PIK3CB,PIK3CD,PIK3R1,PIK3R4,PLCG1,PLCG2,PRKCA,PRKCB,PRKCD,PRKCE,PRKCG,PRKCH,PRKCZ,PRKD1,PRKD3,PRLR,PTPN11,RAF1,RALA,RALB,RAP1A,RAP1B,RAP2A,RAP2B,RASD1,SHC1,SOCS1,SOCS2,SOCS3,SOCS7,SOS1,SP1,STAT3,STAT5B,TCF7
PTEN Signaling	9.71	AKT1,AKT3,BCAR1,BCL2L11,BMPR1A,BMPR2,CASP3,CBL,CCND1,CDC42,CDKN1B,CSNK2A2,EGFR,FGFR1,FLT1,FLT4,FOXG1,FOXO1,GHR,GRB2,H2BW2,IGF1R,IGF2R,IKBKB,ILK,INPP5D,INPP5F,ITGA2,ITGA4,MAGI3,MAP2K1,MAP2K2,MAPK1,MAST2,MCRS1,MRAS,NGFR,NTRK2,NTRK3,OCRL,PDGFRA,PDPK1,PIK3CA,PIK3CB,PIK3CD,PIK3R1,PRKCZ,PTEN,PTK2,RAC1,RAC2,RAF1,RALA,RALB,RAP1A,RAP1B,RAP2A,RAP2B,RASD1,RPS6KB1,SHC1,SOS1,TGFBR3
Integrin Signaling	9.69	ABL1,ACTA2,ACTG2,ACTN1,ACTN4,ACTR3,AKT1,AKT3,ARF3,ARF4,ARF5,ARHGAP26,ARHGAP5,ARHGEF7,ARPC2,ARPC3,ASAP1,BCAR1,CAPN5,CAPN8,CDC42,CTTN,FYN,GRB2,ILK,ILKAP,ITGA2,ITGA4,ITGA9,ITGAM,ITGB2,ITGB4,ITGB7,ITGB8,LIMS1,MAP2K1,MAP2K2,MAP2K4,MAPK1,MPRIP,MRAS,MYL2,MYL9,NCK1,NEDD9,PAK2,PAK3,PAK4,PARVA,PDGFB,PIK3CA,PIK3CB,PIK3CD,PIK3R1,PIK3R4,PLCG1,PLCG2,PPP1R12A,PPP1R12B,PTEN,PTK2,PXN,RAC1,RAC2,RAF1,RALA,RALB,RAP1…
Role of NFAT in Regulation of the Immune Response	9.63	AKAP5,AKT1,AKT3,BTK,CABIN1,CALM1 (includes others),CD247,CD28,CD79A,CD80,CD86,CHP1,CSNK1D,CSNK1E,CSNK1G1,FCER1G,FCGR2A,FCGR2B,FYN,GATA4,GNA11,GNA15,GNAI1,GNAI2,GNAI3,GNAL,GNAS,GNAT1,GNAT2,GNAZ,GNB4,GNB5,GNG12,GNG2,GNG4,GRB2,H2BW2,HLA-A,HLA-DMB,HLA-DOA,HLA-DQA1,HLA-DQB1,IKBKB,ITPR1,ITPR3,LAT,LCK,LYN,MAP2K1,MAP2K2,MAPK1,MEF2A,MEF2C,MRAS,NFATC1,NFATC2,NFATC4,NFKBIA,NFKBID,ORAI1,PIK3CA,PIK3CB,PIK3CD,…
PI3K Signaling in B Lymphocytes	9.59	ABL1,AKT1,AKT3,ATF1,ATF3,ATF4,ATF5,ATF6,BTK,CALM1 (includes others),CAMK2B,CAMK2D,CBL,CD180,CD19,CD79A,CHP1,CREB1,DAPP1,FCGR2B,FYN,IKBKB,INPP5D,IRS1,ITPR1,ITPR3,LYN,MALT1,MAP2K1,MAP2K2,MAPK1,MRAS,NFATC1,NFATC2,NFATC4,NFKBIA,NFKBID,PDPK1,PIK3AP1,PIK3CA,PIK3CB,PIK3CD,PIK3R1,PLCB4,PLCD1,PLCG1,PLCG2,PLEKHA3,PPP3CA,PPP3CC,PPP3R1,PRKCB,PRKCZ,PTEN,PTPRC,RAC1,RAF1,RALA,RALB,RAP1A,RAP1B,RAP2A,RAP2B,RASD1,…
Glioma Signaling	9.49	ABL1,AKT1,AKT3,CALM1 (includes others),CAMK1,CAMK1D,CAMK2B,CAMK2D,CCND1,CDK6,CDKN2C,E2F1,E2F2,E2F8,EGFR,GRB2,IDH2,IGF1R,IGF2R,MAP2K1,MAP2K2,MAPK1,MDM2,MRAS,MTOR,PA2G4,PDGFB,PDGFC,PDGFRA,PIK3CA,PIK3CB,PIK3CD,PIK3R1,PIK3R4,PLCG1,PLCG2,PRKCA,PRKCB,PRKCD,PRKCE,PRKCG,PRKCH,PRKCZ,PRKD1,PRKD3,PTEN,RAF1,RALA,RALB,RAP1A,RAP1B,RAP2A,RAP2B,RASD1,RB1,SHC1,SIN3A,SOS1,TFDP1
Role of Macrophages, Fibroblasts and Endothelial Cells in Rheumatoid Arthritis	9.4	AKT1,AKT3,APC,ATF4,C5,CALM1 (includes others),CAMK2B,CAMK2D,CCL5,CCND1,CEBPA,CEBPD,CEBPG,CHP1,CREB1,CSF1,DKK1,DKK3,F2RL1,FN1,FRZB,FZD1,FZD4,FZD5,FZD6,FZD7,FZD8,IKBKB,IL15,IL16,IL17RA,IL17RC,IL1A,IL1R1,IL1RAP,IL1RN,IL36RN,IL6R,IL6ST,IRAK1,IRAK2,IRAK3,LRP5,LRP6,LTB,LTBR,MAP2K1,MAP2K2,MAP2K3,MAP2K4,MAP2K6,MAP3K7,MAPK1,MAPKAPK2,MMP13,MRAS,MYC,MYD88,NFATC1,NFATC2,NFATC4,NFKBIA,NFKBID,NGFR,NLK,PDGFB,PD…
RAR Activation	9.38	ADCY1,ADCY2,ADCY9,ADH4,AKR1B1,AKR1C3,AKT1,AKT3,ALDH1A1,ARID1A,CCNH,CDK7,CRABP2,CSF2RB,CSNK2A2,DHRS3,DHRS4,GTF2H1,GTF2H3,GTF2H5,KAT2B,MAP2K1,MAP2K4,MAP3K1,MAP3K5,MAPK1,MAPK11,MAPK13,MAPKAPK2,MNAT1,NCOA1,NCOR2,NR2F2,NR2F6,PARP1,PBRM1,PDPK1,PHF10,PIK3CA,PIK3CB,PIK3CD,PIK3R1,PML,PNRC1,PRKACA,PRKACB,PRKAG2,PRKAR1B,PRKAR2A,PRKAR2B,PRKCA,PRKCB,PRKCD,PRKCE,PRKCG,PRKCH,PRKCZ,PRKD1,PRKD3,PRMT1,PSMC5,PTEN,R…
Androgen Signaling	9.29	CACNA1C,CACNA2D1,CACNA2D3,CACNB1,CACNG4,CALM1 (includes others),CALR,CCND1,CCNH,CDK7,DNAJB1,GNA11,GNA15,GNAI1,GNAI2,GNAI3,GNAL,GNAS,GNAT1,GNAT2,GNAZ,GNB4,GNB5,GNG12,GNG2,GNG4,GTF2B,GTF2E1,GTF2E2,GTF2H1,GTF2H3,GTF2H5,HSPA4,KAT2B,KAT7,MAPK1,MNAT1,MRAS,NCOA1,NCOA2,POLR2A,POLR2B,POLR2D,POLR2G,POLR2H,POLR2I,POLR2J2/POLR2J3,POLR2L,PRKACA,PRKACB,PRKAG2,PRKAR1B,PRKAR2A,PRKAR2B,PRKCA,PRKCB,PRKCD,PRKCE,PRK…
Protein Ubiquitination Pathway	9.29	AMFR,ANAPC1,ANAPC5,B2M,BAG1,BIRC6,BRCA1,BTRC,CBL,CDC23,CDC34,CRYAB,CUL2,DNAJA1,DNAJB1,DNAJB5,DNAJB9,DNAJC1,DNAJC10,DNAJC13,DNAJC15,DNAJC18,DNAJC30,DNAJC8,DNAJC9,ELOB,ELOC,FBXW7,HLA-A,HLA-F,HSPA13,HSPA14,HSPA1L,HSPA4,HSPA8,HSPB11,MDM2,NEDD4,NEDD4L,PSMA1,PSMA2,PSMA3,PSMA5,PSMA7,PSMB1,PSMB10,PSMB2,PSMB3,PSMB6,PSMB7,PSMB9,PSMC2,PSMC3,PSMC4,PSMC5,PSMD12,PSMD13,PSMD14,PSMD2,PSMD3,PSMD5,PSMD8,PSMD9,RBX1…
Huntington's Disease Signaling	9.18	AKT1,AKT3,AP2A2,ATF4,ATP5F1C,ATP5MC1,ATP5PF,BET1L,CAPN5,CAPN8,CASP10,CASP2,CASP3,CASP7,CASQ1,CDK5,CDK5R1,CLTB,CLTC,CLTCL1,CPLX2,CREB1,CYCS,DNAJB1,DNM1,DNM1L,EGFR,GLS,GNA11,GNA15,GNB4,GNB5,GNG12,GNG2,GNG4,GOSR1,GOSR2,GRB2,HDAC2,HDAC3,HDAC4,HDAC9,HSPA14,HSPA1L,HSPA4,HSPA8,IGF1R,ITPR1,MAP2K4,MAPK1,MTOR,NAPA,NAPB,NAPG,NCOR2,NSF,PDPK1,PIK3CA,PIK3CB,PIK3CD,PIK3R1,PIK3R4,PLCB4,POLR2A,POLR2B,POLR2D,POLR2…
IL-3 Signaling	9.15	AKT1,AKT3,CHP1,CSF2RB,FOXO1,GRB2,INPP5D,JAK1,MAP2K1,MAP2K2,MAPK1,MRAS,PIK3CA,PIK3CB,PIK3CD,PIK3R1,PIK3R4,PPP3CA,PPP3CC,PPP3R1,PRKCA,PRKCB,PRKCD,PRKCE,PRKCG,PRKCH,PRKCZ,PRKD1,PRKD3,PTPN6,RAC1,RAF1,RALA,RALB,RAP1A,RAP1B,RAP2A,RAP2B,RAPGEF1,RASD1,SHC1,SOS1,STAT3,STAT5B
Senescence Pathway	8.97	ACVR1,ACVR1B,ACVR2A,ACVR2B,AKT1,AKT3,ANAPC1,ANAPC5,ARAF,ASXL1,ATF3,ATM,ATR,BMPR2,CACNA1C,CALM1 (includes others),CAPN5,CAPN8,CAT,CCNB2,CCNB3,CCND1,CDC23,CDC25C,CDK1,CDK2,CDK6,CDKN1B,CHP1,DHCR24,E2F1,E2F2,E2F8,EED,EIF4EBP1,ELF3,ELF4,EZH2,GATA4,HIPK2,IKBKB,IL1A,ING1,ITPR3,ITSN2,KAT2B,MAP2K1,MAP2K2,MAP2K3,MAP2K4,MAP2K6,MAP3K7,MAPK1,MAPK15,MAPK6,MAPKAPK2,MCU,MDM2,MRAS,MTOR,NFATC1,NFATC2,NFATC4,PARP1,…
Cardiac Hypertrophy Signaling (Enhanced)	8.87	ACVR1,ACVR1B,ACVR2A,ACVR2B,ADCY1,ADCY2,ADCY9,AGT,AKAP13,AKT1,AKT3,APEX1,ATF6,BMPR2,CACNA1C,CALM1 (includes others),CAMK2B,CAMK2D,CD70,CHP1,CSF2RB,CTF1,CYBB,DLG1,DVL2,DVL3,EDN1,EDNRB,EIF2B2,EIF2B5,EIF4EBP1,FGFR1,FZD1,FZD4,FZD5,FZD6,FZD7,FZD8,GATA4,GDE1,GHR,GNA11,GNA15,GNAI1,GNAI2,GNAI3,GNAS,GNG2,H2BW2,HDAC2,HDAC3,HDAC4,HDAC9,IFNAR1,IGF1R,IKBKB,IL10RB,IL13RA2,IL15,IL15RA,IL17RA,IL17RC,IL17RE,IL1A,I…
Role of NFAT in Cardiac Hypertrophy	8.81	ADCY1,ADCY2,ADCY9,AKAP5,AKT1,AKT3,CABIN1,CACNA1C,CACNA2D1,CACNA2D3,CACNB1,CACNG4,CALM1 (includes others),CAMK1,CAMK1D,CAMK2B,CAMK2D,CHP1,CTF1,GATA4,GNAI1,GNAI2,GNAI3,GNAS,GNB4,GNB5,GNG12,GNG2,GNG4,GRB2,HDAC2,HDAC3,HDAC4,HDAC9,IGF1R,IL6ST,ITPR1,ITPR3,MAP2K1,MAP2K2,MAP2K3,MAP2K4,MAP2K6,MAP3K1,MAP3K7,MAPK1,MAPK11,MAPK13,MEF2A,MEF2C,MRAS,NFATC4,NKX2-5,PIK3CA,PIK3CB,PIK3CD,PIK3R1,PIK3R4,PLCB4,PLCD1,PL…
Erythropoietin Signaling	8.54	AKT1,AKT3,CBL,EPOR,GRB2,MAP2K1,MAP2K2,MAPK1,MRAS,NFKBIA,NFKBID,PDPK1,PIK3CA,PIK3CB,PIK3CD,PIK3R1,PIK3R4,PLCG1,PLCG2,PRKCA,PRKCB,PRKCD,PRKCE,PRKCG,PRKCH,PRKCZ,PRKD1,PRKD3,PTPN6,RAF1,RALA,RALB,RAP1A,RAP1B,RAP2A,RAP2B,RASD1,RPS6KB1,SHC1,SOCS1,SOCS3,SOS1,STAT5B
PI3K/AKT Signaling	8.51	AKT1,AKT3,CCND1,CDC37,CDKN1B,CSF2RB,EIF4EBP1,EPM2A,FOXO1,GDF15,GHR,GRB2,GYS1,H2BW2,IFNAR1,IKBKB,IL10RB,IL13RA2,IL15RA,IL17RA,IL17RC,IL17RE,IL1R1,IL27RA,IL2RA,IL2RB,IL6R,IL6ST,IL7R,ILK,INPP5D,INPP5F,ITGA2,ITGA4,JAK1,JAK3,LIMS1,MAP2K1,MAP2K2,MAP3K5,MAPK1,MAPK8IP1,MDM2,MRAS,MTOR,NFKBIA,NFKBID,OCRL,PDPK1,PIK3CA,PIK3CB,PIK3CD,PIK3R1,PPM1L,PPP2CA,PPP2R1B,PPP2R2A,PPP2R5A,PPP2R5B,PPP2R5E,PTEN,PTGS2,PTPA,…
Germ Cell-Sertoli Cell Junction Signaling	8.5	A2M,ACTA2,ACTG2,ACTN1,ACTN4,AFDN,AKT1,BCAR1,CDC42,CDH1,CDH2,CFL2,EPN2,FER,ILK,IQGAP1,ITGA2,LAMC3,MAP2K1,MAP2K2,MAP2K3,MAP2K4,MAP2K6,MAP3K1,MAP3K2,MAP3K3,MAP3K4,MAP3K5,MAP3K6,MAP3K7,MAPK1,MRAS,MTMR2,NECTIN2,NECTIN3,PAK2,PAK3,PAK4,PDPK1,PIK3CA,PIK3CB,PIK3CD,PIK3R1,PIK3R4,PLS1,PTK2,PXN,RAC1,RAC2,RALA,RALB,RAP1A,RAP1B,RAP2A,RAP2B,RASD1,RHOA,RHOB,RHOBTB1,RHOD,RHOJ,RHOQ,RND2,RND3,TJP1,TNF,TUBA1A,TUBA3C…
EIF2 Signaling	8.47	ACTA2,ACTG2,AGO1,AGO2,AGO3,AGO4,AKT1,AKT3,ATF3,ATF4,ATF5,CCND1,EIF1,EIF1AX,EIF1AY,EIF2A,EIF2AK1,EIF2AK2,EIF2B2,EIF2B5,EIF2S1,EIF2S2,EIF3A,EIF3B,EIF3E,EIF3J,EIF3K,EIF4G3,EIF5B,FAU,GRB2,IGF1R,MAP2K1,MAP2K2,MAPK1,MRAS,MYC,MYCN,PAIP1,PDPK1,PIK3CA,PIK3CB,PIK3CD,PIK3R1,PIK3R4,PPP1CA,PPP1R15A,PTBP1,RAF1,RALA,RALB,RAP1A,RAP1B,RAP2A,RAP2B,RASD1,RPL10A,RPL13,RPL15,RPL18,RPL21,RPL22,RPL22L1,RPL27A,RPL28,RPL…
Natural Killer Cell Signaling	8.46	AKT1,AKT3,B2M,CD226,CD247,CDC42,CFL2,COL18A1,COL1A1,FCER1G,FCGR2A,FYN,GRB2,HCST,HLA-A,HLA-F,HLA-G,HSPA14,HSPA1L,HSPA4,HSPA8,IL15,IL2RB,JAK3,KLRC1,KLRC3,LAT,LCK,MAP2K1,MAP2K2,MAP2K3,MAP3K1,MAP3K2,MAP3K3,MAP3K4,MAP3K5,MAP3K6,MAP3K7,MAPK1,MAPK11,MAPK13,MICA,MRAS,MTOR,MYD88,NCK1,NECTIN2,NFATC1,NFATC2,NFATC4,PAK2,PAK3,PAK4,PIK3CA,PIK3CB,PIK3CD,PIK3R1,PIK3R4,PLCG1,PLCG2,PTPN11,PTPN6,PVR,PXN,RAC1,RAC2,R…
CXCR4 Signaling	8.37	ADCY1,ADCY2,ADCY9,AKT1,AKT3,BCAR1,CDC42,EGR1,ELMO1,GNA11,GNA15,GNAI1,GNAI2,GNAI3,GNAL,GNAS,GNAT1,GNAT2,GNAZ,GNB4,GNB5,GNG12,GNG2,GNG4,ITPR1,ITPR3,LYN,MAP2K1,MAP2K2,MAP2K4,MAPK1,MRAS,MYL1,MYL2,MYL4,MYL6B,MYL9,PAK2,PAK3,PAK4,PIK3CA,PIK3CB,PIK3CD,PIK3R1,PIK3R4,PLCB4,PRKCA,PRKCB,PRKCD,PRKCE,PRKCG,PRKCH,PRKCZ,PRKD1,PRKD3,PTK2,PXN,RAC1,RAC2,RAF1,RALA,RALB,RAP1A,RAP1B,RAP2A,RAP2B,RASD1,RHOA,RHOB,RHOBTB1…
Hereditary Breast Cancer Signaling	8.35	AKT1,AKT3,ARID1A,ATM,ATR,BARD1,BRCA1,BRCA2,CCND1,CDC25C,CDK1,CDK6,E2F1,FAAP100,FANCA,FANCD2,FANCG,FANCL,FANCM,H2AX,HDAC2,HDAC3,HDAC4,HDAC9,MLH1,MRAS,NPM1,PALB2,PBRM1,PHF10,PIK3CA,PIK3CB,PIK3CD,PIK3R1,PIK3R4,POLR2A,POLR2B,POLR2D,POLR2G,POLR2H,POLR2I,POLR2J2/POLR2J3,POLR2L,PTEN,RAD50,RAD51,RALA,RALB,RAP1A,RAP1B,RAP2A,RAP2B,RASD1,RB1,RFC3,RFC4,RPA1,SFN,SMARCA2,SMARCB1,SMARCC1,SMARCD1,SMARCD2,SMARCD3…
HGF Signaling	8.18	AKT1,AKT3,CCND1,CDC42,CDK2,ELF3,ELF4,GRB2,ITGA2,ITGA4,MAP2K1,MAP2K2,MAP2K4,MAP3K1,MAP3K2,MAP3K3,MAP3K4,MAP3K5,MAP3K6,MAP3K7,MAPK1,MET,MRAS,PIK3CA,PIK3CB,PIK3CD,PIK3R1,PIK3R4,PLCG1,PLCG2,PRKCA,PRKCB,PRKCD,PRKCE,PRKCG,PRKCH,PRKCZ,PRKD1,PRKD3,PTGS2,PTK2,PTPN11,PXN,RAC1,RAF1,RALA,RALB,RAP1A,RAP1B,RAP2A,RAP2B,RAPGEF1,RASD1,SOS1,STAT3
ILK Signaling	8.16	ACTA2,ACTG2,ACTN1,ACTN4,AKT1,AKT3,ARHGEF6,ATF4,CASP3,CCND1,CDC42,CDH1,CFL2,CREB1,FN1,H2BW2,ILK,ILKAP,IRS1,ITGB2,ITGB4,ITGB7,ITGB8,LIMS1,MAP2K4,MAP2K6,MAPK1,MMP9,MTOR,MUC1,MYC,MYH10,MYH11,MYL1,MYL2,MYL4,MYL6B,MYL9,NACA,PARVA,PDGFC,PDPK1,PGF,PIK3CA,PIK3CB,PIK3CD,PIK3R1,PIK3R4,PPM1L,PPP1R12A,PPP2CA,PPP2R1B,PPP2R2A,PPP2R5A,PPP2R5B,PPP2R5E,PTEN,PTGS2,PTK2,PTPA,PXN,RAC1,RAC2,RHOA,RHOB,RHOBTB1,RHOD,RHOJ…
Acute Myeloid Leukemia Signaling	8.08	AKT1,AKT3,ARAF,CCND1,CEBPA,CSF1R,CSF2RB,EIF4EBP1,FLT3LG,GRB2,IDH2,MAP2K1,MAP2K2,MAP2K3,MAP2K4,MAP2K6,MAPK1,MRAS,MTOR,MYC,PIK3CA,PIK3CB,PIK3CD,PIK3R1,PIK3R4,PIM1,PIM2,PML,RAF1,RALA,RALB,RAP1A,RAP1B,RAP2A,RAP2B,RASD1,RPS6KB1,RUNX1,SOS1,SPI1,STAT3,STAT5B,TCF3,TCF4,TCF7,TCF7L1,TCF7L2
IGF-1 Signaling	8.08	AKT1,AKT3,CCN1,CSNK2A2,FOXO1,GRB2,IGF1R,IGFBP2,IGFBP5,IGFBP7,IRS1,JAK1,MAP2K1,MAP2K2,MAPK1,MRAS,NEDD4,PDPK1,PIK3CA,PIK3CB,PIK3CD,PIK3R1,PIK3R4,PRKACA,PRKACB,PRKAG2,PRKAR1B,PRKAR2A,PRKAR2B,PRKCZ,PTK2,PTPN11,PXN,RAF1,RALA,RALB,RAP1A,RAP1B,RAP2A,RAP2B,RASD1,RPS6KB1,SFN,SHC1,SOCS1,SOCS2,SOCS3,SOCS7,SOS1,STAT3,YWHAG,YWHAQ
FAK Signaling	8	ACTA2,ACTG2,AKT1,AKT3,ARHGAP26,ARHGEF6,ARHGEF7,ASAP1,BCAR1,CAPN5,CAPN8,EGFR,FYN,GIT2,GRB2,HMMR,ITGA2,ITGA4,MAP2K1,MAP2K2,MAPK1,MRAS,PAK2,PAK3,PAK4,PDPK1,PIK3CA,PIK3CB,PIK3CD,PIK3R1,PIK3R4,PLCG1,PLCG2,PTEN,PTK2,PXN,RAC1,RAF1,RALA,RALB,RAP1A,RAP1B,RAP2A,RAP2B,RASD1,SOS1,TLN1,TLN2,VCL
Neuregulin Signaling	7.96	AKT1,AKT3,AREG,CDK5,CDK5R1,CDKN1B,EGFR,ERBB2,ERBB3,EREG,ERRFI1,GRB2,ITGA2,ITGA4,MAP2K1,MAP2K2,MAPK1,MRAS,MTOR,MYC,PDPK1,PIK3R1,PLCG1,PLCG2,PRKCA,PRKCB,PRKCD,PRKCE,PRKCG,PRKCH,PRKCZ,PRKD1,PRKD3,PSEN1,PTEN,PTPN11,RAF1,RALA,RALB,RAP1A,RAP1B,RAP2A,RAP2B,RASD1,RNF41,RPS6,RPS6KB1,SHC1,SOS1,STAT5B
Production of Nitric Oxide and Reactive Oxygen Species in Macrophages	7.91	AKT1,AKT3,APOA1,APOB,APOC2,APOD,APOE,CAT,CDC42,CYBB,IKBKB,IRF1,IRF8,JAK1,JAK3,LYZ,MAP2K1,MAP2K4,MAP3K1,MAP3K2,MAP3K3,MAP3K4,MAP3K5,MAP3K6,MAP3K7,MAPK1,MAPK11,MAPK13,MPO,NFKBIA,NFKBID,NGFR,ORM2,PCYOX1,PIK3CA,PIK3CB,PIK3CD,PIK3R1,PIK3R4,PLCG1,PLCG2,PPM1L,PPP1CA,PPP1R12A,PPP1R14A,PPP1R14C,PPP2CA,PPP2R1B,PPP2R2A,PPP2R5A,PPP2R5B,PPP2R5E,PRKCA,PRKCB,PRKCD,PRKCE,PRKCG,PRKCH,PRKCZ,PRKD1,PRKD3,PTPA,PTPN6,…
Cardiac Hypertrophy Signaling	7.82	ADCY1,ADCY2,ADCY9,ADSS2,AKT1,CACNA1C,CALM1 (includes others),CDC42,CHP1,CREB1,EIF2B2,EIF2B5,GATA4,GNA11,GNA15,GNAI1,GNAI2,GNAI3,GNAL,GNAS,GNAT1,GNAT2,GNAZ,GNB4,GNB5,GNG12,GNG2,GNG4,GRB2,IGF1R,IL6R,IRS1,MAP2K1,MAP2K2,MAP2K3,MAP2K4,MAP2K6,MAP3K1,MAP3K2,MAP3K3,MAP3K4,MAP3K5,MAP3K6,MAP3K7,MAPK1,MAPK11,MAPK13,MAPKAPK2,MEF2A,MEF2C,MRAS,MTOR,MYL1,MYL2,MYL4,MYL6B,MYL9,NFATC4,NKX2-5,PIK3CA,PIK3CB,PIK3CD,P…
ErbB4 Signaling	7.82	AKT1,APH1A,GRB2,MAP2K1,MAP2K2,MAPK1,MRAS,PDPK1,PIK3CA,PIK3CB,PIK3CD,PIK3R1,PIK3R4,PLCG1,PLCG2,PRKCA,PRKCB,PRKCD,PRKCE,PRKCG,PRKCH,PRKCZ,PRKD1,PRKD3,PSEN1,PSEN2,PSENEN,RAF1,RALA,RALB,RAP1A,RAP1B,RAP2A,RAP2B,RASD1,SHC1,SOS1,YAP1
Glucocorticoid Receptor Signaling	7.78	A2M,AGT,AKT1,AKT3,ARID1A,BAG1,CCL13,CCL3,CCL5,CCNH,CD247,CDK7,CEBPA,CHP1,CREB1,CREBZF,ESR1,FKBP4,GRB2,GTF2A2,GTF2B,GTF2E1,GTF2E2,GTF2F2,GTF2H1,GTF2H3,GTF2H5,HMGB1,HSPA14,HSPA1L,HSPA4,HSPA8,IKBKB,IL1RN,JAK1,JAK3,KAT2B,KRT10,KRT14,KRT15,KRT19,KRT23,KRT6A,KRT7,KRT77,MAP2K1,MAP2K2,MAP2K4,MAP3K1,MAP3K7,MAPK1,MAPK11,MAPK13,MNAT1,MRAS,NCOA1,NCOA2,NCOA3,NCOR2,NFATC1,NFATC2,NFATC4,NFKBIA,NFKBID,NR3C1,PBRM…
Ovarian Cancer Signaling	7.62	ABL1,AKT1,AKT3,APC,ARRB1,BRCA1,BRCA2,CCND1,CD44,CGA,E2F1,EDN1,EGFR,FZD1,FZD4,FZD5,FZD6,FZD7,FZD8,MAP2K1,MAP2K2,MAPK1,MLH1,MMP2,MMP9,MRAS,MTOR,PA2G4,PDGFC,PGF,PIK3CA,PIK3CB,PIK3CD,PIK3R1,PIK3R4,PRKACA,PRKACB,PRKAG2,PRKAR1B,PRKAR2A,PRKAR2B,PTEN,PTGS2,RAD51,RAF1,RALA,RALB,RAP1A,RAP1B,RAP2A,RAP2B,RASD1,RB1,RPS6KB1,SIN3A,TCF3,TCF4,TCF7,TCF7L1,TCF7L2,TFDP1,WNT2,WNT3
mTOR Signaling	7.57	AKT1,AKT3,ATG13,CDC42,DDIT4,EIF3A,EIF3B,EIF3E,EIF3J,EIF3K,EIF4B,EIF4EBP1,EIF4G3,FAU,GPLD1,IRS1,MAPK1,MAPKAP1,MRAS,MTOR,PDGFC,PDPK1,PGF,PIK3CA,PIK3CB,PIK3CD,PIK3R1,PIK3R4,PLD1,PPM1L,PPP2CA,PPP2R1B,PPP2R2A,PPP2R5A,PPP2R5B,PPP2R5E,PRKAA1,PRKAB2,PRKAG2,PRKCA,PRKCB,PRKCD,PRKCE,PRKCG,PRKCH,PRKCZ,PRKD1,PRKD3,PTPA,RAC1,RAC2,RALA,RALB,RAP1A,RAP1B,RAP2A,RAP2B,RASD1,RHOA,RHOB,RHOBTB1,RHOD,RHOJ,RHOQ,RICTOR,R…
Renin-Angiotensin Signaling	7.49	ADCY1,ADCY2,ADCY9,AGT,CCL5,GRB2,ITPR1,ITPR3,MAP2K1,MAP2K2,MAP2K4,MAP3K1,MAPK1,MAPK11,MAPK13,MRAS,PAK2,PAK3,PAK4,PIK3CA,PIK3CB,PIK3CD,PIK3R1,PIK3R4,PLCG1,PLCG2,PRKACA,PRKACB,PRKAG2,PRKAR1B,PRKAR2A,PRKAR2B,PRKCA,PRKCB,PRKCD,PRKCE,PRKCG,PRKCH,PRKCZ,PRKD1,PRKD3,PTK2,PTPN6,RAC1,RAF1,RALA,RALB,RAP1A,RAP1B,RAP2A,RAP2B,RASD1,REN,SHC1,SHC3,SOS1,STAT3,TNF
GNRH Signaling	7.46	ADCY1,ADCY2,ADCY9,ATF4,CACNA1C,CACNA2D1,CACNA2D3,CACNB1,CACNG4,CALM1 (includes others),CAMK2B,CAMK2D,CDC42,CREB1,EGFR,EGR1,GNA11,GNA15,GNAI1,GNAI2,GNAI3,GNAS,GNG2,GNRH1,GRB2,ITPR1,ITPR3,MAP2K1,MAP2K2,MAP2K3,MAP2K4,MAP2K6,MAP3K1,MAP3K2,MAP3K3,MAP3K4,MAP3K5,MAP3K6,MAP3K7,MAPK1,MAPK11,MAPK13,MMP2,MRAS,PAK2,PAK3,PAK4,PLCB4,PRKACA,PRKACB,PRKAG2,PRKAR1B,PRKAR2A,PRKAR2B,PRKCA,PRKCB,PRKCD,PRKCE,PRKCG,PRK…
Non-Small Cell Lung Cancer Signaling	7.39	ABL1,AKT1,AKT3,CCND1,CDK6,E2F1,EGFR,ERBB2,FHIT,GRB2,ITPR1,ITPR3,MAP2K1,MAP2K2,MAPK1,MRAS,PA2G4,PDPK1,PIK3CA,PIK3CB,PIK3CD,PIK3R1,PIK3R4,PLCG1,PRKCA,RAF1,RALA,RALB,RAP1A,RAP1B,RAP2A,RAP2B,RARB,RASD1,RB1,RXRA,RXRG,SIN3A,SOS1,STK4,TFDP1
NRF2-mediated Oxidative Stress Response	7.39	ABCC2,ABCC4,ACTA2,ACTG2,AKT1,AOX1,ATF4,BACH1,CAT,CBR1,CDC34,CUL3,DNAJA1,DNAJB1,DNAJB5,DNAJB9,DNAJC1,DNAJC10,DNAJC13,DNAJC15,DNAJC18,DNAJC8,DNAJC9,EPHX1,ERP29,FOSL1,GCLC,GCLM,GSR,GSTA4,GSTM3,GSTZ1,HACD3,MAF,MAP2K1,MAP2K2,MAP2K3,MAP2K4,MAP2K6,MAP3K1,MAP3K5,MAP3K7,MAPK1,MGST2,MRAS,NFE2L2,PIK3CA,PIK3CB,PIK3CD,PIK3R1,PIK3R4,PRDX1,PRKCA,PRKCB,PRKCD,PRKCE,PRKCG,PRKCH,PRKCZ,PRKD1,PRKD3,RAF1,RALA,RALB,RAP…
Endocannabinoid Developing Neuron Pathway	7.37	ADCY1,ADCY2,ADCY9,AKT1,AKT3,ARAF,ATF4,BRCA1,CCND1,CDKN1B,CNR1,CREB1,GNAI1,GNAI2,GNAI3,GNAL,GNG2,MAP2K1,MAP2K2,MAP2K3,MAP2K4,MAP2K6,MAPK1,MAPK11,MAPK13,MAPK15,MAPK6,MGLL,MRAS,MTOR,PAX6,PIK3CA,PIK3CB,PIK3CD,PIK3R1,PIK3R4,PRKACA,PRKACB,PRKAG2,PRKAR1B,PRKAR2A,PRKAR2B,RAC1,RAC2,RAF1,RALA,RALB,RAP1A,RAP1B,RAP2A,RAP2B,RASD1,RHOA,STAT3
GM-CSF Signaling	7.37	AKT1,AKT3,CAMK2B,CAMK2D,CCND1,CSF2RB,GRB2,HCK,LYN,MAP2K1,MAP2K2,MAPK1,MRAS,PIK3CA,PIK3CB,PIK3CD,PIK3R1,PIK3R4,PIM1,PPP3CA,PPP3CC,PPP3R1,PRKCB,PTPN11,RACK1,RAF1,RALA,RALB,RAP1A,RAP1B,RAP2A,RAP2B,RASD1,RUNX1,SHC1,SOS1,STAT3,STAT5B
Ephrin Receptor Signaling	7.35	ABL1,ACTR3,ADAM10,AKT1,AKT3,ARPC2,ARPC3,ATF4,BCAR1,CDC42,CFL2,CREB1,DOK1,EFNA1,EFNB1,EFNB2,EPHA2,EPHB1,EPHB2,EPHB6,FYN,GNA11,GNA15,GNAI1,GNAI2,GNAI3,GNAL,GNAS,GNAT1,GNAT2,GNAZ,GNB4,GNB5,GNG12,GNG2,GNG4,GRB2,ITGA2,ITGA4,MAP2K1,MAP2K2,MAP4K4,MAPK1,MRAS,NCK1,PAK2,PAK3,PAK4,PDGFB,PDGFC,PGF,PTK2,PTPN11,PTPN13,PXN,RAC1,RAC2,RAF1,RALA,RALB,RAP1A,RAP1B,RAP2A,RAP2B,RAPGEF1,RASD1,RGS3,RHOA,ROCK1,SDC2,SH2D3…
Inhibition of ARE-Mediated mRNA Degradation Pathway	7.35	AGO1,AGO2,AGO3,AGO4,AKT1,AKT3,CD70,CNOT2,CNOT3,CNOT9,DCP1A,DIS3L,EXOSC10,EXOSC4,EXOSC5,EXOSC6,EXOSC7,LTB,MAP3K7,MAPK1,MAPK11,MAPK13,MAPK15,MAPK6,MAPKAPK2,NGFR,PABPN1,PAPOLA,PPM1L,PPP2CA,PPP2R1B,PPP2R2A,PPP2R5A,PPP2R5B,PPP2R5E,PRKACA,PRKACB,PRKAG2,PRKAR1B,PRKAR2A,PRKAR2B,PSMA8,PSMF1,PTPA,SFN,TIA1,TNF,TNFRSF11B,TNFRSF1B,TNFSF10,TNFSF11,TNFSF13B,TNFSF8,XRN1,YWHAG,YWHAQ
Tight Junction Signaling	7.28	ACTA2,ACTG2,AFDN,AKT1,AKT3,BET1L,CDC42,CEBPA,CGN,CLDN1,CLDN2,CPSF2,CPSF6,CRB3,CSTF1,CSTF2,CSTF3,F2RL2,GOSR1,GOSR2,JAM3,MPDZ,MYH10,MYH11,MYL1,MYL2,MYL4,MYL6B,MYL9,NAPA,NAPB,NAPG,NECTIN1,NECTIN2,NECTIN3,NGFR,NSF,OCLN,PARD6A,PATJ,PPM1L,PPP2CA,PPP2R1B,PPP2R2A,PPP2R5A,PPP2R5B,PPP2R5E,PRKACA,PRKACB,PRKAG2,PRKAR1B,PRKAR2A,PRKAR2B,PRKCZ,PTEN,PTPA,RAC1,RHOA,STX16,TIAM1,TJP1,TJP2,TNF,TNFRSF11B,TNFRSF1B,VAM…
VEGF Signaling	7.27	ACTA2,ACTG2,ACTN1,ACTN4,AKT1,AKT3,ARNT,EIF1,EIF1AX,EIF1AY,EIF2B2,EIF2B5,EIF2S1,EIF2S2,FLT1,FLT4,FOXO1,GRB2,MAP2K1,MAP2K2,MAPK1,MRAS,PDGFC,PGF,PIK3CA,PIK3CB,PIK3CD,PIK3R1,PIK3R4,PLCG1,PLCG2,PRKCA,PRKCB,PTK2,PTPN11,PTPN6,PXN,RAF1,RALA,RALB,RAP1A,RAP1B,RAP2A,RAP2B,RASD1,ROCK1,SFN,SHC1,SOS1,VCL
Endocannabinoid Cancer Inhibition Pathway	7.22	ADCY1,ADCY2,ADCY9,AKT1,AKT3,ATF3,ATF4,CAMKK2,CASP10,CASP2,CASP3,CASP7,CASQ1,CCND1,CCNE1,CCNE2,CDH1,CDKN1B,CNR1,CREB1,EIF2A,GNAI1,GNAI2,GNAI3,GNAL,GPR55,MAP2K1,MAP2K2,MAP2K3,MAP2K4,MAP2K6,MAPK1,MMP2,MTOR,MYC,PDGFC,PGF,PIK3CA,PIK3CB,PIK3CD,PIK3R1,PIK3R4,PRKAA1,PRKAB2,PRKACA,PRKACB,PRKAG2,PRKAR1B,PRKAR2A,PRKAR2B,PTK2,RAF1,RHOA,ROCK1,SMPD1,SNAI2,SPTLC1,SPTLC2,TCF3,TCF4,TCF7,TCF7L1,TCF7L2,TWIST1,TWIST2
ERK/MAPK Signaling	7.2	ARAF,ATF1,ATF4,BCAR1,CREB1,DUSP4,DUSP6,EIF4EBP1,ELF3,ELF4,ESR1,FYN,GRB2,ITGA2,ITGA4,KSR1,MAP2K1,MAP2K2,MAPK1,MRAS,MYC,MYCN,NFATC1,PAK2,PAK3,PAK4,PIK3CA,PIK3CB,PIK3CD,PIK3R1,PIK3R4,PLCG1,PLCG2,PPARG,PPM1L,PPP1CA,PPP1R12A,PPP1R14A,PPP1R14C,PPP2CA,PPP2R1B,PPP2R2A,PPP2R5A,PPP2R5B,PPP2R5E,PRKACA,PRKACB,PRKAG2,PRKAR1B,PRKAR2A,PRKAR2B,PRKCA,PRKCB,PRKCD,PRKCE,PRKCG,PTK2,PTPA,PXN,RAC1,RAC2,RAF1,RALA,RALB,…
G Beta Gamma Signaling	7.19	ADCY1,ADCY2,AKT1,AKT3,ARHGEF6,BTK,CACNA1C,CACNA2D1,CACNA2D3,CACNB1,CACNG4,CDC42,EGFR,GNA11,GNA15,GNAI1,GNAI2,GNAI3,GNAL,GNAS,GNAT1,GNAT2,GNAZ,GNB4,GNB5,GNG12,GNG2,GNG4,GRB2,MAPK1,MRAS,PDPK1,PLCG1,PLCG2,PRKACA,PRKACB,PRKAG2,PRKAR1B,PRKAR2A,PRKAR2B,PRKCA,PRKCB,PRKCD,PRKCE,PRKCG,PRKCH,PRKCZ,PRKD1,PRKD3,RAF1,RALA,RALB,RAP1A,RAP1B,RAP2A,RAP2B,RASD1,SHC1,SOS1
IL-8 Signaling	7.13	AKT1,AKT3,ARAF,AZU1,CCND1,CDC42,CDH1,CXCL1,CYBB,EGFR,EIF4EBP1,FLT1,FLT4,GNAI1,GNAI2,GNAI3,GNAS,GNB4,GNB5,GNG12,GNG2,GNG4,GPLD1,IKBKB,IQGAP1,IRAK1,IRAK2,IRAK3,ITGAM,ITGB2,MAP2K1,MAP2K2,MAP2K4,MAP4K4,MAPK1,MMP2,MMP9,MPO,MRAS,MTOR,MYL2,MYL9,PAK2,PDGFC,PGF,PIK3CA,PIK3CB,PIK3CD,PIK3R1,PIK3R4,PLD1,PRKCA,PRKCB,PRKCD,PRKCE,PRKCG,PRKCH,PRKCZ,PRKD1,PRKD3,PTGS2,PTK2,RAC1,RAC2,RAF1,RALA,RALB,RAP1A,RAP1B,RAP2…
GP6 Signaling Pathway	7.05	ADAM10,AKT1,AKT3,APBB1IP,BTK,CALM1 (includes others),CERT1,COL11A1,COL12A1,COL16A1,COL18A1,COL1A1,COL22A1,COL27A1,COL4A1,COL4A3,COL4A4,COL5A1,COL6A1,COL6A2,COL9A1,COL9A2,FCER1G,FGA,FGB,FYN,GRAP2,H2BW2,ITPR1,LAMA3,LAMA4,LAMB2,LAMC3,LAT,LYN,PDPK1,PIK3CA,PIK3CB,PIK3CD,PIK3R1,PIK3R4,PLCG2,PRKCA,PRKCB,PRKCD,PRKCE,PRKCG,PRKCH,PRKCZ,PRKD1,PRKD3,PTK2,RAC1,RAP1B,SYK,TLN1
Glioblastoma Multiforme Signaling	7.03	AKT1,AKT3,APC,CCND1,CCNE1,CDC42,CDK2,CDK6,CDKN1B,E2F1,E2F2,E2F8,EGFR,FOXO1,FZD1,FZD4,FZD5,FZD6,FZD7,FZD8,GRB2,IGF1R,ITPR1,ITPR3,MAP2K1,MAP2K2,MAPK1,MDM2,MRAS,MTOR,MYC,NF2,PDGFB,PDGFC,PDGFRA,PIK3CA,PIK3CB,PIK3CD,PIK3R1,PIK3R4,PLCB4,PLCD1,PLCG1,PLCG2,PRKCD,PTEN,RAC1,RAC2,RAF1,RALA,RALB,RAP1A,RAP1B,RAP2A,RAP2B,RASD1,RB1,RHOA,RHOB,RHOBTB1,RHOD,RHOJ,RHOQ,RND2,RND3,RPS6KB1,SHC1,SOS1,TCF3,WNT2,WNT3
Tec Kinase Signaling	7.02	ACTA2,ACTG2,BTK,CDC42,FCER1G,FGR,FYN,GNA11,GNA15,GNAI1,GNAI2,GNAI3,GNAL,GNAS,GNAT1,GNAT2,GNAZ,GNB4,GNB5,GNG12,GNG2,GNG4,HCK,ITGA2,ITGA4,JAK1,JAK3,LCK,LYN,MAP2K4,MRAS,PAK2,PAK3,PAK4,PIK3CA,PIK3CB,PIK3CD,PIK3R1,PIK3R4,PLCG1,PLCG2,PRKCA,PRKCB,PRKCD,PRKCE,PRKCG,PRKCH,PRKCZ,PRKD1,PRKD3,PTK2,RAC1,RAC2,RHOA,RHOB,RHOBTB1,RHOD,RHOJ,RHOQ,RND2,RND3,STAT3,STAT5B,TLR4,TNF,TNFSF10,TXK,VAV2,VAV3,YES1
Insulin Receptor Signaling	6.94	ACLY,AKT1,AKT3,ASIC3,CBL,EIF2B2,EIF2B5,EIF4EBP1,EPM2A,FOXO1,FYN,GRB2,GYS1,H2BW2,INPP5D,INPP5F,IRS1,JAK1,MAP2K1,MAP2K2,MAPK1,MRAS,MTOR,NCK1,OCRL,PDPK1,PIK3CA,PIK3CB,PIK3CD,PIK3R1,PIK3R4,PPP1CA,PPP1R12A,PPP1R14A,PPP1R14C,PRKACA,PRKACB,PRKAG2,PRKAR1B,PRKAR2A,PRKAR2B,PRKCZ,PTEN,PTPN1,PTPN11,PTPRF,RAF1,RALA,RALB,RAP1A,RAP1B,RAP2A,RAP2B,RAPGEF1,RASD1,RHOQ,RPS6KB1,SCNN1B,SGK1,SHC1,SOCS3,SOS1,VAMP2
Colorectal Cancer Metastasis Signaling	6.93	ADCY1,ADCY2,ADCY9,AKT1,AKT3,APC,APPL1,ARRB1,BIRC5,CASP3,CCND1,CDC42,CDH1,DCC,EGFR,FZD1,FZD4,FZD5,FZD6,FZD7,FZD8,GNAS,GNB4,GNB5,GNG12,GNG2,GNG4,GRB2,GRK3,IL6R,IL6ST,JAK1,JAK3,LRP5,LRP6,MAP2K1,MAP2K2,MAP2K4,MAPK1,MLH1,MMP10,MMP13,MMP15,MMP16,MMP17,MMP19,MMP2,MMP28,MMP9,MRAS,MSH3,MYC,PDGFC,PGF,PIK3CA,PIK3CB,PIK3CD,PIK3R1,PIK3R4,PRKACA,PRKACB,PRKAG2,PRKAR1B,PRKAR2A,PRKAR2B,PTGER4,PTGS2,RAC1,RAC2,RALA…
Virus Entry via Endocytic Pathways	6.92	ABL1,ACTA2,ACTG2,AP1M2,AP1S2,AP2A2,AP2S1,AP3B1,B2M,CD55,CDC42,CLTB,CLTC,CLTCL1,CXADR,DNM1,FOLR1,FYN,HLA-A,HLA-F,ITGA2,ITGA4,ITGB2,ITGB4,ITGB7,ITGB8,MRAS,PIK3CA,PIK3CB,PIK3CD,PIK3R1,PIK3R4,PLCG1,PLCG2,PRKCA,PRKCB,PRKCD,PRKCE,PRKCG,PRKCH,PRKCZ,PRKD1,PRKD3,RAC1,RAC2,RALA,RALB,RAP1A,RAP1B,RAP2A,RAP2B,RASD1
Macropinocytosis Signaling	6.89	ACTN4,CDC42,CSF1,CSF1R,ITGB2,ITGB4,ITGB7,ITGB8,MET,MRAS,PDGFB,PDGFC,PIK3CA,PIK3CB,PIK3CD,PIK3R1,PIK3R4,PLCG1,PLCG2,PRKCA,PRKCB,PRKCD,PRKCE,PRKCG,PRKCH,PRKCZ,PRKD1,PRKD3,RAB5A,RAC1,RALA,RALB,RAP1A,RAP1B,RAP2A,RAP2B,RASD1,RHOA,USP6NL
Leukocyte Extravasation Signaling	6.89	ABL1,ACTA2,ACTG2,ACTN1,ACTN4,AFDN,ARHGAP35,ARHGAP5,ARHGAP6,BCAR1,BTK,CD44,CDC42,CLDN1,CLDN2,CTTN,CYBB,DLC1,EDIL3,FER,GNAI1,GNAI2,GNAI3,ITGA2,ITGA4,ITGAM,ITGB2,JAM3,MAP2K2,MAP2K4,MAP3K4,MAPK1,MAPK11,MAPK13,MMP10,MMP13,MMP15,MMP16,MMP17,MMP19,MMP2,MMP28,MMP9,PECAM1,PIK3CA,PIK3CB,PIK3CD,PIK3R1,PIK3R4,PLCG1,PLCG2,PRKCA,PRKCB,PRKCD,PRKCE,PRKCG,PRKCH,PRKCZ,PRKD1,PRKD3,PTK2,PTPN11,PXN,RAC1,RAC2,RAP1A,RA…
VDR/RXR Activation	6.84	CALB1,CCL5,CCNC,CDKN1B,CEBPA,CXCL10,CYP24A1,FOXO1,GTF2B,HES1,HSD17B2,IGFBP5,KLF4,KLK6,LRP5,MXD1,NCOA1,NCOA2,NCOA3,NCOR2,PRKCA,PRKCB,PRKCD,PRKCE,PRKCG,PRKCH,PRKCZ,PRKD1,PRKD3,PSMC5,RUNX2,RXRA,RXRG,SERPINB1,SP1,SULT2A1,THBD,TNFSF11,TRPV6,YY1
PAK Signaling	6.82	ARHGAP10,ARHGEF6,ARHGEF7,CASP3,CDC42,CFL2,GRB2,ITGA2,ITGA4,MAP2K1,MAP2K2,MAP2K4,MAPK1,MRAS,MYL1,MYL2,MYL4,MYL6B,MYL9,NCK1,PAK1IP1,PAK2,PAK3,PAK4,PDGFB,PDGFC,PDGFRA,PIK3CA,PIK3CB,PIK3CD,PIK3R1,PIK3R4,PTK2,PXN,RAC1,RAF1,RALA,RALB,RAP1A,RAP1B,RAP2A,RAP2B,RASD1,SHC1,SOS1,TNF,WASL
LPS-stimulated MAPK Signaling	6.8	ATF1,CDC42,CREB1,IKBKB,MAP2K1,MAP2K2,MAP2K3,MAP2K4,MAP2K6,MAP3K5,MAP3K7,MAPK1,MAPK11,MAPK13,MRAS,NFKBIA,NFKBID,PIK3CA,PIK3CB,PIK3CD,PIK3R1,PIK3R4,PRKCA,PRKCB,PRKCD,PRKCE,PRKCG,PRKCH,PRKCZ,PRKD1,PRKD3,RAC1,RAF1,RALA,RALB,RAP1A,RAP1B,RAP2A,RAP2B,RASD1,TLR4
NF-κB Signaling	6.71	AKT1,AKT3,ARAF,AZI2,BMP4,BMPR1A,BMPR2,BTRC,CARD11,CSNK2A2,EGFR,EIF2AK2,FCER1G,FGFR1,FLT1,FLT4,GHR,HDAC2,IGF1R,IGF2R,IKBKB,IL1A,IL1R1,IL1RN,IL36RN,IRAK1,IRAK3,LCK,LTBR,MALT1,MAP2K6,MAP3K1,MAP3K3,MAP3K7,MAP4K4,MRAS,MYD88,NFKBIA,NFKBID,NGFR,NTRK2,NTRK3,PDGFRA,PIK3CA,PIK3CB,PIK3CD,PIK3R1,PIK3R4,PLCG2,PRKACA,PRKACB,PRKCB,PRKCZ,RAF1,RALA,RALB,RAP1A,RAP1B,RAP2A,RAP2B,RASD1,RIPK1,TGFBR3,TIRAP,TLR10,TLR4,…
Opioid Signaling Pathway	6.71	ADCY1,ADCY2,ADCY9,AKT1,AKT3,AP2A2,AP2S1,ARRB1,ATF4,CACNA1C,CACNA2D1,CACNA2D3,CACNB1,CACNG4,CALM1 (includes others),CAMK1,CAMK1D,CAMK2B,CAMK2D,CDC42,CDKN1B,CLTB,CLTC,CLTCL1,CREB1,EGR4,FGR,FYN,GNAI1,GNAI2,GNAI3,GNAL,GNAS,GNG2,GRK3,GRK5,HCK,ITPR1,ITPR3,LCK,LYN,MAP2K1,MAP2K2,MAP2K3,MAP2K4,MAP2K6,MAPK1,MAPK15,MAPK6,MRAS,MYC,NFKBIA,OPRK1,PDE1B,PDE1C,PPP3CA,PPP3CC,PPP3R1,PRKACA,PRKACB,PRKAG2,PRKAR1B,PRK…
ATM Signaling	6.67	ABL1,ATF1,ATF4,ATM,ATR,BID,BRCA1,CBX1,CBX3,CBX5,CCNB2,CCNB3,CDC25C,CDK1,CDK2,CREB1,FANCD2,H2AX,H4C11,HERC2,HP1BP3,MAP2K4,MAPK11,MAPK13,MDM2,MDM4,NFKBIA,PPM1L,PPP2CA,PPP2R1B,PPP2R2A,PPP2R5A,PPP2R5B,PPP2R5E,PTPA,RAD17,RAD50,RAD51,SMC1A,SMC2,TDP1,TLK1,TLK2,TP73,TRIM28,USP7
STAT3 Pathway	6.64	BMP6,BMPR1A,BMPR2,CSF2RB,EGFR,FGFR1,FLT1,FLT4,GHR,IFNAR1,IGF1R,IGF2R,IL10RB,IL13RA2,IL15RA,IL17RA,IL17RC,IL17RE,IL1A,IL1R1,IL27RA,IL2RA,IL2RB,IL6R,IL6ST,IL7R,MAP2K1,MAP2K2,MAP2K4,MAP3K20,MAPK1,MAPK11,MAPK13,MRAS,MYC,NDUFA13,NGFR,NTRK2,NTRK3,PDGFB,PDGFRA,PIM1,PTPN2,PTPN6,RAC1,RAF1,RALA,RALB,RAP1A,RAP1B,RAP2A,RAP2B,RASD1,SOCS1,SOCS2,SOCS3,SOCS7,STAT3,TGFBR3
α-Adrenergic Signaling	6.63	ADCY1,ADCY2,ADCY9,CALM1 (includes others),EPM2A,GNAI1,GNAI2,GNAI3,GNAS,GNB4,GNB5,GNG12,GNG2,GNG4,GYS1,ITPR1,ITPR3,MAP2K1,MAP2K2,MAPK1,MRAS,PHKA2,PLCG1,PLCG2,PRKACA,PRKACB,PRKAG2,PRKAR1B,PRKAR2A,PRKAR2B,PRKCA,PRKCB,PRKCD,PRKCE,PRKCG,PRKCH,PRKCZ,PRKD1,PRKD3,PYGB,PYGL,RAF1,RALA,RALB,RAP1A,RAP1B,RAP2A,RAP2B,RASD1
Reelin Signaling in Neurons	6.62	ACTR3,AFDN,AKT1,AKT3,APBB1,APOE,APP,ARHGEF10,ARHGEF6,ARPC2,ARPC3,CAMK2B,CAMK2D,CDC42,CDH2,CDK5,CDK5R1,CNR1,DCX,FGR,FYN,HCK,ITGA2,ITGA4,ITGB2,LCK,LRP8,LYN,MAP1B,MAP2K1,MAP2K2,MAP2K3,MAP2K4,MAP2K6,MAP4K1,MAPK1,MAPK8IP1,MAPK8IP3,MTOR,NDEL1,NECTIN3,PAFAH1B1,PAFAH1B2,PAFAH1B3,PDK3,PIK3CA,PIK3CB,PIK3CD,PIK3R1,PIK3R4,RAC1,RAP1A,RAP1B,RAPGEF1,RHOA,WASL,YES1
Cholecystokinin/Gastrin-mediated Signaling	6.62	BCAR1,CDC42,CREM,EGFR,GRB2,IL1A,IL1RN,IL36RN,ITPR1,ITPR3,MAP2K1,MAP2K2,MAP2K3,MAP2K4,MAP2K6,MAPK1,MEF2A,MEF2C,MRAS,PLCB4,PRKCA,PRKCB,PRKCD,PRKCE,PRKCG,PRKCH,PRKCZ,PRKD1,PRKD3,PTGS2,PTK2,PXN,RAC1,RAC2,RAF1,RALA,RALB,RAP1A,RAP1B,RAP2A,RAP2B,RASD1,RHOA,RHOB,RHOBTB1,RHOD,RHOJ,RHOQ,RND2,RND3,ROCK1,SHC1,SOS1,SST,TNF
HIPPO signaling	6.59	AJUBA,BTRC,CD44,CSNK1D,CSNK1E,DLG1,DLG3,DLG5,FRMD6,ITCH,MOB1A,NF2,PATJ,PPM1L,PPP1CA,PPP1R12A,PPP1R14A,PPP1R14C,PPP2CA,PPP2R1B,PPP2R2A,PPP2R5A,PPP2R5B,PPP2R5E,PTPA,RASSF6,SAV1,SFN,SKP1,SMAD1,SMAD2,SMAD4,STK3,STK4,TEAD1,TEAD2,TEAD3,TJP2,WWC1,YAP1,YWHAG,YWHAQ
Sertoli Cell-Sertoli Cell Junction Signaling	6.58	A2M,ACTA2,ACTG2,ACTN1,ACTN4,AFDN,AKT1,AKT3,BCAR1,CDC42,CDH1,CGN,CLDN1,CLDN2,DLG1,EPN2,GUCY1A1,GUCY1A2,H2BW2,ILK,ITGA2,ITGA4,JAM3,MAP2K1,MAP2K2,MAP2K3,MAP2K4,MAP3K1,MAP3K2,MAP3K20,MAP3K3,MAP3K4,MAP3K5,MAP3K6,MAP3K7,MAPK1,MAPK11,MAPK13,MRAS,MTMR2,NECTIN1,NECTIN2,NECTIN3,OCLN,PLS1,PRKACA,PRKACB,PRKAG2,PRKAR1B,PRKAR2A,PRKAR2B,PTEN,RAC1,RAF1,RALA,RALB,RAP1A,RAP1B,RAP2A,RAP2B,RASD1,SPTBN1,SPTBN2,TGFBR3…
Mechanisms of Viral Exit from Host Cells	6.5	ACTA2,ACTG2,CHMP4A,CHMP4B,LMNB1,LMNB2,NEDD4,PDCD6IP,PRKCA,PRKCB,PRKCD,PRKCE,PRKCG,PRKCH,PRKCZ,PRKD1,PRKD3,SH3GL1,SH3GL3,SH3GLB1,SH3GLB2,TSG101,VPS28,VPS36,VPS37C
Thrombopoietin Signaling	6.5	GRB2,MAP2K1,MAP2K2,MAPK1,MRAS,MYC,PIK3CA,PIK3CB,PIK3CD,PIK3R1,PIK3R4,PLCG1,PLCG2,PRKCA,PRKCB,PRKCD,PRKCE,PRKCG,PRKCH,PRKCZ,PRKD1,PRKD3,PTPN11,RAF1,RALA,RALB,RAP1A,RAP1B,RAP2A,RAP2B,RASD1,SHC1,SOS1,STAT3,STAT5B
Mitochondrial Dysfunction	6.42	ACO1,APH1A,APP,ATP5F1C,ATP5MC1,ATP5MC2,ATP5MC3,ATP5ME,ATP5MF,ATP5MGL,ATP5PD,ATP5PF,ATP5PO,BACE1,CASP3,CAT,COX10,COX5B,COX6A1,COX6B1,COX6C,COX7A2,COX7B,COX7B2,COX7C,CYC1,CYCS,DMAC2L,FIS1,GLRX2,GPD2,GPX4,GSR,LRRK2,MAOA,MAP2K4,NDUFA1,NDUFA13,NDUFA2,NDUFA3,NDUFA4L2,NDUFAB1,NDUFB1,NDUFB11,NDUFB2,NDUFB3,NDUFB4,NDUFB7,NDUFS1,NDUFS5,NDUFV1,NDUFV2,NDUFV3,PDHA1,PINK1,PRDX3,PRDX5,PSEN1,PSEN2,PSENEN,SDHB,SDH…
Gap Junction Signaling	6.39	ACTA2,ACTG2,ADCY1,ADCY2,ADCY9,AKT1,AKT3,CSNK1D,CSNK1E,CSNK1G1,CTH,EGFR,GAD1,GJA5,GJB1,GNAI1,GNAI2,GNAI3,GNAS,GRB2,GRIA2,GRIK1,GUCY1A1,GUCY1A2,HTR2A,HTR2B,ITPR1,ITPR3,LPAR1,MAP2K1,MAP2K2,MAP3K2,MAPK1,MRAS,NPR1,PIK3CA,PIK3CB,PIK3CD,PIK3R1,PIK3R4,PLCB4,PLCD1,PLCG1,PLCG2,PPP3CA,PPP3CC,PPP3R1,PRKACA,PRKACB,PRKAG2,PRKAR1B,PRKAR2A,PRKAR2B,PRKCA,PRKCB,PRKCD,PRKCE,PRKCG,PRKCH,PRKCZ,PRKD1,PRKD3,RAF1,RALA,R…
Cell Cycle: G2/M DNA Damage Checkpoint Regulation	6.37	ABL1,ATM,ATR,AURKA,BORA,BRCA1,BTRC,CCNB2,CCNB3,CDC25C,CDK1,CDK7,CKS2,FBXL5,HIPK2,KAT2B,MDM2,MDM4,PKMYT1,PLK1,PRKDC,PTPMT1,SFN,SKP1,TOP2A,TRIP12,YWHAG,YWHAQ
ErbB2-ErbB3 Signaling	6.35	AKT1,CCND1,CDKN1B,ERBB2,ERBB3,FOXO1,GRB2,H2BW2,JAK3,MAP2K1,MAP2K2,MAPK1,MRAS,MYC,PDPK1,PIK3CA,PIK3CB,PIK3CD,PIK3R1,PIK3R4,PTEN,RAF1,RALA,RALB,RAP1A,RAP1B,RAP2A,RAP2B,RASD1,SHC1,SOS1,SP1,STAT3,STAT5B
Fc Epsilon RI Signaling	6.33	AKT1,AKT3,BTK,FCER1G,FYN,GRAP2,GRB2,INPP5D,INPP5F,LAT,LYN,MAP2K1,MAP2K2,MAP2K3,MAP2K4,MAP2K6,MAPK1,MAPK11,MAPK13,MRAS,OCRL,PDPK1,PIK3CA,PIK3CB,PIK3CD,PIK3R1,PIK3R4,PLCG1,PLCG2,PRKCA,PRKCB,PRKCD,PRKCE,PRKCG,PRKCH,PRKCZ,PRKD1,PRKD3,PTPN11,RAC1,RAC2,RAF1,RALA,RALB,RAP1A,RAP1B,RAP2A,RAP2B,RASD1,SOS1,SYK,TNF,VAV2,VAV3
fMLP Signaling in Neutrophils	6.33	ACTR3,ARPC2,ARPC3,CALM1 (includes others),CDC42,CHP1,CYBB,GNAI1,GNAI2,GNAI3,GNAS,GNB4,GNB5,GNG12,GNG2,GNG4,ITPR1,ITPR3,MAP2K1,MAP2K2,MAPK1,MRAS,NFATC1,NFATC2,NFATC4,NFKBIA,NFKBID,PIK3CA,PIK3CB,PIK3CD,PIK3R1,PIK3R4,PLCB4,PPP3CA,PPP3CC,PPP3R1,PRKCA,PRKCB,PRKCD,PRKCE,PRKCG,PRKCH,PRKCZ,PRKD1,PRKD3,RAC1,RAF1,RALA,RALB,RAP1A,RAP1B,RAP2A,RAP2B,RASD1
CREB Signaling in Neurons	6.32	ADCY1,ADCY2,ADCY9,AKT1,AKT3,ATF4,CACNA1C,CACNA2D1,CACNA2D3,CACNB1,CACNG4,CALM1 (includes others),CAMK2B,CAMK2D,CREB1,GNA11,GNA15,GNAI1,GNAI2,GNAI3,GNAL,GNAS,GNAT1,GNAT2,GNAZ,GNB4,GNB5,GNG12,GNG2,GNG4,GRB2,GRIA2,GRIK1,GTF2B,ITPR1,ITPR3,MAP2K1,MAP2K2,MAPK1,MRAS,PIK3CA,PIK3CB,PIK3CD,PIK3R1,PIK3R4,PLCB4,PLCD1,PLCG1,PLCG2,POLR2A,POLR2B,POLR2D,POLR2G,POLR2H,POLR2I,POLR2J2/POLR2J3,POLR2L,PRKACA,PRKACB,P…
Phospholipase C Signaling	6.3	ADCY1,ADCY2,ADCY9,ARHGEF10,ARHGEF17,ARHGEF6,ARHGEF7,ATF4,BTK,CALM1 (includes others),CD247,CD79A,CDC42,CHP1,CREB1,FCER1G,FCGR2A,FCGR2B,FYN,GNAS,GNB4,GNB5,GNG12,GNG2,GNG4,GPLD1,GRAP2,GRB2,HDAC2,HDAC3,HDAC4,HDAC9,ITGA2,ITGA4,ITPR1,ITPR3,LAT,LCK,LYN,MAP2K1,MAP2K2,MAPK1,MARCKS,MEF2A,MEF2C,MPRIP,MRAS,MYL1,MYL2,MYL4,MYL6B,MYL9,NFATC1,NFATC2,NFATC4,PEBP1,PLCB4,PLCD1,PLCG1,PLCG2,PLD1,PPP1R12A,PPP1R12B,PP…
IL-1 Signaling	6.21	ADCY1,ADCY2,ADCY9,GNA11,GNA15,GNAI1,GNAI2,GNAI3,GNAL,GNAS,GNAT1,GNAT2,GNAZ,GNB4,GNB5,GNG12,GNG2,GNG4,IKBKB,IL1A,IL1R1,IL1RAP,IRAK1,IRAK2,IRAK3,MAP2K3,MAP2K4,MAP2K6,MAP3K1,MAP3K7,MAPK1,MAPK11,MAPK13,MRAS,MYD88,NFKBIA,NFKBID,PRKACA,PRKACB,PRKAG2,PRKAR1B,PRKAR2A,PRKAR2B,TOLLIP
Systemic Lupus Erythematosus In B Cell Signaling Pathway	6.17	AKT1,AKT3,BCL2L11,BTK,CALM1 (includes others),CARD11,CBL,CCND1,CD19,CD22,CD70,CD79A,CHP1,FCGR2A,FCGR2B,FGR,FOXG1,FOXO1,FYN,GRB2,HCK,IFIT2,IFNAR1,IL15,IL1A,IL6R,IL6ST,INPP5D,INPP5F,IRAK1,IRF5,IRF7,ISG15,JAK1,LCK,LILRB4,LTB,LYN,MALT1,MAP2K1,MAP2K2,MAP3K7,MAP4K4,MAPK1,MAVS,MRAS,MTOR,MYC,MYD88,NFATC1,NFATC2,NFATC4,OCRL,PAG1,PDPK1,PIK3AP1,PIK3CA,PIK3CB,PIK3CD,PIK3R1,PIK3R4,PIM2,PLAAT4,PLCG2,PPP3CA,PPP…
AMPK Signaling	6.14	ACACA,AK1,AK4,AK5,AK9,AKT1,AKT3,ARID1A,ATF4,CAB39,CAMKK2,CCNA2,CCND1,CHRM3,CHRNA3,CHRNB2,CPT2,CREB1,EEF2,EIF4EBP1,EPM2A,FOXG1,FOXO1,GNAS,GYS1,HMGCR,HNF4A,ILKAP,IRS1,KAT2B,MAP2K3,MAP3K7,MAPK1,MAPK11,MAPK13,MRAS,MTOR,ORAI1,PBRM1,PCK2,PFKFB1,PFKFB4,PFKM,PFKP,PHF10,PHLPP2,PIK3CA,PIK3CB,PIK3CD,PIK3R1,PIK3R4,PPAT,PPM1A,PPM1E,PPM1F,PPM1K,PPM1L,PPP2CA,PPP2R1B,PPP2R2A,PPP2R5A,PPP2R5B,PPP2R5E,PRKAA1,PRKAB2…
FLT3 Signaling in Hematopoietic Progenitor Cells	6.14	AKT1,AKT3,ATF4,CBL,CREB1,EIF4EBP1,FLT3LG,GRB2,INPP5D,MAP2K1,MAP2K2,MAPK1,MAPK11,MAPK13,MRAS,MTOR,PDPK1,PIK3CA,PIK3CB,PIK3CD,PIK3R1,PIK3R4,PTPN11,RAF1,RALA,RALB,RAP1A,RAP1B,RAP2A,RAP2B,RASD1,RPS6KA2,RPS6KA3,RPS6KA5,RPS6KB1,SHC1,SOS1,STAT3,STAT5B
Role of Tissue Factor in Cancer	6.05	AKT1,AKT3,ARRB1,CASP3,CCN1,CDC42,CFL2,CSF1,CXCL1,EGFR,EGR1,F2,F2RL1,FGA,FGB,FGR,FYN,GNA11,GNA15,HCK,LCK,LYN,MAPK1,MAPK11,MAPK13,MMP13,MRAS,MTOR,PDIA2,PDXP,PIK3CA,PIK3CB,PIK3CD,PIK3R1,PIK3R4,PRKCA,PTEN,PTPN11,RAC1,RALA,RALB,RAP1A,RAP1B,RAP2A,RAP2B,RASD1,RPS6KA2,RPS6KA3,RPS6KA5,RPS6KB1,STAT5B,YES1
T Cell Receptor Signaling	6.04	BTK,CALM1 (includes others),CARD11,CBL,CD247,CD28,CD8B,FYN,GRAP2,GRB2,IKBKB,LAT,LCK,MALT1,MAP2K1,MAP2K2,MAP2K4,MAP3K1,MAPK1,MRAS,NFATC1,NFATC2,NFATC4,NFKBIA,PAG1,PIK3CA,PIK3CB,PIK3CD,PIK3R1,PIK3R4,PLCG1,PPP3CA,PPP3CC,PPP3R1,PTPRC,RAC1,RAF1,RALA,RALB,RAP1A,RAP1B,RAP2A,RAP2B,RASD1,SHB,SOS1,TXK,VAV2,VAV3
Telomerase Signaling	6.04	ABL1,AKT1,AKT3,DKC1,E2F1,EGFR,ELF3,ELF4,GRB2,HDAC2,HDAC3,HDAC4,HDAC9,IL2RA,IL2RB,MAP2K1,MAP2K2,MAPK1,MRAS,MYC,PDPK1,PIK3CA,PIK3CB,PIK3CD,PIK3R1,PIK3R4,PPM1L,PPP2CA,PPP2R1B,PPP2R2A,PPP2R5A,PPP2R5B,PPP2R5E,PTPA,RAF1,RALA,RALB,RAP1A,RAP1B,RAP2A,RAP2B,RASD1,RB1,SHC1,SOS1,SP1,TERF1,TINF2
Cyclins and Cell Cycle Regulation	5.97	ABL1,ATM,ATR,BTRC,CCNA2,CCNB2,CCNB3,CCND1,CCNE1,CCNE2,CCNH,CDK1,CDK2,CDK6,CDK7,CDKN1B,CDKN2C,E2F1,E2F2,E2F8,FBXL5,HDAC2,HDAC3,HDAC4,HDAC9,PA2G4,PPM1L,PPP2CA,PPP2R1B,PPP2R2A,PPP2R5A,PPP2R5B,PPP2R5E,PTPA,RAF1,RB1,SIN3A,SKP1,TFDP1
14-3-3-mediated Signaling	5.94	AKT1,AKT3,CBL,CDKN1B,FOXO1,GRB2,H2BW2,MAP2K1,MAP2K2,MAP2K4,MAP3K5,MAPK1,MRAS,PDCD6IP,PIK3CA,PIK3CB,PIK3CD,PIK3R1,PIK3R4,PLCB4,PLCD1,PLCG1,PLCG2,PRKCA,PRKCB,PRKCD,PRKCE,PRKCG,PRKCH,PRKCZ,PRKD1,PRKD3,RAF1,RALA,RALB,RAP1A,RAP1B,RAP2A,RAP2B,RASD1,SFN,SNCA,TNF,TP73,TUBA1A,TUBA3C/TUBA3D,TUBA4A,TUBB,TUBB2A,TUBB4A,TUBB4B,TUBB6,YAP1,YWHAG,YWHAQ
Apelin Endothelial Signaling Pathway	5.92	ADCY1,ADCY2,ADCY9,AKT1,AKT3,APLN,AQP2,ARNT,CALM1 (includes others),GNA11,GNAI1,GNAI2,GNAI3,GNAL,GNAS,HDAC4,KLF2,MAP2K1,MAP2K2,MAP2K4,MAPK1,MEF2A,MEF2C,MRAS,MTOR,PIK3CA,PIK3CB,PIK3CD,PIK3R1,PIK3R4,PLCB4,PRKAA1,PRKAB2,PRKAG2,PRKCA,PRKCB,PRKCD,PRKCE,PRKCG,PRKCH,PRKCZ,PRKD1,PRKD3,RAF1,RALA,RALB,RAP1A,RAP1B,RAP2A,RAP2B,RASD1,RPS6KB1,SP1
Melanocyte Development and Pigmentation Signaling	5.9	ADCY1,ADCY2,ADCY9,ATF4,CREB1,DCT,GNAS,GRB2,MAP2K1,MAP2K2,MAPK1,MITF,MRAS,PIK3CA,PIK3CB,PIK3CD,PIK3R1,PIK3R4,PLCG1,PLCG2,PRKACA,PRKACB,PRKAG2,PRKAR1B,PRKAR2A,PRKAR2B,PTPN11,PTPN6,RAF1,RALA,RALB,RAP1A,RAP1B,RAP2A,RAP2B,RASD1,RPS6KA2,RPS6KA3,RPS6KA5,RPS6KB1,SHC1,SOS1,TYR,TYRP1
TGF-β Signaling	5.9	ACVR1,ACVR1B,ACVR2A,ACVR2B,BMP4,BMP7,BMPR1A,BMPR2,CDC42,GRB2,HNF4A,INHBA,IRF7,MAP2K1,MAP2K2,MAP2K3,MAP2K4,MAP2K6,MAP3K7,MAP4K1,MAPK1,MAPK11,MAPK13,MRAS,NKX2-5,PMEPA1,RAF1,RALA,RALB,RAP1A,RAP1B,RAP2A,RAP2B,RASD1,RNF111,RUNX2,SMAD1,SMAD2,SMAD4,SMAD6,SMAD7,SMURF2,SOS1,ZFYVE9
Paxillin Signaling	5.89	ACTA2,ACTG2,ACTN1,ACTN4,ARHGEF6,ARHGEF7,BCAR1,CDC42,GIT2,GRB2,ITGA2,ITGA4,ITGA9,ITGAM,ITGB2,ITGB4,ITGB7,ITGB8,MAP2K4,MAPK1,MAPK11,MAPK13,MRAS,NCK1,PAK2,PAK3,PAK4,PARVA,PIK3CA,PIK3CB,PIK3CD,PIK3R1,PIK3R4,PTK2,PTPN12,PXN,RAC1,RALA,RALB,RAP1A,RAP1B,RAP2A,RAP2B,RASD1,SOS1,TLN1,TLN2,VCL
UVC-Induced MAPK Signaling	5.89	ARAF,ATR,EGFR,MAP2K1,MAP2K2,MAP2K4,MAPK1,MAPK11,MAPK13,MRAS,PRKCA,PRKCB,PRKCD,PRKCE,PRKCG,PRKCH,PRKCZ,PRKD1,PRKD3,RAF1,RALA,RALB,RAP1A,RAP1B,RAP2A,RAP2B,RASD1,SMPD1
GDNF Family Ligand-Receptor Interactions	5.82	CDC42,CREB1,DOK1,DOK4,DOK5,DOK7,FRS2,GDNF,GFRA1,GFRA3,GRB2,IRS1,ITPR1,ITPR3,MAP2K1,MAP2K2,MAP2K4,MAPK1,MRAS,NCK1,PIK3CA,PIK3CB,PIK3CD,PIK3R1,PIK3R4,PLCG1,PLCG2,RAC1,RAF1,RALA,RALB,RAP1A,RAP1B,RAP2A,RAP2B,RASD1,SHC1,SOS1
Regulation of IL-2 Expression in Activated and Anergic T Lymphocytes	5.76	CALM1 (includes others),CARD11,CD247,CD28,CD80,CHP1,FYN,GRB2,IKBKB,LAT,MALT1,MAP2K1,MAP2K2,MAP2K4,MAP3K1,MAPK1,MRAS,NFATC1,NFATC2,NFATC4,NFKBIA,NFKBID,PLCG1,PLCG2,PPP3CA,PPP3CC,PPP3R1,RAC1,RAF1,RALA,RALB,RAP1A,RAP1B,RAP2A,RAP2B,RASD1,SMAD2,SMAD4,SOS1,TOB1,VAV2,VAV3
CNTF Signaling	5.75	AKT1,GRB2,IL6ST,JAK1,LIFR,MAP2K1,MAP2K2,MAPK1,MRAS,MTOR,PIK3CA,PIK3CB,PIK3CD,PIK3R1,PIK3R4,PTPN11,RAF1,RALA,RALB,RAP1A,RAP1B,RAP2A,RAP2B,RASD1,RPS6KA2,RPS6KA3,RPS6KA5,RPS6KB1,SOS1,STAT3
IL-6 Signaling	5.66	A2M,AKT1,AKT3,COL1A1,CSNK2A2,CYP19A1,GRB2,IKBKB,IL1A,IL1R1,IL1RAP,IL1RN,IL36RN,IL6R,IL6ST,MAP2K1,MAP2K2,MAP2K3,MAP2K4,MAP2K6,MAP3K7,MAP4K4,MAPK1,MAPK11,MAPK13,MAPKAPK2,MRAS,NFKBIA,NFKBID,NGFR,PIK3CA,PIK3CB,PIK3CD,PIK3R1,PIK3R4,PTPN11,RAF1,RALA,RALB,RAP1A,RAP1B,RAP2A,RAP2B,RASD1,SHC1,SOCS1,SOCS3,SOS1,STAT3,TNF,TNFAIP6,TNFRSF11B,TNFRSF1B
IL-2 Signaling	5.65	AKT1,AKT3,CSNK2A2,GRB2,IL2RA,IL2RB,JAK1,JAK3,LCK,MAP2K1,MAP2K2,MAPK1,MRAS,PIK3CA,PIK3CB,PIK3CD,PIK3R1,PIK3R4,PTPN11,RAF1,RALA,RALB,RAP1A,RAP1B,RAP2A,RAP2B,RASD1,SHC1,SOCS1,SOS1,STAT5B,SYK
BMP signaling pathway	5.62	BMP1,BMP4,BMP6,BMP7,BMP8A,BMPR1A,BMPR2,CREB1,FST,GRB2,GREM1,MAP2K1,MAP2K2,MAP2K4,MAP3K7,MAPK1,MAPK11,MAPK13,MRAS,NKX2-5,PRKACA,PRKACB,PRKAG2,PRKAR1B,PRKAR2A,PRKAR2B,RAF1,RALA,RALB,RAP1A,RAP1B,RAP2A,RAP2B,RASD1,RUNX2,SMAD1,SMAD4,SMAD6,SMAD7,SOS1
Signaling by Rho Family GTPases	5.61	ACTA2,ACTG2,ACTR3,ARHGEF10,ARHGEF17,ARHGEF6,ARHGEF7,ARPC2,ARPC3,BAIAP2,CDC42,CDC42EP1,CDC42EP3,CDC42EP4,CDH1,CDH11,CDH17,CDH2,CDH24,CDH3,CDH6,CFL2,CIT,CLIP1,CYBB,CYFIP1,GNA11,GNA15,GNAI1,GNAI2,GNAI3,GNAL,GNAS,GNAT1,GNAT2,GNAZ,GNB4,GNB5,GNG12,GNG2,GNG4,IQGAP1,ITGA2,ITGA4,MAP2K1,MAP2K2,MAP2K4,MAP3K20,MAPK1,MRAS,MYL1,MYL2,MYL4,MYL6B,MYL9,NEDD4,PAK2,PAK3,PAK4,PARD6A,PIK3CA,PIK3CB,PIK3CD,PIK3R1,PIK3R4…
CTLA4 Signaling in Cytotoxic T Lymphocytes	5.61	AKT1,AKT3,AP1M2,AP1S2,AP2A2,AP2S1,B2M,CD247,CD28,CD80,CD86,CD8B,CLTB,CLTC,CLTCL1,FCER1G,FYN,GRAP2,GRB2,HLA-A,HLA-F,LAT,LCK,PIK3CA,PIK3CB,PIK3CD,PIK3R1,PIK3R4,PLCG1,PPM1L,PPP2CA,PPP2R1B,PPP2R2A,PPP2R5A,PPP2R5B,PPP2R5E,PTPA,PTPN11,PTPN22,PTPN6,SYK
Clathrin-mediated Endocytosis Signaling	5.61	AAK1,ACTA2,ACTG2,ACTR3,AP1M2,AP1S2,AP2A2,AP2S1,AP3B1,APOA1,APOB,APOC2,APOD,APOE,ARPC2,ARPC3,ARRB1,CBL,CD2AP,CDC42,CHP1,CLTB,CLTC,CLTCL1,CSNK2A2,CTTN,DAB2,DNM1,DNM1L,EPHB2,EPS15,F2,F2R,GRB2,HSPA8,ITGB2,ITGB4,ITGB7,ITGB8,LYZ,MDM2,MET,MYO1E,MYO6,ORM2,PCYOX1,PDGFB,PDGFC,PGF,PICALM,PIK3CA,PIK3CB,PIK3CD,PIK3R1,PIK3R4,PPP3CA,PPP3CC,PPP3R1,RAB11A,RAB11B,RAB4A,RAB5A,RAB5B,RAC1,SH3GL1,SH3GL3,SH3GLB1,SH3GLB…
Pyridoxal 5'-phosphate Salvage Pathway	5.52	ACVR2A,ARAF,CDK1,CDK2,CDK5,CDK6,CDK7,CSNK1D,DAPK1,DYRK1A,EIF2AK2,GRK5,HIPK1,IRAK1,MAP2K1,MAP2K2,MAP2K3,MAP2K4,MAP2K6,MAP3K6,MAPK1,MAPK6,NEK2,PAK2,PAK3,PDXK,PIM1,PKN1,PLK1,PRKAA1,PRKCD,PRKCE,PRKCH,PRKX,PRPF4B,SGK1
NGF Signaling	5.51	AKT1,AKT3,ATF4,CDC42,CREB1,GRB2,IKBKB,MAP2K1,MAP2K2,MAP2K4,MAP3K1,MAP3K2,MAP3K3,MAP3K4,MAP3K5,MAP3K6,MAP3K7,MAPK1,MRAS,NGFR,PDPK1,PIK3CA,PIK3CB,PIK3CD,PIK3R1,PIK3R4,PLCG1,PLCG2,PRKCD,PRKCZ,PTPN11,RAC1,RAF1,RALA,RALB,RAP1A,RAP1B,RAP2A,RAP2B,RASD1,RHOA,ROCK1,RPS6KA2,RPS6KA3,RPS6KA5,RPS6KB1,SHC1,SMPD1,SOS1,TRAF4,TRIO
IL-4 Signaling	5.47	AKT1,AKT3,FCER2,GRB2,HLA-A,HLA-DMB,HLA-DOA,HLA-DQA1,HLA-DQB1,HMGA1,INPP5D,INPP5F,IRF4,IRS1,JAK1,JAK3,MRAS,MTOR,NFATC1,NFATC2,NFATC4,NR3C1,OCRL,PIK3CA,PIK3CB,PIK3CD,PIK3R1,PIK3R4,PTPN6,RALA,RALB,RAP1A,RAP1B,RAP2A,RAP2B,RASD1,RPS6KB1,SHC1,SOCS1,SOS1
Sirtuin Signaling Pathway	5.43	ABCA1,ACLY,ADAM10,AKT1,APEX1,APP,ATG10,ATG12,ATG13,ATG16L2,ATG2A,ATG2B,ATG9B,ATP5F1C,ATP5MC1,ATP5PF,BCL2L11,BPGM,CDH1,CLOCK,CPS1,CYC1,DUSP6,E2F1,EPAS1,FOXO1,GABARAP,GABARAPL1,GLS,GLUD1,GTF3C2,H1-0,H4C11,IDH2,LDHA,LDHC,MAP1LC3A,MAPK1,MAPK15,MAPK6,MTOR,MYC,MYCN,NAMPT,NDUFA1,NDUFA13,NDUFA2,NDUFA3,NDUFA4L2,NDUFAB1,NDUFB1,NDUFB11,NDUFB2,NDUFB3,NDUFB4,NDUFB7,NDUFS1,NDUFS5,NDUFV1,NDUFV2,NDUFV3,NEDD4,NFE…
PKCθ Signaling in T Lymphocytes	5.39	CACNA1C,CACNA2D1,CACNA2D3,CACNB1,CACNG4,CAMK2B,CAMK2D,CARD11,CD247,CD28,CD80,CD86,CHP1,FCER1G,FYN,GRAP2,GRB2,HLA-A,HLA-DMB,HLA-DOA,HLA-DQA1,HLA-DQB1,IKBKB,LAT,LCK,MALT1,MAP2K4,MAP3K1,MAP3K2,MAP3K3,MAP3K4,MAP3K5,MAP3K6,MAP3K7,MAPK1,MRAS,NFATC1,NFATC2,NFATC4,NFKBIA,NFKBID,PIK3CA,PIK3CB,PIK3CD,PIK3R1,PIK3R4,PLCG1,PLCG2,PPP3CA,PPP3CC,PPP3R1,RAC1,RAC2,RALA,RALB,RAP1A,RAP1B,RAP2A,RAP2B,RASD1,SOS1,VAV2,…
PPARα/RXRα Activation	5.39	ABCA1,ACAA1,ACOX1,ACVR1,ACVR1B,ACVR2A,ACVR2B,ADCY1,ADCY2,ADCY9,ADIPOR1,AIP,AP2A2,APOA1,BMPR2,CAND1,CLOCK,GHR,GNA11,GNA15,GNAS,GPD2,GRB2,IKBKB,IL1R1,IL1RAP,IRS1,LPL,MAP2K1,MAP2K2,MAP2K3,MAP2K4,MAP2K6,MAP3K7,MAP4K4,MAPK1,MED12,MEF2C,MRAS,NCOA3,NCOR2,NFKBIA,NFKBID,NR2C2,PLCB4,PLCD1,PLCG1,PLCG2,PRKAA1,PRKAB2,PRKACA,PRKACB,PRKAG2,PRKAR1B,PRKAR2A,PRKAR2B,PRKCA,PRKCB,RAF1,RALA,RALB,RAP1A,RAP1B,RAP2A,RAP…
Gαq Signaling	5.34	AKT1,AKT3,BTK,CALM1 (includes others),CDC42,CHP1,CHRM3,EPM2A,GNA11,GNA15,GNAS,GNB4,GNB5,GNG12,GNG2,GNG4,GPLD1,GYS1,HTR2A,HTR2B,IKBKB,ITPR1,ITPR3,MAP2K1,MAP2K2,MAPK1,MRAS,NFATC1,NFATC2,NFATC4,NFKBIA,NFKBID,PIK3CA,PIK3CB,PIK3CD,PIK3R1,PIK3R4,PLCB4,PLCG1,PLCG2,PLD1,PPP3CA,PPP3CC,PPP3R1,PRKCA,PRKCB,PRKCD,PRKCE,PRKCG,PRKCH,PRKCZ,PRKD1,PRKD3,RAC1,RAC2,RAF1,RHOA,RHOB,RHOBTB1,RHOD,RHOJ,RHOQ,RND2,RND3,ROC…
Renal Cell Carcinoma Signaling	5.33	AKT1,AKT3,ARNT,CDC42,CUL2,EGLN3,ELOB,ELOC,FH,GRB2,MAP2K1,MAP2K2,MAPK1,MET,MRAS,PAK2,PAK3,PAK4,PDGFB,PIK3CA,PIK3CB,PIK3CD,PIK3R1,PIK3R4,PTPN11,RAC1,RAF1,RALA,RALB,RAP1A,RAP1B,RAP2A,RAP2B,RAPGEF1,RASD1,RBX1,SOS1,UBA52
Fcγ Receptor-mediated Phagocytosis in Macrophages and Monocytes	5.32	ACTA2,ACTG2,ACTR3,AKT1,AKT3,ARPC2,ARPC3,CBL,CDC42,FCGR2A,FGR,FYN,GPLD1,HCK,INPP5D,LYN,MAPK1,NCK1,PIK3R1,PLCG1,PLD1,PRKCA,PRKCB,PRKCD,PRKCE,PRKCG,PRKCH,PRKCZ,PRKD1,PRKD3,PTEN,PXN,RAB11A,RAB11B,RAC1,RAC2,RPS6KB1,SYK,TLN1,TLN2,VAMP3,VAV2,VAV3,YES1
Gα12/13 Signaling	5.31	AKT1,AKT3,BTK,CDC42,CDH1,CDH11,CDH17,CDH2,CDH24,CDH3,CDH6,F2,F2R,F2RL1,F2RL2,IKBKB,LPAR1,LPAR3,LPAR6,MAP2K1,MAP2K2,MAP2K4,MAP3K1,MAP3K5,MAPK1,MEF2A,MEF2C,MRAS,MYL1,MYL2,MYL4,MYL6B,MYL9,NFKBIA,NFKBID,PIK3CA,PIK3CB,PIK3CD,PIK3R1,PIK3R4,PTK2,PXN,RAF1,RALA,RALB,RAP1A,RAP1B,RAP2A,RAP2B,RASD1,RHOA,ROCK1,VAV2,VAV3
Oncostatin M Signaling	5.3	EPAS1,GRB2,IL6ST,JAK1,JAK3,MAP2K1,MAP2K2,MAPK1,MMP13,MRAS,OSMR,PLAU,RAF1,RALA,RALB,RAP1A,RAP1B,RAP2A,RAP2B,RASD1,SHC1,SOS1,STAT3,STAT5B
Relaxin Signaling	5.29	ADCY1,ADCY2,ADCY9,AKT1,AKT3,APEX1,CREB1,CTH,GAD1,GDE1,GNA11,GNA15,GNAI1,GNAI2,GNAI3,GNAL,GNAS,GNAT1,GNAT2,GNAZ,GNB4,GNB5,GNG12,GNG2,GNG4,GUCY1A1,GUCY1A2,MAP2K1,MAPK1,MMP9,MRAS,NFKBIA,NFKBID,NPR1,PDE12,PDE1B,PDE1C,PDE4A,PDE4B,PDE4C,PDE6A,PDE6D,PDE6G,PDE6H,PDE7A,PDE8A,PDE8B,PDE9A,PIK3CA,PIK3CB,PIK3CD,PIK3R1,PIK3R4,PRKACA,PRKACB,PRKAG2,PRKAR1B,PRKAR2A,PRKAR2B,PRKCZ,RAP1A,RAP1B,TULP2
DNA damage-induced 14-3-3σ Signaling	5.28	AKT1,AKT3,ATM,ATR,BRCA1,CCNB2,CCNB3,CCNE1,CCNE2,CDK1,CDK2,RAD1,RAD17,SFN
CD28 Signaling in T Helper Cells	5.28	ACTR3,AKT1,AKT3,ARPC2,ARPC3,CALM1 (includes others),CARD11,CD247,CD28,CD80,CD86,CDC42,CHP1,FCER1G,FYN,GRAP2,GRB2,HLA-A,HLA-DMB,HLA-DOA,HLA-DQA1,HLA-DQB1,IKBKB,ITPR1,ITPR3,LAT,LCK,MALT1,MAP2K1,MAP2K2,MAP2K4,MAP3K1,NFATC1,NFATC2,NFATC4,NFKBIA,NFKBID,PDPK1,PIK3CA,PIK3CB,PIK3CD,PIK3R1,PIK3R4,PLCG1,PPP3CA,PPP3CC,PPP3R1,PTPN11,PTPN6,PTPRC,RAC1,SYK
Role of NANOG in Mammalian Embryonic Stem Cell Pluripotency	5.25	AKT1,AKT3,APC,BMP1,BMP4,BMP6,BMP7,BMP8A,BMPR1A,BMPR2,FZD1,FZD4,FZD5,FZD6,FZD7,FZD8,GATA4,GRB2,IL6ST,JAK1,JAK3,LIFR,MAP2K1,MAP2K2,MAPK1,MRAS,PIK3CA,PIK3CB,PIK3CD,PIK3R1,PIK3R4,POU5F1,RAF1,RALA,RALB,RAP1A,RAP1B,RAP2A,RAP2B,RASD1,SHC1,SMAD1,SMAD4,SOS1,STAT3,TBXT,TCF7L1,TCL1A,WNT2,WNT3
Factors Promoting Cardiogenesis in Vertebrates	5.22	ACVR1,ACVR1B,ACVR2A,ACVR2B,APC,ATF4,BMP1,BMP4,BMP6,BMP7,BMP8A,BMPR1A,BMPR2,CAMK2B,CAMK2D,CCND1,CREB1,DKK1,FZD1,FZD4,FZD5,FZD6,FZD7,FZD8,GATA4,GJA5,LRP5,LRP6,MAP2K4,MAP3K7,MEF2C,MYC,MYL2,NKX2-5,PLCB4,PLCD1,PLCG1,PLCG2,PRKCA,PRKCB,PRKCD,PRKCE,PRKCG,PRKCH,PRKCZ,PRKD1,PRKD3,RHOA,ROCK1,SMAD1,SMAD2,SMAD4,TCF3,TCF4,TCF7,TCF7L1,TCF7L2,TGFBR3,WNT2,WNT3
Ephrin B Signaling	5.2	CBL,CDC42,CFL2,EFNB1,EFNB2,EPHB1,EPHB2,EPHB6,GNA11,GNA15,GNAI1,GNAI2,GNAI3,GNAL,GNAS,GNAT1,GNAT2,GNAZ,GNB4,GNB5,GNG12,GNG2,GNG4,ITSN2,MAPK1,MRAS,PTK2,PXN,RAC1,RAC2,RGS3,RHOA,ROCK1,VAV2,VAV3
NER Pathway	5.2	CCNH,CDK7,CHAF1B,COPS2,COPS3,COPS4,COPS8,DDB1,DNA2,ERCC1,GTF2H1,GTF2H3,GTF2H5,H4C11,H4C3,H4C8,LIG1,MNAT1,NEDD8,PCNA,POLD3,POLE,POLE2,POLK,POLR2A,POLR2B,POLR2D,POLR2G,POLR2H,POLR2I,POLR2J2/POLR2J3,POLR2L,PRIM2,RAD23B,RBX1,RFC3,RFC4,RNF111,RPA1,RPA2,RPA3,TCEA1,TOP2A,UBE2N,USP7,XRCC1
NF-κB Activation by Viruses	5.17	AKT1,AKT3,EIF2AK2,IKBKB,ITGA2,ITGA4,ITGB2,LCK,MAP3K1,MAPK1,MRAS,NFKBIA,NFKBID,PIK3CA,PIK3CB,PIK3CD,PIK3R1,PIK3R4,PRKCA,PRKCB,PRKCD,PRKCE,PRKCG,PRKCH,PRKCZ,PRKD1,PRKD3,RAF1,RALA,RALB,RAP1A,RAP1B,RAP2A,RAP2B,RASD1,RIPK1,TBP,TNFRSF14
Prostate Cancer Signaling	5.17	ABL1,AKT1,AKT3,ATF4,CCND1,CCNE1,CCNE2,CDK2,CDKN1B,CREB1,E2F1,FOXO1,GRB2,MAP2K1,MAP2K2,MAPK1,MDM2,MRAS,MTOR,NFKBIA,NFKBID,PA2G4,PDPK1,PIK3CA,PIK3CB,PIK3CD,PIK3R1,PIK3R4,PTEN,RAF1,RALA,RALB,RAP1A,RAP1B,RAP2A,RAP2B,RASD1,RB1,SIN3A,SOS1,SRD5A1,TFDP1
Xenobiotic Metabolism Signaling	5.12	ABCC2,ABCC3,AHR,AIP,ALDH18A1,ALDH1A1,ALDH1L2,ALDH3B1,ALDH6A1,ANKRA2,ARNT,CAMK1,CAMK1D,CAMK2B,CAMK2D,CAT,CES1,CHST10,CHST11,CHST2,CUL3,CYP1A1,CYP3A5,ESD,FMO5,GCLC,GRIP1,GSTA4,GSTM3,GSTZ1,HDAC4,HS2ST1,HS3ST1,HS3ST3A1,HS3ST3B1,HS6ST1,IL1A,MAF,MAOA,MAP2K1,MAP2K2,MAP2K3,MAP2K4,MAP2K6,MAP3K1,MAP3K2,MAP3K3,MAP3K4,MAP3K5,MAP3K6,MAP3K7,MAPK1,MAPK11,MAPK13,MGST2,MRAS,NCOA1,NCOR2,NFE2L2,NR1I3,PIK3CA,PIK3CB,…
Regulation of the Epithelial-Mesenchymal Transition Pathway	5.05	AKT1,AKT3,APC,APH1A,ARAF,CDH1,CDH2,DVL2,DVL3,EGFR,EGR1,FGFR1,FRS2,FZD1,FZD4,FZD5,FZD6,FZD7,FZD8,GRB2,ID2,JAK1,JAK3,LOX,MAP2K1,MAP2K2,MAP2K3,MAP2K4,MAP2K6,MAPK1,MET,MMP2,MMP9,MRAS,NOTCH1,NOTCH2,NOTCH3,PARD6A,PARD6B,PIK3CA,PIK3CB,PIK3CD,PIK3R1,PIK3R4,PSEN1,PSEN2,PSENEN,PTPN11,RAF1,RALA,RALB,RAP1A,RAP1B,RAP2A,RAP2B,RASD1,RHOA,SMAD2,SMAD4,SNAI2,SOS1,STAT3,TCF3,TCF4,TCF7,TCF7L1,TCF7L2,TWIST1,TWIST2,WN…
Growth Hormone Signaling	5.04	A2M,CEBPA,GHR,IGF1R,IRS1,MAPK1,ONECUT1,PDPK1,PIK3CA,PIK3CB,PIK3CD,PIK3R1,PIK3R4,PLCG1,PLCG2,PRKCA,PRKCB,PRKCD,PRKCE,PRKCG,PRKCH,PRKCZ,PRKD1,PRKD3,PTPN6,RPS6KA2,RPS6KA3,RPS6KA5,RPS6KB1,SOCS1,SOCS2,SOCS3,SOCS7,STAT3,STAT5B
Glioma Invasiveness Signaling	5.04	CD44,CDC42,F2R,HMMR,MAPK1,MMP2,MMP9,MRAS,PIK3CA,PIK3CB,PIK3CD,PIK3R1,PIK3R4,PLAU,PTK2,RAC1,RAC2,RALA,RALB,RAP1A,RAP1B,RAP2A,RAP2B,RASD1,RHOA,RHOB,RHOBTB1,RHOD,RHOJ,RHOQ,RND2,RND3,TIMP1,TIMP2,VTN
Chronic Myeloid Leukemia Signaling	4.91	ABL1,AKT1,AKT3,CCND1,CDK6,CDKN1B,CTBP1,E2F1,E2F2,E2F8,GRB2,HDAC2,HDAC3,HDAC4,HDAC9,IKBKB,MAP2K1,MAP2K2,MAPK1,MDM2,MECOM,MRAS,MYC,PA2G4,PIK3CA,PIK3CB,PIK3CD,PIK3R1,PIK3R4,PTPN11,RAF1,RALA,RALB,RAP1A,RAP1B,RAP2A,RAP2B,RASD1,RB1,SIN3A,SMAD4,SOS1,STAT5B,TFDP1
Adipogenesis pathway	4.86	AKT1,BMP4,BMP7,BMPR1A,BMPR2,CCNH,CDK5,CDK7,CEBPA,CEBPD,CLOCK,CTBP1,DLK1,EBF1,EZH2,FBXW7,FGFR1,FOXO1,FZD1,FZD4,FZD5,FZD6,FZD7,FZD8,GTF2H1,GTF2H3,GTF2H5,HAT1,HDAC2,HDAC3,HDAC4,HDAC9,KAT2B,KAT7,KDM1A,LPL,MNAT1,NFATC4,NR2F2,PAXIP1,PPARG,RB1,RBBP4,RPS6KB1,SAP18,SAP30,SIN3A,SIN3B,SIRT2,SMAD1,STAT5B,TCF7,TNF,XBP1
PDGF Signaling	4.74	ABL1,ABL2,CSNK2A2,EIF2AK2,GRB2,INPP5D,INPP5F,JAK1,JAK3,MAP2K1,MAP2K2,MAP2K4,MAP3K1,MAPK1,MRAS,MYC,OCRL,PDGFB,PDGFC,PDGFRA,PIK3CA,PIK3CB,PIK3CD,PIK3R1,PIK3R4,PLCG1,PLCG2,PRKCA,PRKCB,RAF1,RALA,RALB,RAP1A,RAP1B,RAP2A,RAP2B,RASD1,SHC1,SOS1,STAT3
Amyloid Processing	4.74	AKT1,AKT3,APH1A,APP,BACE1,CAPN5,CAPN8,CDK5,CDK5R1,CSNK1D,CSNK1E,CSNK2A2,MAPK1,MAPK11,MAPK13,MARK1,PRKACA,PRKACB,PRKAG2,PRKAR1B,PRKAR2A,PRKAR2B,PRKCE,PSEN1,PSEN2,PSENEN
Small Cell Lung Cancer Signaling	4.74	ABL1,AKT1,AKT3,BID,CCND1,CCNE1,CCNE2,CDK2,CDK6,CDKN1B,CYCS,E2F1,FHIT,IKBKB,MYC,NFKBIA,NFKBID,PA2G4,PIK3CA,PIK3CB,PIK3CD,PIK3R1,PIK3R4,PTEN,PTGS2,PTK2,RARB,RB1,RXRA,RXRG,SIN3A,TFDP1,TRAF3,TRAF4
Hypoxia Signaling in the Cardiovascular System	4.74	AKT1,ARNT,ATF4,ATM,BIRC6,CDC34,CREB1,CSNK1D,EDN1,LDHA,MDM2,NFKBIA,NFKBID,PTEN,SUMO1,UBE2A,UBE2B,UBE2C,UBE2D2,UBE2D3,UBE2E2,UBE2E3,UBE2G2,UBE2H,UBE2J1,UBE2K,UBE2L3,UBE2L6,UBE2N,UBE2Q1,UBE2R2,UBE2V2,UBE2W,UBE2Z
Systemic Lupus Erythematosus Signaling	4.73	AKT1,AKT3,BDKRB2,C5,CBL,CD22,CD247,CD28,CD79A,CD80,CD86,CREM,FCER1G,FCGR2A,FCGR2B,GRB2,HLA-A,HLA-F,HLA-G,HNRNPA2B1,HNRNPC,IL1A,IL1RN,IL36RN,IL6R,INPP5D,LAT,LCK,LSM1,LSM12,LSM14A,LSM4,LSM5,LSM6,LSM7,LSM8,LYN,MAPK1,MRAS,MTOR,NFATC1,NFATC2,NFATC4,PIK3CA,PIK3CB,PIK3CD,PIK3R1,PIK3R4,PIM2,PLCG1,PLCG2,PPIH,PRPF31,PRPF4B,PRPF6,PTPN6,PTPRC,RALA,RALB,RAP1A,RAP1B,RAP2A,RAP2B,RASD1,SF3B4,SNRNP200,SNRNP27,SNR…
JAK/Stat Signaling	4.73	AKT1,AKT3,GRB2,JAK1,JAK3,MAP2K1,MAP2K2,MAPK1,MRAS,MTOR,PIAS1,PIAS2,PIK3CA,PIK3CB,PIK3CD,PIK3R1,PIK3R4,PTPN1,PTPN11,PTPN6,RAF1,RALA,RALB,RAP1A,RAP1B,RAP2A,RAP2B,RASD1,SHC1,SOCS1,SOCS2,SOCS3,SOCS7,SOS1,STAT3,STAT5B
Pancreatic Adenocarcinoma Signaling	4.69	ABL1,AKT1,AKT3,BIRC5,BRCA2,CCND1,CCNE1,CDC42,CDK2,CDKN1B,E2F1,E2F2,E2F8,EGFR,ERBB2,GPLD1,GRB2,JAK1,JAK3,MAP2K1,MAP2K2,MAP2K4,MAPK1,MDM2,MMP9,NOTCH1,PA2G4,PDGFC,PGF,PIK3CA,PIK3CB,PIK3CD,PIK3R1,PIK3R4,PLD1,PTGS2,RAC1,RAD51,RAF1,RALA,RB1,SIN3A,SMAD2,SMAD4,STAT3,TFDP1
RhoGDI Signaling	4.69	ACTA2,ACTG2,ACTR3,ARHGAP35,ARHGAP5,ARHGAP6,ARHGDIB,ARHGEF10,ARHGEF17,ARHGEF6,ARHGEF7,ARPC2,ARPC3,CD44,CDC42,CDH1,CDH11,CDH17,CDH2,CDH24,CDH3,CDH6,CFL2,DLC1,ESR1,GNA11,GNA15,GNAI1,GNAI2,GNAI3,GNAL,GNAS,GNAT1,GNAT2,GNAZ,GNB4,GNB5,GNG12,GNG2,GNG4,GRIP1,ITGA2,ITGA4,MRAS,MYL1,MYL2,MYL4,MYL6B,MYL9,PAK2,PAK3,PAK4,PPP1R12A,PPP1R12B,PRKCA,RAC1,RAC2,RDX,RHOA,RHOB,RHOBTB1,RHOD,RHOJ,RHOQ,RND2,RND3,ROCK1,WASF…
Role of CHK Proteins in Cell Cycle Checkpoint Control	4.67	ATM,ATR,BRCA1,CDC25C,CDK1,CDK2,CLSPN,E2F1,E2F2,E2F8,PCNA,PLK1,PPM1L,PPP2CA,PPP2R1B,PPP2R2A,PPP2R5A,PPP2R5B,PPP2R5E,PTPA,RAD1,RAD17,RAD50,RFC3,RFC4,RPA1,TLK1,TLK2
UVA-Induced MAPK Signaling	4.63	ATM,CASP3,CYCS,EGFR,MAP2K4,MAPK1,MAPK11,MAPK13,MRAS,MTOR,PARP1,PARP11,PARP12,PARP14,PARP2,PARP6,PARP8,PIK3CA,PIK3CB,PIK3CD,PIK3R1,PIK3R4,PLCB4,PLCD1,PLCG1,PLCG2,PRKCA,RALA,RALB,RAP1A,RAP1B,RAP2A,RAP2B,RASD1,RPS6KA2,RPS6KA3,RPS6KA5,RPS6KB1,SMPD1,TIPARP,TNKS,TNKS2
Regulation of Cellular Mechanics by Calpain Protease	4.61	ACTN1,ACTN4,CAPN5,CAPN8,CAST,CCNA2,CCND1,CCNE1,CDK1,CDK2,CDK6,CDKN1B,EGFR,GRB2,ITGA2,ITGA4,MAPK1,MRAS,PTK2,PXN,RALA,RALB,RAP1A,RAP1B,RAP2A,RAP2B,RASD1,RB1,TLN1,TLN2,VCL
Actin Nucleation by ARP-WASP Complex	4.59	ACTR3,ARPC2,ARPC3,BAIAP2,CDC42,GRB2,ITGA2,ITGA4,MRAS,NCK1,PPP1R12A,PPP1R12B,RAC1,RAC2,RALA,RALB,RAP1A,RAP1B,RAP2A,RAP2B,RASD1,RHOA,RHOB,RHOBTB1,RHOD,RHOJ,RHOQ,RND2,RND3,ROCK1,SOS1,WASL,WIPF1
IL-15 Signaling	4.58	AKT1,AKT3,IL15,IL15RA,IL2RB,JAK1,JAK3,LCK,MAP2K1,MAP2K2,MAPK1,MAPK11,MAPK13,MRAS,MTOR,MYC,PIK3CA,PIK3CB,PIK3CD,PIK3R1,PIK3R4,RAF1,RALA,RALB,RAP1A,RAP1B,RAP2A,RAP2B,RASD1,RPS6KB1,SHC1,STAT3,STAT5B,SYK
Melatonin Signaling	4.58	ARAF,CALM1 (includes others),CAMK2B,CAMK2D,GNAI1,GNAI2,GNAI3,GNRH1,MAP2K1,MAP2K2,MAP2K3,MAP2K4,MAP2K6,MAPK1,PLCB4,PLCD1,PLCG1,PLCG2,PRKACA,PRKACB,PRKAG2,PRKAR1B,PRKAR2A,PRKAR2B,PRKCA,PRKCB,PRKCD,PRKCE,PRKCG,PRKCH,PRKCZ,PRKD1,PRKD3,RAF1,RORA
CDK5 Signaling	4.58	ABL1,ADCY1,ADCY2,ADCY9,CDK5,CDK5R1,EGR1,GNAL,GNAS,ITGA2,MAP2K1,MAP2K2,MAPK1,MAPK11,MAPK13,MAPK15,MAPK6,MRAS,NGFR,NTRK2,PPM1L,PPP1CA,PPP1R12A,PPP1R14A,PPP1R14C,PPP2CA,PPP2R1B,PPP2R2A,PPP2R5A,PPP2R5B,PPP2R5E,PRKACA,PRKACB,PRKAG2,PRKAR1B,PRKAR2A,PRKAR2B,PTPA,RAF1,RALA,RALB,RAP1A,RAP1B,RAP2A,RAP2B,RASD1
Melanoma Signaling	4.55	AKT1,AKT3,CCND1,CDH1,E2F1,MAP2K1,MAP2K2,MAPK1,MDM2,MITF,MRAS,PIK3CA,PIK3CB,PIK3CD,PIK3R1,PIK3R4,PTEN,RAF1,RALA,RALB,RAP1A,RAP1B,RAP2A,RAP2B,RASD1,RB1
UVB-Induced MAPK Signaling	4.55	AKT1,EGFR,EIF4EBP1,MAP2K1,MAP2K4,MAPK1,MAPK11,MAPK13,MTOR,PIK3CA,PIK3CB,PIK3CD,PIK3R1,PIK3R4,PRKCA,PRKCB,PRKCD,PRKCE,PRKCG,PRKCH,PRKCZ,PRKD1,PRKD3,RPS6KA3,RPS6KA5,RPS6KB1
Actin Cytoskeleton Signaling	4.52	ABI2,ACTA2,ACTG2,ACTN1,ACTN4,ACTR3,APC,ARHGAP35,ARHGEF6,ARHGEF7,ARPC2,ARPC3,BAIAP2,BCAR1,CDC42,CFL2,CYFIP1,F2,F2R,FN1,GNG12,GRB2,IQGAP1,IQGAP2,ITGA2,ITGA4,MAP2K1,MAP2K2,MAPK1,MPRIP,MRAS,MYH10,MYH11,MYL1,MYL2,MYL4,MYL6B,MYL9,NCKAP1L,PAK2,PAK3,PAK4,PDGFB,PDGFC,PIK3CA,PIK3CB,PIK3CD,PIK3R1,PIK3R4,PPP1R12A,PPP1R12B,PTK2,PXN,RAC1,RAC2,RAF1,RALA,RALB,RAP1A,RAP1B,RAP2A,RAP2B,RASD1,RDX,RHOA,ROCK1,SHC1,SOS…
CCR3 Signaling in Eosinophils	4.46	CALM1 (includes others),CFL2,GNAI1,GNAI2,GNAI3,GNAS,GNB4,GNB5,GNG12,GNG2,GNG4,ITPR1,ITPR3,MAP2K1,MAP2K2,MAPK1,MAPK11,MAPK13,MPRIP,MRAS,PAK2,PAK3,PAK4,PIK3CA,PIK3CB,PIK3CD,PIK3R1,PIK3R4,PLCB4,PPP1R12A,PPP1R12B,PRKCA,PRKCB,PRKCD,PRKCE,PRKCG,PRKCH,PRKCZ,PRKD1,PRKD3,RAC1,RAF1,RALA,RALB,RAP1A,RAP1B,RAP2A,RAP2B,RASD1,RHOA,ROCK1
PEDF Signaling	4.44	AKT1,AKT3,CASP7,GDNF,HNF1B,IKBKB,MAPK1,MAPK11,MAPK13,MRAS,NFKBIA,NFKBID,PIK3CA,PIK3CB,PIK3CD,PIK3R1,PIK3R4,PPARG,RAC1,RAF1,RALA,RALB,RAP1A,RAP1B,RAP2A,RAP2B,RASD1,RHOA,ROCK1,SOD2,TCF12,TCF4,TCF7,TCF7L1,TCF7L2,WASF2
Salvage Pathways of Pyrimidine Ribonucleotides	4.35	ACVR2A,AICDA,AK1,AK4,AK5,AK9,ARAF,CDK1,CDK2,CDK5,CDK6,CDK7,CMPK1,CSNK1D,DAPK1,DYRK1A,EIF2AK2,GRK5,HIPK1,IRAK1,MAP2K1,MAP2K2,MAP2K3,MAP2K4,MAP2K6,MAP3K6,MAPK1,MAPK6,NEK2,NME4,NME6,PAK2,PAK3,PCK1,PIM1,PKN1,PLK1,PRKAA1,PRKCD,PRKCE,PRKCH,PRKX,PRPF4B,SGK1,UCK1,UPP1
Endometrial Cancer Signaling	4.31	AKT1,AKT3,CCND1,CDH1,ERBB2,GRB2,ILK,MAP2K1,MAP2K2,MAPK1,MLH1,MRAS,MYC,PDPK1,PIK3CA,PIK3CB,PIK3CD,PIK3R1,PIK3R4,PTEN,RAF1,RALA,RALB,RAP1A,RAP1B,RAP2A,RAP2B,RASD1,SOS1
Role of BRCA1 in DNA Damage Response	4.3	ARID1A,ATF1,ATM,ATR,BABAM2,BARD1,BRCA1,BRCA2,BRIP1,E2F1,E2F2,E2F8,FAAP100,FANCA,FANCD2,FANCG,FANCL,FANCM,MLH1,PBRM1,PHF10,PLK1,RAD50,RAD51,RB1,RFC3,RFC4,RPA1,SMARCA2,SMARCB1,SMARCC1,SMARCD1,SMARCD2,SMARCD3,UIMC1
IL-15 Production	4.28	ABL1,ABL2,AXL,BTK,CLK4,CSF1R,DYRK1A,EGFR,EPHA2,EPHB1,EPHB2,ERBB2,ERBB3,FER,FGFR1,FGR,FLT1,FLT3LG,FLT4,FYN,HCK,IGF1R,IL15,IRF1,JAK1,JAK3,LCK,LMTK2,LYN,MAP2K1,MAP2K3,MAP2K4,MAP2K6,MET,MST1R,NTRK2,NTRK3,PDGFRA,PRKCZ,PTK2,ROR2,RYK,SYK,TIE1,TNK2,TWF1,TXK,YES1
Wnt/β-catenin Signaling	4.27	ACVR1,ACVR1B,ACVR2A,ACVR2B,AKT1,AKT3,APC,APPL1,AXIN2,BMPR2,BTRC,CCND1,CD44,CDH1,CDH2,CDH3,CSNK1D,CSNK1E,CSNK1G1,CSNK2A2,DKK1,DKK3,DVL2,DVL3,FRZB,FZD1,FZD4,FZD5,FZD6,FZD7,FZD8,H2BW2,ILK,KREMEN1,LRP5,LRP6,MAP3K7,MAP4K1,MDM2,MYC,NLK,POU5F1,PPM1L,PPP2CA,PPP2R1B,PPP2R2A,PPP2R5A,PPP2R5B,PPP2R5E,PTPA,RARB,SOX12,SOX3,TCF3,TCF4,TCF7,TCF7L1,TCF7L2,TGFBR3,TLE3,TLE4,UBA52,WNT2,WNT3
Apoptosis Signaling	4.25	ACIN1,BAK1,BCL2L11,BID,BIRC6,CAPN5,CAPN8,CASP10,CASP2,CASP3,CASP7,CDK1,CYCS,GAS2,IKBKB,MAP2K1,MAP2K2,MAP2K4,MAP3K5,MAP4K4,MAPK1,MRAS,NAIP,NFKBIA,NFKBID,PARP1,PLCG1,PLCG2,PRKCA,PRKCE,RAF1,RALA,RALB,RAP1A,RAP1B,RAP2A,RAP2B,RASD1,ROCK1,TNF,TNFRSF1B
HIF1α Signaling	4.24	AKT1,AKT3,APEX1,ARNT,CUL2,EDN1,EGLN2,EGLN3,ELOB,ELOC,LDHA,LDHC,MAPK1,MAPK11,MAPK13,MAPK15,MAPK6,MDM2,MMP10,MMP13,MMP15,MMP16,MMP17,MMP19,MMP2,MMP28,MMP9,MRAS,NCOA1,PDGFC,PGF,PIK3CA,PIK3CB,PIK3CD,PIK3R1,PIK3R4,RALA,RALB,RAP1A,RAP1B,RAP2A,RAP2B,RASD1,RBX1,SLC2A3,SLC2A5
Rac Signaling	4.24	ABI2,ACTR3,ARPC2,ARPC3,BAIAP2,CD44,CDC42,CDK5R1,CFL2,CYBB,CYFIP1,IQGAP1,IQGAP2,ITGA2,ITGA4,MAP2K1,MAP2K2,MAP2K4,MAP3K1,MAPK1,MRAS,PAK2,PAK3,PAK4,PARD6A,PIK3CA,PIK3CB,PIK3CD,PIK3R1,PIK3R4,PLD1,PRKCZ,PTK2,RAC1,RAF1,RALA,RALB,RAP1A,RAP1B,RAP2A,RAP2B,RASD1,RHOA,RPS6KB1,SH3RF1,TIAM1
Sumoylation Pathway	4.19	ARHGDIB,CDC42,CDH1,CEBPA,CTBP1,DAXX,DNMT3A,HDAC2,KDM1A,MAP2K4,MAP3K5,MDM2,MYB,NFKBIA,NR3C1,PCNA,PIAS1,PML,RAC1,RAC2,RANGAP1,RFC3,RFC4,RHOA,RHOB,RHOBTB1,RHOD,RHOJ,RHOQ,RND2,RND3,RNF4,RPA1,SENP3,SENP5,SENP6,SMAD4,SNCA,SP1,SUMO1,SUMO2,SUMO3,UBA2,ZNF217
Neurotrophin/TRK Signaling	4.16	AKT1,ATF4,CDC42,CREB1,FRS2,GRB2,MAP2K1,MAP2K2,MAP2K3,MAP2K4,MAP2K6,MAP3K5,MAPK1,MRAS,NGFR,NTRK2,NTRK3,PDPK1,PIK3CA,PIK3CB,PIK3CD,PIK3R1,PIK3R4,PLCG1,PTPN11,RAF1,RALA,RALB,RAP1A,RAP1B,RAP2A,RAP2B,RASD1,SHC1,SOS1
Oxidative Phosphorylation	4.15	ATP5F1C,ATP5MC1,ATP5MC2,ATP5MC3,ATP5ME,ATP5MF,ATP5MGL,ATP5PD,ATP5PF,ATP5PO,COX10,COX5B,COX6A1,COX6B1,COX6C,COX7A2,COX7B,COX7B2,COX7C,CYC1,CYCS,DMAC2L,NDUFA1,NDUFA13,NDUFA2,NDUFA3,NDUFAB1,NDUFB1,NDUFB11,NDUFB2,NDUFB3,NDUFB4,NDUFB7,NDUFS1,NDUFS5,NDUFV1,NDUFV2,NDUFV3,SDHB,SDHC,SDHD,UQCR10,UQCR11,UQCRB,UQCRFS1,UQCRQ,VPS9D1
Role of JAK1 and JAK3 in γc Cytokine Signaling	4.14	GRB2,IL15,IL15RA,IL2RA,IL2RB,IL7R,IRS1,JAK1,JAK3,MAPK1,MRAS,PIK3CA,PIK3CB,PIK3CD,PIK3R1,PIK3R4,PTPN11,RALA,RALB,RAP1A,RAP1B,RAP2A,RAP2B,RASD1,SHC1,SOCS1,SOCS3,STAT3,STAT5B,SYK,TSLP
T Cell Exhaustion Signaling Pathway	4.13	ACVR1,ACVR1B,ACVR2A,ACVR2B,AKT1,AKT3,BMPR2,CD28,CD80,CD86,FCER1G,FOXO1,FOXP1,HLA-A,HLA-DMB,HLA-DOA,HLA-DPA1,HLA-DQA1,HLA-DQB1,HLA-DQB2,HLA-F,HLA-G,IFNAR1,IL10RB,IL6R,IRF4,JAK1,JAK3,MAP2K4,MAPK1,MGAT5,MRAS,MTOR,NFATC1,NFATC2,NFATC4,PIK3CA,PIK3CB,PIK3CD,PIK3R1,PIK3R4,PLCG1,PLCG2,PPM1L,PPP2CA,PPP2R1B,PPP2R2A,PPP2R5A,PPP2R5B,PPP2R5E,PTPA,PTPN11,PTPN6,RALA,RALB,RAP1A,RAP1B,RAP2A,RAP2B,RASD1,SMAD2,STAT…
iCOS-iCOSL Signaling in T Helper Cells	4.13	AKT1,AKT3,CALM1 (includes others),CAMK2B,CAMK2D,CD247,CD28,CD80,CD86,CHP1,FCER1G,GRAP2,GRB2,HLA-A,HLA-DMB,HLA-DOA,HLA-DQA1,HLA-DQB1,IKBKB,IL2RA,IL2RB,INPP5D,ITPR1,ITPR3,LAT,LCK,NFATC1,NFATC2,NFATC4,NFKBIA,NFKBID,PDPK1,PIK3CA,PIK3CB,PIK3CD,PIK3R1,PIK3R4,PLCG1,PLEKHA3,PPP3CA,PPP3CC,PPP3R1,PTEN,PTPRC,RAC1,SHC1
Sperm Motility	4.1	ABL1,ABL2,AXL,BTK,CALM1 (includes others),CLK4,CSF1R,DYRK1A,EGFR,EPHA2,EPHB1,EPHB2,ERBB2,ERBB3,FER,FGFR1,FGR,FLT1,FLT3LG,FLT4,FYN,GNAS,GUCY1A1,GUCY1A2,HCK,IGF1R,ITPR1,ITPR3,JAK1,JAK3,LCAT,LCK,LMTK2,LYN,MAP2K1,MAP2K3,MAP2K4,MAP2K6,MET,MRAS,MST1R,NPR1,NTRK2,NTRK3,PDE1B,PDE1C,PDE4A,PDE4B,PDE4C,PDGFRA,PLA2G7,PLA2R1,PLAAT4,PLCB4,PLCD1,PLCG1,PLCG2,PRKACA,PRKACB,PRKAG2,PRKAR1B,PRKAR2A,PRKAR2B,PRKCA,PRKC…
Nucleotide Excision Repair Pathway	4.09	CCNH,CDK7,ERCC1,GTF2H1,GTF2H3,GTF2H5,MNAT1,POLR2A,POLR2B,POLR2D,POLR2G,POLR2H,POLR2I,POLR2J2/POLR2J3,POLR2L,RAD23B,RPA1,RPA2,RPA3
PD-1, PD-L1 cancer immunotherapy pathway	4.06	AKT1,AKT3,B2M,CBLB,CD247,CD28,CD80,CDK2,CDKN1B,CIP2A,CSNK2A2,FBXO38,HLA-A,HLA-DMB,HLA-DOA,HLA-DPA1,HLA-DQA1,HLA-DQB1,HLA-DQB2,HLA-F,HLA-G,IL2RA,IL2RB,JAK1,JAK3,LAT,LCK,MR1,NGFR,PDCD4,PIK3CA,PIK3CB,PIK3CD,PIK3R1,PIK3R4,PLCG1,PTEN,PTPN11,STAT5B,TNF,TNFRSF11B,TNFRSF1B,YAP1
Cell Cycle: G1/S Checkpoint Regulation	4	ABL1,ATM,ATR,BTRC,CCND1,CCNE1,CCNE2,CDK2,CDK6,CDKN1B,CDKN2C,E2F1,E2F2,E2F8,FBXL5,FOXO1,HDAC2,HDAC3,HDAC4,HDAC9,MDM2,MYC,PA2G4,PAK1IP1,RB1,RPL5,SIN3A,SKP1,SMAD4,TFDP1
P2Y Purigenic Receptor Signaling Pathway	3.99	ADCY1,ADCY2,ADCY9,AKT1,AKT3,ATF4,CREB1,GNAI1,GNAI2,GNAI3,GNB4,GNB5,GNG12,GNG2,GNG4,MAP2K1,MAP2K2,MAPK1,MRAS,MYC,PIK3CA,PIK3CB,PIK3CD,PIK3R1,PIK3R4,PLCB4,PLCD1,PLCG1,PLCG2,PRKACA,PRKACB,PRKAG2,PRKAR1B,PRKAR2A,PRKAR2B,PRKCA,PRKCB,PRKCD,PRKCE,PRKCG,PRKCH,PRKCZ,PRKD1,PRKD3,RAF1,RALA,RALB,RAP1A,RAP1B,RAP2A,RAP2B,RASD1
Cell Cycle Control of Chromosomal Replication	3.86	CDC7,CDK1,CDK12,CDK13,CDK19,CDK2,CDK5,CDK6,CDK7,CDK9,DNA2,LIG1,MCM3,MCM4,MCM5,MCM6,MCM7,MCM8,ORC6,PCNA,POLE,PRIM2,RPA1,RPA2,RPA3,TOP2A
3-phosphoinositide Degradation	3.85	CDC25C,DUSP14,DUSP16,DUSP5,FIG4,HACD2,ILKAP,INPP4A,INPP4B,INPP5D,INPP5E,INPP5F,MTM1,MTMR2,MTMR4,MTMR9,NUDT1,NUDT11,NUDT14,NUDT16,NUDT4,NUDT5,OCRL,PAWR,PDXP,PGAM5,PIP4P2,PPFIBP2,PPM1K,PPP1CA,PPP1R12A,PPP1R14A,PPP2R5A,PPP2R5B,PPP2R5E,PPP3CA,PPTC7,PRUNE1,PTEN,PTPA,PTPMT1,PTPN1,PTPN11,PTPN12,PTPN13,PTPN2,PTPN22,PTPN6,PTPRC,PTPRF,PTPRJ,PTPRM,PXYLP1,SET,SIRPA,SOCS3,STYXL1,TNS3,WBP11
EGF Signaling	3.85	AKT1,AKT3,CSNK2A2,EGFR,GRB2,ITPR1,ITPR3,JAK1,MAP2K1,MAP2K4,MAP3K1,MAPK1,MAPK11,MAPK13,MTOR,PIK3CA,PIK3CB,PIK3CD,PIK3R1,PIK3R4,PLCG1,PRKCA,RAF1,RPS6KB1,SHC1,SOS1,STAT3
VEGF Family Ligand-Receptor Interactions	3.82	AKT1,AKT3,FLT1,FLT4,GRB2,MAP2K1,MAP2K2,MAPK1,MRAS,NRP2,PGF,PIK3CA,PIK3CB,PIK3CD,PIK3R1,PIK3R4,PLCG1,PLCG2,PRKCA,PRKCB,PRKCD,PRKCE,PRKCG,PRKCH,PRKCZ,PRKD1,PRKD3,RAF1,RALA,RALB,RAP1A,RAP1B,RAP2A,RAP2B,RASD1,SHC1,SOS1
Cardiac β-adrenergic Signaling	3.81	ADCY1,ADCY2,ADCY9,AKAP13,AKAP14,AKAP4,AKAP5,APEX1,CACNA1C,GDE1,GNAS,GNB4,GNB5,GNG12,GNG2,GNG4,GRK3,MRAS,PALM2AKAP2,PDE12,PDE1B,PDE1C,PDE4A,PDE4B,PDE4C,PDE6A,PDE6D,PDE6G,PDE6H,PDE7A,PDE8A,PDE8B,PDE9A,PKIA,PKIB,PLN,PPM1L,PPP1CA,PPP1R12A,PPP1R14A,PPP1R14C,PPP2CA,PPP2R1B,PPP2R2A,PPP2R5A,PPP2R5B,PPP2R5E,PRKACA,PRKACB,PRKAG2,PRKAR1B,PRKAR2A,PRKAR2B,PTPA,TULP2
SAPK/JNK Signaling	3.79	CDC42,DAXX,DUSP4,FCER1G,GNG2,GRB2,IRS1,LCK,MAP2K4,MAP3K1,MAP3K2,MAP3K20,MAP3K3,MAP3K4,MAP3K5,MAP3K7,MAP4K1,MAP4K2,MAP4K4,MAP4K5,MAPK8IP1,MAPK8IP3,MRAS,NFATC1,PIK3CA,PIK3CB,PIK3CD,PIK3R1,PIK3R4,RAC1,RAC2,RALA,RALB,RAP1A,RAP1B,RAP2A,RAP2B,RASD1,RIPK1,SHC1,SOS1
Osteoarthritis Pathway	3.79	ADAMTS5,ALPI,ANKH,ANXA5,ATF4,BMPR1A,BMPR2,CASP10,CASP2,CASP3,CASP7,CASQ1,CREB1,DDIT4,DKK1,ELF3,EPAS1,FGFR1,FN1,FRZB,FZD1,FZD4,FZD5,FZD6,FZD7,FZD8,GLI2,GLI3,GLIS2,GREM1,HDAC3,HDAC4,HES1,HMGB1,IL1R1,IL1RAP,ITGA2,ITGA4,MEF2C,MMP10,MMP13,MMP9,MTF1,MTOR,NAMPT,NOTCH1,OCRL,P2RX7,PDGFC,PGF,PPARG,PRKAA1,PRKAB2,PRKAG2,PTCH1,PTGS2,RAC1,RARRES2,RUNX2,S1PR2,SIK3,SMAD1,SMAD2,SMAD4,SMAD6,SMAD7,SP1,TCF3,TCF4,TCF…
Chemokine Signaling	3.78	CALM1 (includes others),CAMK1,CAMK1D,CAMK2B,CAMK2D,CCL13,CCL5,GNAI1,GNAI2,GNAI3,MAP2K1,MAP2K2,MAPK1,MAPK11,MAPK13,MPRIP,MRAS,MYL2,PLCB4,PLCG1,PLCG2,PPP1R12A,PPP1R12B,PRKCA,PRKCB,PTK2,RAF1,RALA,RALB,RAP1A,RAP1B,RAP2A,RAP2B,RASD1,RHOA
Thyroid Cancer Signaling	3.76	AKT1,AKT3,CCND1,CDH1,FOXO1,GDNF,IRS1,MAP2K1,MAP2K2,MAPK1,MRAS,MTOR,MYC,NTRK2,NTRK3,PIK3CA,PIK3CB,PIK3CD,PIK3R1,PIK3R4,PTEN,RALA,RALB,RAP1A,RAP1B,RAP2A,RAP2B,RASD1,SHC1,TCF3,TCF4,TCF7,TCF7L1,TCF7L2
Adrenomedullin signaling pathway	3.72	ADCY1,ADCY2,ADCY9,ADM,AKT1,AKT3,ARAF,ARNT,CALCRL,CALM1 (includes others),CASP3,CTH,GAD1,GNA11,GNA15,GNAS,GRB2,GUCY1A1,GUCY1A2,H2BW2,IL1A,IL1RN,IL36RN,ITPR1,ITPR3,KCNH2,MAP2K1,MAP2K2,MAP2K3,MAP2K4,MAP2K6,MAPK1,MAPK11,MAPK13,MAPK15,MAPK6,MMP2,MRAS,NPR1,PIK3CA,PIK3CB,PIK3CD,PIK3R1,PIK3R4,PLCB4,PLCD1,PLCG1,PLCG2,PPARG,PRKACA,PRKACB,PRKAG2,PRKAR1B,PRKAR2A,PRKAR2B,PTK2,RAF1,RALA,RALB,RAP1A,RAP1B,RAP2A,…
Semaphorin Signaling in Neurons	3.7	CDC42,CDK5,CFL2,DPYSL4,FYN,MAPK1,MET,PAK2,PAK3,PAK4,PLXNA1,PLXNB1,PTK2,RAC1,RAC2,RHOA,RHOB,RHOBTB1,RHOD,RHOJ,RHOQ,RND2,RND3,ROCK1,SEMA3A,SEMA4D,SEMA7A
Nur77 Signaling in T Lymphocytes	3.7	CABIN1,CALM1 (includes others),CASP3,CD247,CD28,CD80,CD86,CHP1,CYCS,FCER1G,HDAC2,HDAC9,HLA-A,HLA-DMB,HLA-DOA,HLA-DQA1,HLA-DQB1,MAP3K2,MAP3K3,NFATC1,NR4A1,PPP3CA,PPP3CC,PPP3R1,RXRA,SIN3A,SIN3B
Xenobiotic Metabolism General Signaling Pathway	3.69	ABCA2,AHR,AKT1,AKT3,ARNT,CUL3,GCLC,GSTA4,GSTM3,GSTZ1,MAF,MAP2K1,MAP2K2,MAP2K3,MAP2K4,MAP2K6,MAP3K1,MAP3K2,MAP3K3,MAP3K4,MAP3K5,MAP3K6,MAP3K7,MAPK1,MAPK11,MAPK13,MGST2,MRAS,NFE2L2,NR1I3,PIK3CA,PIK3CB,PIK3CD,PIK3R1,PIK3R4,PRKCA,PRKCB,PRKCD,PRKCE,PRKCG,PRKCH,PRKCZ,PRKD1,PRKD3,RAF1,RALA,RALB,RAP1A,RAP1B,RAP2A,RAP2B,RASD1,RBX1,RXRA
PPAR Signaling	3.68	AIP,GRB2,IKBKB,IL1A,IL1R1,IL1RAP,IL1RN,IL36RN,MAP2K1,MAP2K2,MAP3K7,MAP4K4,MAPK1,MRAS,NCOA1,NCOR2,NFKBIA,NFKBID,NGFR,PDGFB,PDGFC,PDGFRA,PPARG,PTGS2,RAF1,RALA,RALB,RAP1A,RAP1B,RAP2A,RAP2B,RASD1,RXRA,SCAND1,SHC1,SOS1,SRA1,STAT5B,TNF,TNFRSF11B,TNFRSF1B
Synaptic Long Term Potentiation	3.68	ADCY1,ATF4,CACNA1C,CALM1 (includes others),CAMK2B,CAMK2D,CHP1,CREB1,GNA11,GNA15,GRIA2,ITPR1,ITPR3,MAP2K1,MAP2K2,MAPK1,MRAS,PLCB4,PLCD1,PLCG1,PLCG2,PPP1CA,PPP1R12A,PPP1R14A,PPP1R14C,PPP3CA,PPP3CC,PPP3R1,PRKACA,PRKACB,PRKAG2,PRKAR1B,PRKAR2A,PRKAR2B,PRKCA,PRKCB,PRKCD,PRKCE,PRKCG,PRKCH,PRKCZ,PRKD1,PRKD3,RAF1,RALA,RALB,RAP1A,RAP1B,RAP2A,RAP2B,RASD1
Endothelin-1 Signaling	3.61	ADCY1,ADCY2,ADCY9,ARAF,CASP10,CASP2,CASP3,CASP7,CASQ1,ECE1,EDN1,EDNRB,GNA11,GNA15,GNAI1,GNAI2,GNAI3,GNAL,GNAS,GNAT1,GNAT2,GNAZ,GPLD1,GRB2,GUCY1A1,GUCY1A2,ITPR1,ITPR3,LCAT,MAPK1,MAPK11,MAPK13,MAPK15,MAPK6,MRAS,MYC,PIK3CA,PIK3CB,PIK3CD,PIK3R1,PIK3R4,PLA2G7,PLA2R1,PLAAT4,PLCB4,PLCD1,PLCG1,PLCG2,PLD1,PRKCA,PRKCB,PRKCD,PRKCE,PRKCG,PRKCH,PRKCZ,PRKD1,PRKD3,PTGS2,RAF1,RALA,RALB,RAP1A,RAP1B,RAP2A,RAP2B,RA…
Corticotropin Releasing Hormone Signaling	3.59	ADCY1,ADCY2,ADCY9,ATF4,CACNA1C,CACNA2D1,CACNA2D3,CACNB1,CACNG4,CALM1 (includes others),CNR1,CREB1,CRH,CTH,GAD1,GLI2,GLI3,GNAI1,GNAI2,GNAI3,GNAS,GUCY1A1,GUCY1A2,ITPR1,ITPR3,MAP2K1,MAP2K2,MAPK1,MAPK11,MAPK13,MEF2A,MEF2C,NPR1,NR4A1,PLCG1,PLCG2,PRKACA,PRKACB,PRKAG2,PRKAR1B,PRKAR2A,PRKAR2B,PRKCA,PRKCB,PRKCD,PRKCE,PRKCG,PRKCH,PRKCZ,PRKD1,PRKD3,PTCH1,PTGS2,RAF1,RAP1A,RAP1B
Calcium-induced T Lymphocyte Apoptosis	3.58	CABIN1,CALM1 (includes others),CD247,CHP1,FCER1G,HDAC2,HLA-A,HLA-DMB,HLA-DOA,HLA-DQA1,HLA-DQB1,ITPR1,ITPR3,LCK,NFATC2,NR4A1,ORAI1,PLCG1,PPP3CA,PPP3CC,PPP3R1,PRKCA,PRKCB,PRKCD,PRKCE,PRKCG,PRKCH,PRKCZ,PRKD1,PRKD3
HOTAIR Regulatory Pathway	3.57	AEBP2,AGO1,AGO2,AGO3,AGO4,AKT1,AKT3,BRD4,CD44,CDH1,COL1A1,DNMT3B,DZIP3,EED,ERBB2,ESR1,EZH2,HDAC2,IRF1,KDM1A,KMT2C,MDM2,MET,MEX3B,MMP10,MMP13,MMP15,MMP16,MMP17,MMP19,MMP2,MMP28,MMP9,MRTFA,MYC,NFKBIA,PCDHB5,PIK3CA,PIK3CB,PIK3CD,PIK3R1,PIK3R4,PTEN,RBBP4,ROCK1,SNAI2,STAT3,TCF3,TCF4,TCF7,TCF7L1,TCF7L2,TLR4,TWIST1,TWIST2,WNT2,WNT3,YY1
Iron homeostasis signaling pathway	3.55	ACO1,ALAS2,ARNT,ATP6AP1L,ATP6V0A1,ATP6V0A2,ATP6V0B,ATP6V1A,ATP6V1C1,BMP1,BMP4,BMP6,BMP7,BMP8A,BMPR1A,BMPR2,BTRC,CIAO2A,CYBRD1,EGFR,EPAS1,FBXL5,FECH,FLVCR1,FXN,GDF15,HAMP,HBE1,HBZ,HEPH,HMOX2,IL6R,IREB2,JAK1,JAK3,LYRM4,MAPK1,NFS1,NUBP1,PDGFB,PDGFRA,SKP1,SLC11A1,SLC11A2,SLC25A37,SLC40A1,SLC46A1,SMAD1,SMAD2,SMAD4,STAT3,STAT5B,TF,TFR2,TWSG1
Type I Diabetes Mellitus Signaling	3.53	BID,CASP3,CD247,CD28,CD80,CD86,CYCS,FCER1G,GAD1,HLA-A,HLA-DMB,HLA-DOA,HLA-DQA1,HLA-DQB1,HLA-F,HLA-G,IKBKB,IL1R1,IL1RAP,IRAK1,IRF1,JAK1,MAP2K3,MAP2K4,MAP2K6,MAP3K5,MAP3K7,MAPK1,MAPK11,MAPK13,MYD88,NFKBIA,NFKBID,NGFR,PIAS1,RIPK1,SOCS1,SOCS2,SOCS3,SOCS7,TNF,TNFRSF11B,TNFRSF1B
IL-7 Signaling Pathway	3.5	AKT1,AKT3,BAK1,CCND1,CDK2,CDKN1B,EBF1,FOXG1,FOXO1,FYN,GRB2,H2BW2,IL7R,JAK1,JAK3,LYN,MAPK1,MAPK11,MAPK13,MET,MYC,NFATC1,PDPK1,PIK3CA,PIK3CB,PIK3CD,PIK3R1,PIK3R4,PTK2,SHC1,SOCS1,SOS1,STAT5B
Remodeling of Epithelial Adherens Junctions	3.44	ACTA2,ACTG2,ACTN1,ACTN4,ACTR3,APC,ARPC2,ARPC3,CDH1,CLIP1,DNM1,DNM1L,EXOC2,IQGAP1,MAPRE1,MAPRE3,MET,RAB5A,RAB5B,RALA,TUBA1A,TUBA3C/TUBA3D,TUBA4A,TUBB,TUBB2A,TUBB4A,TUBB4B,TUBB6,VCL
Unfolded protein response	3.4	AMFR,ATF4,ATF6,CALR,CANX,CEBPA,CEBPD,CEBPG,DNAJB9,EDEM1,EIF2A,ERN1,ERO1B,HSPA14,HSPA1L,HSPA4,HSPA8,MAP3K5,MBTPS2,NFE2L2,PDIA2,PPARG,PPP1R15A,SEL1L,XBP1
Bladder Cancer Signaling	3.4	ABL1,CCND1,CDH1,DAPK1,E2F1,EGFR,ERBB2,MAP2K1,MAP2K2,MAPK1,MDM2,MMP10,MMP13,MMP15,MMP16,MMP17,MMP19,MMP2,MMP28,MMP9,MRAS,MYC,PA2G4,PDGFC,PGF,RAF1,RALA,RALB,RAP1A,RAP1B,RAP2A,RAP2B,RASD1,RB1,RPS6KA5,SIN3A,TFDP1,THBS1
Apelin Cardiomyocyte Signaling Pathway	3.35	AKT1,AKT3,APLN,ARNT,CAT,GNA11,GNAI1,GNAI2,GNAI3,ITPR1,MAPK1,MAPK11,MAPK13,MAPK15,MAPK6,MYL1,MYL2,MYL4,MYL6B,MYL9,PIK3CA,PIK3CB,PIK3CD,PIK3R1,PIK3R4,PLCB4,PLCD1,PLCG1,PLCG2,PLN,PRKCA,PRKCB,PRKCD,PRKCE,PRKCG,PRKCH,PRKCZ,PRKD1,PRKD3,SLC9A2
Phagosome Maturation	3.34	ATP6AP1L,ATP6V0A1,ATP6V0A2,ATP6V0B,ATP6V1A,ATP6V1C1,B2M,BET1L,CALR,CANX,CTSB,CTSC,CTSL,CTSZ,CYBB,DCTN4,DYNC1H1,DYNC1I1,DYNLT1,EEA1,GOSR1,GOSR2,HLA-A,HLA-F,LAMP1,LAMP2,M6PR,MPO,NAPA,NAPB,NAPG,NSF,PRDX1,PRDX5,PRDX6,RAB5A,RAB5B,STX16,TSG101,TUBA1A,TUBA3C/TUBA3D,TUBA4A,TUBB,TUBB2A,TUBB4A,TUBB4B,TUBB6,TUBE1,TUBG2,VAMP2,VAMP3,VPS28,VPS33B,VPS37A,VPS37C,YKT6
SPINK1 General Cancer Pathway	3.31	AKT1,AKT3,EGFR,IL6R,JAK1,JAK3,MAP2K1,MAP2K2,MAPK1,MRAS,MT1B,MT1F,MT3,PIK3CA,PIK3CB,PIK3CD,PIK3R1,PIK3R4,PRSS2,PRSS3,RAF1,RALA,RALB,RAP1A,RAP1B,RAP2A,RAP2B,RASD1,STAT3
p53 Signaling	3.29	AKT1,AKT3,ATM,ATR,BBC3,BIRC5,BRCA1,CCND1,CCNK,CDK2,COQ8A,CSNK1D,E2F1,HDAC9,HIPK2,JMY,KAT2B,MDM2,MDM4,PCNA,PIAS1,PIK3CA,PIK3CB,PIK3CD,PIK3R1,PIK3R4,PML,PRKDC,PTEN,RB1,RRM2B,SERPINE2,SFN,SNAI2,STAG1,THBS1,TP73,TRIM29
Hepatic Fibrosis / Hepatic Stellate Cell Activation	3.29	A2M,ACTA2,AGT,BAMBI,CCL5,CERT1,COL11A1,COL12A1,COL16A1,COL18A1,COL1A1,COL22A1,COL27A1,COL4A1,COL4A3,COL4A4,COL5A1,COL6A1,COL6A2,COL9A1,COL9A2,CSF1,ECE1,EDN1,EDNRB,EGFR,FGFR1,FLT1,FLT4,FN1,IFNAR1,IGF1R,IGFBP5,IL1A,IL1R1,IL1RAP,IL6R,KLF6,LEPR,LHX2,MET,MMP13,MMP2,MMP9,MYH10,MYH11,MYL1,MYL2,MYL4,MYL6B,MYL9,NGFR,PDGFB,PDGFC,PDGFRA,PGF,SMAD2,SMAD4,SMAD7,TIMP1,TIMP2,TLR4,TNF,TNFRSF11B,TNFRSF1B
Phagosome Formation	3.26	CDC42,FCER1G,FCER2,FCGR2A,FCGR2B,FN1,ITGA2,ITGA4,ITGAM,ITGB2,MARCKS,MBL2,MRC2,PIK3CA,PIK3CB,PIK3CD,PIK3R1,PIK3R4,PLCB4,PLCD1,PLCG1,PLCG2,PRKCA,PRKCB,PRKCD,PRKCE,PRKCG,PRKCH,PRKCZ,PRKD1,PRKD3,RAC1,RAC2,RHOA,RHOB,RHOBTB1,RHOD,RHOJ,RHOQ,RND2,RND3,SCARA3,SYK,TLR10,TLR4,VTN
FcγRIIB Signaling in B Lymphocytes	3.25	AKT1,BTK,CACNA1C,CACNA2D1,CACNA2D3,CACNB1,CACNG4,CD79A,DOK1,FCGR2B,GRB2,INPP5D,LYN,MAP2K4,MRAS,PDPK1,PIK3CA,PIK3CB,PIK3CD,PIK3R1,PIK3R4,PLCG2,RALA,RALB,RAP1A,RAP1B,RAP2A,RAP2B,RASD1,SHC1,SOS1,SYK
Ceramide Signaling	3.24	AKT1,AKT3,CYCS,KSR1,MAP2K1,MAP2K4,MAP3K1,MRAS,NGFR,PIK3CA,PIK3CB,PIK3CD,PIK3R1,PIK3R4,PPM1L,PPP2CA,PPP2R1B,PPP2R2A,PPP2R5A,PPP2R5B,PPP2R5E,PRKCZ,PTPA,RAF1,RALA,RALB,RAP1A,RAP1B,RAP2A,RAP2B,RASD1,S1PR2,SMPD1,TNF,TNFRSF11B,TNFRSF1B
D-myo-inositol-5-phosphate Metabolism	3.23	CDC25C,DUSP14,DUSP16,DUSP5,FIG4,HACD2,ILKAP,INPP5F,MTMR2,MTMR4,MTMR9,NUDT1,NUDT11,NUDT14,NUDT16,NUDT4,NUDT5,OCRL,PAWR,PDXP,PGAM5,PIP4P2,PLCB4,PLCD1,PLCG1,PLCG2,PPFIBP2,PPM1K,PPP1CA,PPP1R12A,PPP1R14A,PPP2R5A,PPP2R5B,PPP2R5E,PPP3CA,PPTC7,PRUNE1,PTEN,PTPA,PTPN1,PTPN11,PTPN12,PTPN13,PTPN2,PTPN22,PTPN6,PTPRC,PTPRF,PTPRJ,PTPRM,PXYLP1,SET,SIRPA,SOCS3,STYXL1,TNS3,WBP11
RANK Signaling in Osteoclasts	3.21	AKT1,AKT3,CALM1 (includes others),CBL,CHP1,IKBKB,MAP2K1,MAP2K2,MAP2K4,MAP2K6,MAP3K1,MAP3K2,MAP3K3,MAP3K4,MAP3K5,MAP3K6,MAP3K7,MAPK1,MAPK11,MAPK13,MITF,NFATC1,NFATC2,NFKBIA,NFKBID,PIK3CA,PIK3CB,PIK3CD,PIK3R1,PIK3R4,PPP3CA,PPP3CC,PPP3R1,RAF1,TNFSF11
ERK5 Signaling	3.21	AKT1,ATF4,CREB1,CTF1,EGFR,FOSL1,IL6ST,MAP3K2,MAP3K3,MEF2A,MEF2C,MRAS,MYC,PTPN11,RALA,RALB,RAP1A,RAP1B,RAP2A,RAP2B,RASD1,RPS6KA2,RPS6KA3,RPS6KA5,RPS6KB1,SFN,SGK1,WNK1,YWHAG,YWHAQ
Cell Cycle Regulation by BTG Family Proteins	3.14	BTG1,CCND1,CCNE1,CCNE2,CDK2,E2F1,E2F2,E2F8,PPM1L,PPP2CA,PPP2R1B,PPP2R2A,PPP2R5A,PPP2R5B,PPP2R5E,PRMT1,PTPA,RB1
IL-17 Signaling	3.14	AKT1,AKT3,CXCL1,CXCL10,IL17RA,IL17RC,JAK1,MAP2K1,MAP2K2,MAP2K3,MAP2K4,MAP2K6,MAP3K7,MAPK1,MAPK11,MAPK13,MAPKAPK2,MRAS,PIK3CA,PIK3CB,PIK3CD,PIK3R1,PIK3R4,PTGS2,RALA,RALB,RAP1A,RAP1B,RAP2A,RAP2B,RASD1,TIMP1
Angiopoietin Signaling	3.11	AKT1,AKT3,ANGPTL1,BIRC5,FOXO1,GRB2,IKBKB,MRAS,NCK1,NFKBIA,NFKBID,PAK2,PAK3,PAK4,PIK3CA,PIK3CB,PIK3CD,PIK3R1,PIK3R4,PTK2,PTPN11,RALA,RALB,RAP1A,RAP1B,RAP2A,RAP2B,RASD1,SOS1,STAT5B,TIE1
Estrogen-mediated S-phase Entry	3.1	CCNA2,CCND1,CCNE1,CCNE2,CDK1,CDK2,CDKN1B,E2F1,E2F2,E2F8,ESR1,MYC,RB1,TFDP1
eNOS Signaling	3.08	ADCY1,ADCY2,ADCY9,AKT1,AKT3,AQP1,AQP2,AQP4,BDKRB2,CALM1 (includes others),CASP3,CCNA2,CHRM3,CHRNA3,CHRNB2,ESR1,FLT1,FLT4,GNAS,GUCY1A1,GUCY1A2,HSPA14,HSPA1L,HSPA4,HSPA8,ITPR1,ITPR3,LPAR1,LPAR3,LPAR6,NOSTRIN,PDGFC,PDPK1,PGF,PIK3CA,PIK3CB,PIK3CD,PIK3R1,PIK3R4,PLCG1,PLCG2,PRKAA1,PRKAB2,PRKACA,PRKACB,PRKAG2,PRKAR1B,PRKAR2A,PRKAR2B,PRKCA,PRKCB,PRKCD,PRKCE,PRKCG,PRKCH,PRKCZ,PRKD1,PRKD3,SLC7A1
D-myo-inositol (1,4,5,6)-Tetrakisphosphate Biosynthesis	3.05	CDC25C,DUSP14,DUSP16,DUSP5,FIG4,HACD2,ILKAP,INPP5F,MTMR2,MTMR4,MTMR9,NUDT1,NUDT11,NUDT14,NUDT16,NUDT4,NUDT5,OCRL,PAWR,PDXP,PGAM5,PPFIBP2,PPM1K,PPP1CA,PPP1R12A,PPP1R14A,PPP2R5A,PPP2R5B,PPP2R5E,PPP3CA,PPTC7,PRUNE1,PTEN,PTPA,PTPN1,PTPN11,PTPN12,PTPN13,PTPN2,PTPN22,PTPN6,PTPRC,PTPRF,PTPRJ,PTPRM,PXYLP1,SET,SIRPA,SOCS3,STYXL1,TNS3,WBP11
D-myo-inositol (3,4,5,6)-tetrakisphosphate Biosynthesis	3.05	CDC25C,DUSP14,DUSP16,DUSP5,FIG4,HACD2,ILKAP,INPP5F,MTMR2,MTMR4,MTMR9,NUDT1,NUDT11,NUDT14,NUDT16,NUDT4,NUDT5,OCRL,PAWR,PDXP,PGAM5,PPFIBP2,PPM1K,PPP1CA,PPP1R12A,PPP1R14A,PPP2R5A,PPP2R5B,PPP2R5E,PPP3CA,PPTC7,PRUNE1,PTEN,PTPA,PTPN1,PTPN11,PTPN12,PTPN13,PTPN2,PTPN22,PTPN6,PTPRC,PTPRF,PTPRJ,PTPRM,PXYLP1,SET,SIRPA,SOCS3,STYXL1,TNS3,WBP11
LXR/RXR Activation	3	ABCA1,ABCG5,ACACA,AGT,AHSG,APOA1,APOB,APOC2,APOD,APOE,APOH,CYP51A1,ECHS1,FDFT1,FGA,GC,HADH,HMGCR,IL1A,IL1R1,IL1RAP,IL1RN,IL36RN,LCAT,LPL,LYZ,MMP9,NCOR2,NGFR,ORM2,PCYOX1,PLTP,PON3,PTGS2,RXRA,RXRG,SAA1,SCD,SERPINF2,TF,TLR4,TNF,TNFRSF11B,TNFRSF1B,TTR,VTN
RhoA Signaling	2.97	ABL2,ACTA2,ACTG2,ACTR3,ANLN,ARHGAP35,ARHGAP5,ARHGAP6,ARPC2,ARPC3,BAIAP2,CDC42EP1,CDC42EP3,CDC42EP4,CFL2,CIT,DLC1,IGF1R,KTN1,LPAR1,LPAR3,LPAR6,MPRIP,MYL1,MYL2,MYL4,MYL6B,MYL9,NEDD4,NRP2,PKN1,PLD1,PLXNA1,PPP1R12A,PPP1R12B,PTK2,RAPGEF2,RAPGEF6,RDX,RHOA,RND3,ROCK1,SEMA3F,SEPTIN10,SEPTIN4
Nitric Oxide Signaling in the Cardiovascular System	2.92	AKT1,AKT3,BDKRB2,CACNA1C,CALM1 (includes others),FLT1,FLT4,GUCY1A1,GUCY1A2,ITPR1,ITPR3,MAP2K1,MAP2K2,MAPK1,PDE1B,PDE1C,PDGFC,PGF,PIK3CA,PIK3CB,PIK3CD,PIK3R1,PIK3R4,PLN,PRKAA1,PRKACA,PRKACB,PRKAG2,PRKAR1B,PRKAR2A,PRKAR2B,PRKCA,PRKCB,PRKCD,PRKCE,PRKCG,PRKCH,PRKCZ,PRKD1,PRKD3,SLC7A1
DNA Double-Strand Break Repair by Non-Homologous End Joining	2.88	ATM,DCLRE1C,PARP1,PRKDC,RAD50,WRN,XRCC1,XRCC4,XRCC5
Human Embryonic Stem Cell Pluripotency	2.87	ACVR1,AKT1,AKT3,APC,BMP1,BMP4,BMP6,BMP7,BMP8A,BMPR1A,BMPR2,FGFR1,FOXO1,FZD1,FZD4,FZD5,FZD6,FZD7,FZD8,GNAS,H2BW2,INHBA,LEFTY2,MRAS,NTRK2,NTRK3,PDGFB,PDGFC,PDGFRA,PDPK1,PIK3CA,PIK3CB,PIK3CD,PIK3R1,PIK3R4,POU5F1,S1PR2,SMAD1,SMAD2,SMAD4,SMAD6,SMAD7,TCF3,TCF4,TCF7,TCF7L1,TCF7L2,WNT2,WNT3
Th1 and Th2 Activation Pathway	2.84	ACVR1,ACVR1B,ACVR2A,ACVR2B,APH1A,BMPR2,CCR1,CD247,CD28,CD80,CD86,CHD4,GATA3,GFI1,GRB2,HLA-A,HLA-DMB,HLA-DOA,HLA-DPA1,HLA-DQA1,HLA-DQB1,HLA-DQB2,IFNAR1,IKZF1,IL10RB,IL27RA,IL2RA,IL2RB,IL6R,IRF1,ITGB2,JAK1,JAK3,KLRC1,MAF,MAP2K6,NFATC1,NFATC2,NFATC4,NOTCH1,NOTCH2,NOTCH3,PIK3CA,PIK3CB,PIK3CD,PIK3R1,PIK3R4,PSEN1,PSEN2,PSENEN,SOCS1,SOCS3,SPI1,STAT3,STAT5B,TGFBR3,TNFSF11,TSLP
Role of Osteoblasts, Osteoclasts and Chondrocytes in Rheumatoid Arthritis	2.82	ADAMTS5,AKT1,AKT3,APC,BMP1,BMP4,BMP6,BMP7,BMP8A,BMPR1A,BMPR2,CALM1 (includes others),CBL,CHP1,COL1A1,CSF1,CSF1R,DKK1,DKK3,FOXO1,FRZB,FZD1,FZD4,FZD5,FZD6,FZD7,FZD8,IKBKB,IL1A,IL1R1,IL1RAP,IL1RN,IL36RN,ITGA2,LRP5,LRP6,MAP2K3,MAP2K4,MAP2K6,MAP3K5,MAP3K7,MAPK1,MMP13,NAIP,NFATC1,NFATC2,NFATC4,NFKBIA,NFKBID,NGFR,PIK3CA,PIK3CB,PIK3CD,PIK3R1,PIK3R4,PPP3CA,PPP3CC,PPP3R1,RUNX2,SMAD1,SMAD4,SMAD6,TCF3,TCF4,T…
Antigen Presentation Pathway	2.8	B2M,CALR,CANX,CIITA,HLA-A,HLA-DMB,HLA-DOA,HLA-DPA1,HLA-DQA1,HLA-DQB1,HLA-DQB2,HLA-F,HLA-G,MR1,NLRC5,PSMB6,PSMB9,TAP2
Agrin Interactions at Neuromuscular Junction	2.79	ACTA2,ACTG2,ARHGEF6,ARHGEF7,CDC42,CTTN,EGFR,ERBB2,ERBB3,ITGA2,ITGA4,ITGB2,MAP2K4,MAPK1,MRAS,PAK2,PAK3,PAK4,PKLR,PTK2,PXN,RAC1,RAC2,RALA,RALB,RAP1A,RAP1B,RAP2A,RAP2B,RASD1,UTRN
Dopamine-DARPP32 Feedback in cAMP Signaling	2.74	ADCY1,ADCY2,ADCY9,ATF1,ATF4,CACNA1C,CALM1 (includes others),CAMKK2,CDK5,CHP1,CREB1,CREM,CSNK1D,CSNK1E,CSNK1G1,GNAI1,GNAI2,GNAI3,GNAS,GUCY1A1,GUCY1A2,ITPR1,ITPR3,KCNJ10,PAWR,PLCB4,PLCD1,PLCG1,PLCG2,PPM1L,PPP1CA,PPP1R12A,PPP1R14A,PPP1R14C,PPP2CA,PPP2R1B,PPP2R2A,PPP2R5A,PPP2R5B,PPP2R5E,PPP3CA,PPP3CC,PPP3R1,PRKACA,PRKACB,PRKAG2,PRKAR1B,PRKAR2A,PRKAR2B,PRKCA,PRKCB,PRKCD,PRKCE,PRKCG,PRKCH,PRKCZ,PRKD1,P…
Sphingosine-1-phosphate Signaling	2.74	ACER2,ACER3,ADCY1,ADCY2,ADCY9,AKT1,AKT3,ASAH1,CASP10,CASP2,CASP3,CASP7,CASQ1,CDC42,GNAI1,GNAI2,GNAI3,MAPK1,PDGFB,PDGFC,PDGFRA,PIK3CA,PIK3CB,PIK3CD,PIK3R1,PIK3R4,PLCB4,PLCD1,PLCG1,PLCG2,PTK2,RAC1,RAC2,RHOA,RHOB,RHOBTB1,RHOD,RHOJ,RHOQ,RND2,RND3,S1PR2,SMPD1
Role of JAK family kinases in IL-6-type Cytokine Signaling	2.74	IL6R,IL6ST,JAK1,MAP2K4,MAPK1,MAPK11,MAPK13,OSMR,PTPN11,SOCS1,SOCS3,STAT3,STAT5B
BEX2 Signaling Pathway	2.69	AKT1,AKT3,BAK1,BBC3,BEX2,CCND1,CDH2,ERBB2,MAP2K4,MMP2,MTOR,NFKBIA,NGFR,PDGFC,PGF,PPM1L,PPP2CA,PPP2R1B,PPP2R2A,PPP2R5A,PPP2R5B,PPP2R5E,PTEN,PTPA,SMARCB1,STAT3,TCF3,TCF4,TCF7,TCF7L1,TCF7L2
Death Receptor Signaling	2.69	ACIN1,ACTA2,ACTG2,ARHGDIB,BID,CASP10,CASP2,CASP3,CASP7,CYCS,DAXX,GAS2,IKBKB,MAP2K4,MAP3K5,MAP4K4,NAIP,NFKBIA,NFKBID,PARP1,PARP11,PARP12,PARP14,PARP2,PARP6,PARP8,RIPK1,ROCK1,TIPARP,TNF,TNFRSF1B,TNFSF10,TNKS,TNKS2
FAT10 Cancer Signaling Pathway	2.66	ACVR1,ACVR1B,ACVR2A,ACVR2B,AKT1,AKT3,BMPR2,IKBKB,MAD2L1,NFKBIA,NGFR,PCNA,SMAD2,SMAD4,STAT3,TCF4,TGFBR3,TNF,TNFRSF11B,TNFRSF1B
Role of JAK2 in Hormone-like Cytokine Signaling	2.66	EPOR,GHR,IRS1,JAK1,PRLR,PTPN1,PTPN11,PTPN6,SHC1,SIRPA,SOCS1,SOCS2,SOCS3,SOCS7,STAT3,STAT5B
Cancer Drug Resistance By Drug Efflux	2.66	ABCC2,ABCG2,AKT1,AKT3,ARAF,FOXG1,FOXO1,MAP2K1,MAP2K2,MAPK1,MDM2,MRAS,PIK3CA,PIK3CB,PIK3CD,PIK3R1,PTEN,PTGS2,RAF1,RALA,RALB,RAP1A,RAP1B,RAP2A,RAP2B,RASD1
Inhibition of Matrix Metalloproteases	2.65	A2M,ADAM10,ADAM12,HSPG2,MMP10,MMP13,MMP15,MMP16,MMP17,MMP19,MMP2,MMP28,MMP9,SDC1,SDC2,THBS2,TIMP1,TIMP2
Cardiomyocyte Differentiation via BMP Receptors	2.64	BMP4,BMP7,BMPR1A,BMPR2,GATA4,MAP3K7,MEF2C,MYL2,NKX2-5,SMAD4,SMAD6
Assembly of RNA Polymerase II Complex	2.55	CCNH,CDK7,GTF2A2,GTF2B,GTF2E1,GTF2E2,GTF2H1,GTF2H3,GTF2H5,MNAT1,POLR2A,POLR2B,POLR2D,POLR2G,POLR2H,POLR2I,POLR2J2/POLR2J3,POLR2L,TAF15,TAF9B,TBP
Role of MAPK Signaling in the Pathogenesis of Influenza	2.5	AKT1,AKT3,CASP3,CCL5,CXCL10,LCAT,MAP2K1,MAP2K2,MAP2K3,MAP2K4,MAP2K6,MAP3K5,MAPK1,MAPK11,MAPK13,MRAS,PLA2G7,PLA2R1,PLAAT4,PRKCA,PTGS2,RABGEF1,RAF1,RALA,RALB,RAP1A,RAP1B,RAP2A,RAP2B,RASD1,TNF
Aryl Hydrocarbon Receptor Signaling	2.48	AHR,AIP,ALDH18A1,ALDH1A1,ALDH1L2,ALDH3B1,ALDH6A1,ARNT,ATM,ATR,CCNA2,CCND1,CCNE1,CCNE2,CDK2,CDK6,CDKN1B,CYP1A1,DCT,DHFR,E2F1,ESR1,GSTA4,GSTM3,GSTZ1,IL1A,MAPK1,MCM7,MDM2,MGST2,MYC,NCOA2,NCOA3,NCOR2,NEDD8,NFE2L2,NFIA,NFIB,NFIC,NFIX,RARB,RB1,RXRA,RXRG,SLC35A2,SP1,TFDP1,TNF,TP73,TYR
Role of IL-17A in Arthritis	2.47	CCL20,CCL5,CXCL1,IL17RA,IL17RC,MAP2K1,MAP2K2,MAP2K3,MAP2K4,MAP2K6,MAPK1,MAPK11,MAPK13,MAPKAPK2,MMP13,NFKBIA,NFKBID,PIK3CA,PIK3CB,PIK3CD,PIK3R1,PIK3R4,PTGS2
3-phosphoinositide Biosynthesis	2.46	CDC25C,CDIPT,DUSP14,DUSP16,DUSP5,FIG4,HACD2,ILKAP,INPP5F,MTMR2,MTMR4,MTMR9,NUDT1,NUDT11,NUDT14,NUDT16,NUDT4,NUDT5,OCRL,PAWR,PDXP,PGAM5,PIK3CA,PIK3CB,PIK3CD,PIK3R1,PIK3R4,PPFIBP2,PPM1K,PPP1CA,PPP1R12A,PPP1R14A,PPP2R5A,PPP2R5B,PPP2R5E,PPP3CA,PPTC7,PRUNE1,PTEN,PTPA,PTPN1,PTPN11,PTPN12,PTPN13,PTPN2,PTPN22,PTPN6,PTPRC,PTPRF,PTPRJ,PTPRM,PXYLP1,SET,SIRPA,SOCS3,STYXL1,TNS3,WBP11
Neuroinflammation Signaling Pathway	2.43	ACVR1,ACVR1B,ACVR2A,ACVR2B,AKT1,AKT3,APH1A,APP,ATF4,B2M,BACE1,BIRC5,BIRC6,BMPR2,CALB1,CASP3,CCL3,CCL5,CD80,CD86,CHP1,CREB1,CSF1R,CX3CL1,CXCL10,CYBB,FZD1,GABRA2,GABRB1,GABRB3,GABRE,GAD1,GDNF,GJB1,GLS,GLUL,HLA-A,HLA-DMB,HLA-DOA,HLA-DQA1,HLA-DQB1,HLA-F,HMGB1,IDE,IKBKB,IL1R1,IL6R,IRAK1,IRAK2,IRAK3,IRF7,JAK1,JAK3,MAP2K4,MAPK1,MAPK11,MAPK13,MAPK15,MAPK6,MMP9,MYD88,NAIP,NFATC1,NFATC2,NFATC4,NFE2L2,P2RX7…
Endoplasmic Reticulum Stress Pathway	2.42	ATF4,ATF6,CALR,CASP3,CASP7,EIF2S1,ERN1,MAP3K5,MBTPS2,TAOK3,XBP1
IL-12 Signaling and Production in Macrophages	2.4	AKT1,AKT3,ALOX12,APOA1,APOB,APOC2,APOD,APOE,IKBKB,IRF1,IRF8,JMJD6,LYZ,MAF,MAP2K1,MAP2K2,MAP2K4,MAPK1,MAPK11,MAPK13,MST1R,MYD88,NCOA1,ORM2,PCYOX1,PIK3CA,PIK3CB,PIK3CD,PIK3R1,PIK3R4,PPARG,PRKCA,PRKCB,PRKCD,PRKCE,PRKCG,PRKCH,PRKCZ,PRKD1,PRKD3,REL,RXRA,SPI1,TLR4,TNF,ZNF668
Th2 Pathway	2.4	ACVR1,ACVR1B,ACVR2A,ACVR2B,APH1A,BMPR2,CCR1,CD247,CD28,CD80,CD86,CHD4,GATA3,GFI1,GRB2,HLA-A,HLA-DMB,HLA-DOA,HLA-DPA1,HLA-DQA1,HLA-DQB1,HLA-DQB2,IKZF1,IL2RA,IL2RB,ITGB2,JAK1,JAK3,MAF,NFATC2,NOTCH1,NOTCH2,NOTCH3,PIK3CA,PIK3CB,PIK3CD,PIK3R1,PIK3R4,PSEN1,PSEN2,PSENEN,SOCS3,SPI1,STAT5B,TGFBR3,TSLP
Th1 Pathway	2.4	APH1A,CD247,CD28,CD80,CD86,GATA3,GRB2,HLA-A,HLA-DMB,HLA-DOA,HLA-DPA1,HLA-DQA1,HLA-DQB1,HLA-DQB2,IFNAR1,IL10RB,IL27RA,IL6R,IRF1,ITGB2,JAK1,JAK3,KLRC1,MAP2K6,NFATC1,NFATC2,NFATC4,NOTCH1,NOTCH2,NOTCH3,PIK3CA,PIK3CB,PIK3CD,PIK3R1,PIK3R4,PSEN1,PSEN2,PSENEN,SOCS1,SOCS3,STAT3,TNFSF11
Antiproliferative Role of Somatostatin Receptor 2	2.37	CDKN1B,CTH,GAD1,GNB4,GNB5,GNG12,GNG2,GNG4,GUCY1A1,GUCY1A2,MAP2K1,MAP2K2,MAPK1,MRAS,NPR1,PIK3CA,PIK3CB,PIK3CD,PIK3R1,PIK3R4,PTPN11,PTPN6,RALA,RALB,RAP1A,RAP1B,RAP2A,RAP2B,RASD1,SST
HMGB1 Signaling	2.37	AKT1,AKT3,CD70,CDC42,HAT1,HMGB1,IL15,IL1A,IL1R1,KAT2B,KAT7,LTB,MAP2K1,MAP2K2,MAP2K3,MAP2K4,MAP2K6,MAPK1,MAPK11,MAPK13,MRAS,NGFR,PIK3CA,PIK3CB,PIK3CD,PIK3R1,PIK3R4,PLAT,RAC1,RAC2,RALA,RALB,RAP1A,RAP1B,RAP2A,RAP2B,RASD1,RHOA,RHOB,RHOBTB1,RHOD,RHOJ,RHOQ,RND2,RND3,SP1,TLR4,TNF,TNFRSF11B,TNFRSF1B,TNFSF10,TNFSF11,TNFSF13B,TNFSF8
Antiproliferative Role of TOB in T Cell Signaling	2.36	CCNA2,CCNE1,CCNE2,CD247,CD28,CDC34,CDK2,CDKN1B,DPP7,FCER1G,MAPK1,RB1,SKP1,SMAD2,SMAD4,TOB1,TWSG1
FGF Signaling	2.35	AKT1,AKT3,ATF4,CREB1,FGFR1,FRS2,GRB2,ITPR1,MAP2K1,MAP2K3,MAP2K6,MAP3K1,MAP3K5,MAPK1,MAPK11,MAPK13,MAPKAPK2,MET,PIK3CA,PIK3CB,PIK3CD,PIK3R1,PIK3R4,PLCG1,PRKCA,PTPN11,PTPN6,RAC1,RAF1,RPS6KA5,SOS1,STAT3
Synaptic Long Term Depression	2.35	CACNA1C,CACNA2D1,CACNA2D3,CACNB1,CACNG4,CRH,CTH,GAD1,GNA11,GNA15,GNAI1,GNAI2,GNAI3,GNAL,GNAS,GNAT1,GNAT2,GNAZ,GRIA2,GUCY1A1,GUCY1A2,IGF1R,ITPR1,ITPR3,LCAT,LYN,MAP2K1,MAP2K2,MAPK1,MRAS,NPR1,PLA2G7,PLA2R1,PLAAT4,PLCB4,PLCD1,PLCG1,PLCG2,PPM1L,PPP2CA,PPP2R1B,PPP2R2A,PPP2R5A,PPP2R5B,PPP2R5E,PRKCA,PRKCB,PRKCD,PRKCE,PRKCG,PRKCH,PRKCZ,PRKD1,PRKD3,PTPA,RAF1,RALA,RALB,RAP1A,RAP1B,RAP2A,RAP2B,RASD1
Estrogen-Dependent Breast Cancer Signaling	2.34	AKT1,AKT3,ATF4,CCND1,CREB1,CYP19A1,EGFR,ESR1,HSD17B2,HSD17B3,HSD17B4,HSD17B7,IGF1R,MAPK1,MRAS,PIK3CA,PIK3CB,PIK3CD,PIK3R1,PIK3R4,RALA,RALB,RAP1A,RAP1B,RAP2A,RAP2B,RASD1,SP1,STAT5B
Leptin Signaling in Obesity	2.34	ADCY1,ADCY2,ADCY9,AKT1,AKT3,FOXO1,GRB2,LEPR,MAP2K1,MAP2K2,MAPK1,PIK3CA,PIK3CB,PIK3CD,PIK3R1,PIK3R4,PLCB4,PLCD1,PLCG1,PLCG2,PRKACA,PRKACB,PRKAG2,PRKAR1B,PRKAR2A,PRKAR2B,PTPN11,SOCS3,STAT3
FXR/RXR Activation	2.33	ABCC2,ABCG5,AGT,AHSG,AKT1,AKT3,APOA1,APOB,APOC2,APOD,APOE,APOH,CYP19A1,CYP27A1,CYP8B1,FBP1,FGA,FOXA2,FOXO1,GC,HNF4A,IL1A,IL1RN,IL36RN,LCAT,LPL,MAP2K4,ORM2,PCK2,PCYOX1,PKLR,PLTP,PON3,PPARG,RXRA,SAA1,SCARB1,SDC1,SERPINF2,SLC10A1,SLC4A2,SULT2A1,TF,TNF,TTR,VTN
Caveolar-mediated Endocytosis Signaling	2.31	ABL1,ACTA2,ACTG2,B2M,CAVIN1,CD55,COPB2,COPE,COPZ1,EGFR,FLOT1,FLOT2,FYN,HLA-A,HLA-F,ITGA2,ITGA4,ITGA9,ITGAM,ITGB2,ITGB4,ITGB7,ITGB8,MAP3K2,PRKCA,PTPN1,RAB5A,RAB5B
CCR5 Signaling in Macrophages	2.29	CACNA1C,CACNA2D1,CACNA2D3,CACNB1,CACNG4,CALM1 (includes others),CCL3,CCL5,CD247,FCER1G,GNAI1,GNAI2,GNAI3,GNAS,GNB4,GNB5,GNG12,GNG2,GNG4,MAP2K4,MAPK1,MAPK11,MAPK13,MRAS,PLCG1,PLCG2,PRKCA,PRKCB,PRKCD,PRKCE,PRKCG,PRKCH,PRKCZ,PRKD1,PRKD3
Apelin Adipocyte Signaling Pathway	2.28	ADCY1,ADCY2,ADCY9,APLN,CAT,CYBB,GNA11,GNAI1,GNAI2,GNAI3,GPX3,GPX4,GPX8,GSTZ1,MAPK1,MAPK11,MAPK13,MAPK15,MAPK6,MGST2,PRDX6,PRKAA1,PRKAB2,PRKACA,PRKACB,PRKAG2,PRKAR1B,PRKAR2A,PRKAR2B,SOD1
Ephrin A Signaling	2.28	ADAM10,BCAR1,CDC42,CFL2,EFNA1,EPHA2,FYN,NGFR,PIK3CA,PIK3CB,PIK3CD,PIK3R1,PIK3R4,PTK2,PTPN11,RAC1,RHOA,ROCK1,VAV2,VAV3
Calcium Signaling	2.28	ACTA2,AKAP5,ATF4,ATP2B1,ATP2C1,CABIN1,CACNA1C,CACNA2D1,CACNA2D3,CACNB1,CACNG4,CALM1 (includes others),CALR,CAMK1,CAMK1D,CAMK2B,CAMK2D,CAMKK2,CASQ1,CHP1,CHRNA3,CHRNB2,CREB1,GRIA2,GRIK1,HDAC2,HDAC3,HDAC4,HDAC9,ITPR1,ITPR3,MAPK1,MCU,MEF2A,MEF2C,MYH10,MYH11,MYL1,MYL2,MYL4,MYL6B,MYL9,NFATC1,NFATC2,NFATC4,PPP3CA,PPP3CC,PPP3R1,PRKACA,PRKACB,PRKAG2,PRKAR1B,PRKAR2A,PRKAR2B,RAP1A,RAP1B,RAP2A,RAP2B,RCAN2,RC…
GADD45 Signaling	2.26	ATM,ATR,BRCA1,CCND1,CCNE1,CCNE2,CDK1,CDK2,MAP3K4,PCNA
Hepatic Cholestasis	2.24	ABCC2,ABCC3,ABCG5,ADCY1,ADCY2,ADCY9,CD70,CYP27A1,CYP3A5,CYP7B1,CYP8B1,ESR1,HNF4A,IKBKB,IL15,IL1A,IL1R1,IL1RAP,IL1RN,IL36RN,IRAK1,IRAK2,IRAK3,LTB,MAP2K4,MAP3K4,MAP3K7,MAP4K2,MYD88,NFKBIA,NFKBID,NGFR,PPRC1,PRKACA,PRKACB,PRKAG2,PRKAR1B,PRKAR2A,PRKAR2B,PRKCA,PRKCB,PRKCD,PRKCE,PRKCG,PRKCH,PRKCZ,PRKD1,PRKD3,RXRA,SLC10A1,SLC4A2,SLCO1A2,SLCO3A1,TIRAP,TJP2,TLR4,TNF,TNFRSF11B,TNFRSF1B,TNFSF10,TNFSF11,TNFSF…
Mitotic Roles of Polo-Like Kinase	2.21	ANAPC1,ANAPC5,CCNB2,CCNB3,CDC23,CDC25C,CDC7,CDK1,ESPL1,FBXO5,KIF11,KIF23,PKMYT1,PLK1,PLK4,PPM1L,PPP2CA,PPP2R1B,PPP2R2A,PPP2R5A,PPP2R5B,PPP2R5E,PTPA,PTTG1,SMC1A
IL-17A Signaling in Gastric Cells	2.2	CCL20,CCL5,CXCL1,CXCL10,EGFR,IL17RA,IL17RC,MAP2K4,MAPK1,MAPK11,MAPK13,TNF
Basal Cell Carcinoma Signaling	2.18	APC,BMP1,BMP4,BMP6,BMP7,BMP8A,DVL2,DVL3,FZD1,FZD4,FZD5,FZD6,FZD7,FZD8,GLI2,GLI3,GLIS2,HHIP,KIF7,PTCH1,TCF3,TCF4,TCF7,TCF7L1,TCF7L2,WNT2,WNT3
Role of PKR in Interferon Induction and Antiviral Response	2.18	ATF3,BID,CASP3,COLEC12,CYCS,DDX58,E2F1,EIF2AK2,EIF2S1,HMGB1,HSPA14,HSPA1L,HSPA4,HSPA8,IFNAR1,IKBKB,IRF1,JAK1,MAP2K3,MAP2K4,MAP2K6,MAP3K7,MAPK1,MAPK11,MAPK13,MAVS,METAP2,MYD88,NFKBIA,NFKBID,NPM1,PDGFB,PDGFC,SCARA3,SP1,STAT3,TIRAP,TLR4,TNF,TRAF3
DNA Double-Strand Break Repair by Homologous Recombination	2.16	ABL1,ATM,BRCA1,BRCA2,LIG1,RAD50,RAD51,RPA1
G-Protein Coupled Receptor Signaling	2.15	ADCY1,ADCY2,ADCY9,ADORA2A,AKT1,AKT3,APEX1,ATF4,CAMK2B,CAMK2D,CHRM3,CNR1,CREB1,DUSP4,DUSP6,FYN,GDE1,GNA11,GNA15,GNAI1,GNAI2,GNAI3,GNAL,GNAS,GPER1,GPR17,GRB2,HTR2A,HTR2B,IKBKB,LPAR1,MAP2K1,MAP2K2,MAPK1,MRAS,NFKBIA,NFKBID,OPRK1,PDE12,PDE1B,PDE1C,PDE4A,PDE4B,PDE4C,PDE6A,PDE6D,PDE6G,PDE6H,PDE7A,PDE8A,PDE8B,PDE9A,PDPK1,PIK3CA,PIK3CB,PIK3CD,PIK3R1,PIK3R4,PLCB4,PRKACA,PRKACB,PRKAG2,PRKAR1B,PRKAR2A,PRKAR2…
Cdc42 Signaling	2.14	ACTR3,APC,ARHGEF6,ARPC2,ARPC3,B2M,BAIAP2,CD247,CDC42,CDC42SE1,CFL2,CLIP1,EXOC1,EXOC2,EXOC5,EXOC6,FCER1G,FNBP1L,HLA-A,HLA-DMB,HLA-DOA,HLA-DPA1,HLA-DQA1,HLA-DQB1,HLA-DQB2,HLA-F,HLA-G,IQGAP1,IQGAP2,ITGA2,ITGA4,MAP2K4,MAPK1,MAPK11,MAPK13,MPRIP,MYL1,MYL2,MYL4,MYL6B,MYL9,PAK2,PAK3,PAK4,PARD6A,PPP1R12A,PPP1R12B,PRKCZ,RAF1,RALA,TNK2,VAV2,WASL,WIPF1
IL-17A Signaling in Airway Cells	2.11	AKT1,AKT3,CCL20,CXCL1,IKBKB,IL17RA,IL17RC,JAK1,JAK3,MAP2K1,MAP2K2,MAP2K4,MAP3K7,MAPK1,MAPK11,MAPK13,NFKBIA,NFKBID,PIK3CA,PIK3CB,PIK3CD,PIK3R1,PIK3R4,PTEN,STAT3
Coagulation System	2.06	A2M,BDKRB2,F13A1,F2,F2R,F5,FGA,FGB,PLAT,PLAU,PROC,SERPINA5,SERPINF2,TFPI,THBD
Polyamine Regulation in Colon Cancer	2.04	APC,AZIN1,MXD1,MYC,OAZ1,OAZ2,PPARG,PSMA8,PSMF1,SAT1,TCF4
Superpathway of Inositol Phosphate Compounds	2.02	CDC25C,CDIPT,DUSP14,DUSP16,DUSP5,FIG4,HACD2,ILKAP,INPP5D,INPP5E,INPP5F,IP6K2,ITPKA,ITPKB,MTMR2,MTMR4,MTMR9,NUDT1,NUDT11,NUDT14,NUDT16,NUDT4,NUDT5,OCRL,PAWR,PDXP,PGAM5,PIK3CA,PIK3CB,PIK3CD,PIK3R1,PIK3R4,PIP4P2,PLCB4,PLCD1,PLCG1,PLCG2,PPFIBP2,PPM1K,PPP1CA,PPP1R12A,PPP1R14A,PPP2R5A,PPP2R5B,PPP2R5E,PPP3CA,PPTC7,PRUNE1,PTEN,PTPA,PTPN1,PTPN11,PTPN12,PTPN13,PTPN2,PTPN22,PTPN6,PTPRC,PTPRF,PTPRJ,PTPRM,PXY…
Cleavage and Polyadenylation of Pre-mRNA	2	CPSF2,CPSF6,CSTF1,CSTF2,CSTF3,PABPN1,PAPOLA
Regulation of Actin-based Motility by Rho	1.99	ACTA2,ACTG2,ACTR3,ARPC2,ARPC3,BAIAP2,CDC42,ITGA2,ITGA4,MPRIP,MYL1,MYL2,MYL4,MYL6B,MYL9,PAK2,PAK3,PAK4,PPP1R12A,PPP1R12B,RAC1,RAC2,RHOA,RHOB,RHOBTB1,RHOD,RHOJ,RHOQ,RND2,RND3,ROCK1,WASL,WIPF1
CD40 Signaling	1.99	ATF1,FCER2,IKBKB,JAK3,MAP2K1,MAP2K2,MAP2K3,MAP2K4,MAP2K6,MAP3K7,MAPK1,MAPK11,MAPK13,MAPKAPK2,NFKBIA,NFKBID,PIK3CA,PIK3CB,PIK3CD,PIK3R1,PIK3R4,PTGS2,STAT3,TRAF3
Inhibition of Angiogenesis by TSP1	1.95	AKT1,AKT3,CASP3,CD47,FYN,GUCY1A1,GUCY1A2,HSPG2,MAP2K4,MAPK1,MAPK11,MAPK13,MMP9,SDC1,SDC2,THBS1
Sonic Hedgehog Signaling	1.89	CDK1,DYRK1A,GLI2,GLI3,GLIS2,HHIP,PRKACA,PRKACB,PRKAG2,PRKAR1B,PRKAR2A,PRKAR2B,PTCH1
IL-10 Signaling	1.89	BLVRA,CCR1,FCGR2A,FCGR2B,IKBKB,IL10RB,IL1A,IL1R1,IL1RAP,IL1RN,IL36RN,JAK1,MAP2K3,MAP2K4,MAP2K6,MAP3K7,MAP4K4,MAPK1,MAPK11,MAPK13,NFKBIA,NFKBID,SOCS3,SP1,STAT3,TNF
GPCR-Mediated Nutrient Sensing in Enteroendocrine Cells	1.88	ADCY1,ADCY2,ADCY9,CACNA1C,CACNA2D1,CACNA2D3,CACNB1,CACNG4,GNA11,GNA15,GNAI1,GNAI2,GNAI3,GNAS,GNG12,GNG2,GNG4,ITPR1,ITPR3,PLCB4,PLCD1,PLCG1,PLCG2,PRKACA,PRKACB,PRKAG2,PRKAR1B,PRKAR2A,PRKAR2B,PRKCA,PRKCB,PRKCD,PRKCE,PRKCG,PRKCH,PRKCZ,PRKD1,PRKD3,RAPGEF4
IL-22 Signaling	1.87	AKT1,AKT3,IL10RB,JAK1,MAP2K4,MAPK1,MAPK11,MAPK13,SOCS3,STAT3,STAT5B
Type II Diabetes Mellitus Signaling	1.87	ACSL3,ACSL5,ACSL6,ADIPOR1,AKT1,AKT3,CACNA1C,CACNA2D1,CACNA2D3,CACNB1,CACNG4,IKBKB,IRS1,MAP2K4,MAP3K1,MAP3K5,MAP3K7,MAPK1,MTOR,NFKBIA,NFKBID,NGFR,PDPK1,PIK3CA,PIK3CB,PIK3CD,PIK3R1,PIK3R4,PKLR,PPARG,PRKAA1,PRKAB2,PRKAG2,PRKCA,PRKCB,PRKCD,PRKCE,PRKCG,PRKCH,PRKCZ,PRKD1,PRKD3,SLC27A4,SMPD1,SOCS1,SOCS2,SOCS3,SOCS7,TNF,TNFRSF11B,TNFRSF1B
Neuropathic Pain Signaling In Dorsal Horn Neurons	1.86	CAMK1,CAMK1D,CAMK2B,CAMK2D,CREB1,GRIA2,ITPR1,ITPR3,KCNH2,MAPK1,NTRK2,PIK3CA,PIK3CB,PIK3CD,PIK3R1,PIK3R4,PLCB4,PLCD1,PLCG1,PLCG2,PRKACA,PRKACB,PRKAG2,PRKAR1B,PRKAR2A,PRKAR2B,PRKCA,PRKCB,PRKCD,PRKCE,PRKCG,PRKCH,PRKCZ,PRKD1,PRKD3
CD27 Signaling in Lymphocytes	1.85	BID,CASP3,CD27,CD70,CYCS,IKBKB,MAP2K1,MAP2K2,MAP2K3,MAP2K4,MAP2K6,MAP3K1,MAP3K2,MAP3K3,MAP3K4,MAP3K5,MAP3K6,MAP3K7,NFKBIA,NFKBID
Netrin Signaling	1.85	ABLIM1,ABLIM3,CACNA1C,CACNA2D1,CACNA2D3,CACNB1,CACNG4,CHP1,DCC,ENAH,NCK1,NFATC1,NFATC2,NFATC4,PPP3CA,PPP3CC,PPP3R1,PRKACA,PRKACB,PRKAG2,PRKAR1B,PRKAR2A,PRKAR2B,RAC1,RAC2
Xenobiotic Metabolism PXR Signaling Pathway	1.85	ABCC2,ABCC3,ALDH18A1,ALDH1A1,ALDH1L2,ALDH3B1,ALDH6A1,CAMK2B,CAMK2D,CAT,CDK2,CDK5,CES1,CHST10,CHST11,CHST2,CYP3A5,ESD,GRIP1,GSTA4,GSTM3,GSTZ1,HS2ST1,HS3ST1,HS3ST3A1,HS3ST3B1,HS6ST1,MAOA,MGST2,NCOA1,NCOR2,PPM1A,PPP1CA,PPP1R12A,PPP1R14A,PPP1R14C,PRKACA,PRKACB,PRKAG2,PRKAR1B,PRKAR2A,PRKAR2B,PRKCA,PRKCB,PRKCD,PRKCE,PRKCG,PRKCH,PRKCZ,PRKD1,PRKD3,RXRA,SCAND1,SMOX,SRA1,SULT1A1,SULT1C2,SULT2A1,UST
Embryonic Stem Cell Differentiation into Cardiac Lineages	1.84	GATA4,HOXB5,NKX2-5,POU5F1,SP4,TBXT
Aldosterone Signaling in Epithelial Cells	1.8	ASIC3,CRYAB,DNAJA1,DNAJB1,DNAJB5,DNAJB9,DNAJC1,DNAJC10,DNAJC13,DNAJC15,DNAJC18,DNAJC30,DNAJC8,DNAJC9,HSPA13,HSPA14,HSPA1L,HSPA4,HSPA8,HSPB11,ICMT,ITPR1,ITPR3,MAP2K1,MAP2K2,MAPK1,NEDD4,PDPK1,PIK3CA,PIK3CB,PIK3CD,PIK3R1,PIK3R4,PLCB4,PLCD1,PLCG1,PLCG2,PRKCA,PRKCB,PRKCD,PRKCE,PRKCG,PRKCH,PRKCZ,PRKD1,PRKD3,RAF1,SACS,SCNN1B,SGK1,SOS1,TRAP1
Granzyme B Signaling	1.73	BID,CASP3,CYCS,LMNB1,LMNB2,NUMA1,PARP1,PRKDC
Myc Mediated Apoptosis Signaling	1.72	BBC3,BCL2L11,BID,CASP2,CASP3,CYCS,IKBKB,MDM2,MYC,NGFR,PRKACA,PRKACB,PRKAG2,PRKAR1B,PRKAR2A,PRKAR2B,TNF,TNFRSF11B,TNFRSF1B
Wnt/Ca+ pathway	1.69	ATF4,CREB1,DVL2,DVL3,FZD1,FZD4,FZD5,FZD6,FZD7,FZD8,NFATC1,NFATC2,NFATC4,PDE6A,PDE6D,PDE6G,PDE6H,PLCB4,PLCD1,PLCG1,PLCG2,PPP3CA,PRKCA
Xenobiotic Metabolism CAR Signaling Pathway	1.69	ABCC2,ABCC3,ALDH18A1,ALDH1A1,ALDH1L2,ALDH3B1,ALDH6A1,CHST10,CHST11,CHST2,CYP1A1,CYP3A5,EGFR,FMO5,GRIP1,GSTA4,GSTM3,GSTZ1,HS2ST1,HS3ST1,HS3ST3A1,HS3ST3B1,HS6ST1,MAP2K1,MAP2K2,MAP2K3,MAP2K4,MAP2K6,MAPK1,MGST2,NCOA1,NR1I3,PPM1L,PPP2CA,PPP2R1B,PPP2R2A,PPP2R5A,PPP2R5B,PPP2R5E,PRKCA,PRKCB,PRKCD,PRKCE,PRKCG,PRKCH,PRKCZ,PRKD1,PRKD3,PTPA,RACK1,RXRA,SCAND1,SRA1,SULT1A1,SULT1C2,SULT2A1,UST
DNA Methylation and Transcriptional Repression Signaling	1.66	ARID4B,CHD4,DNMT3A,DNMT3B,H4C11,H4C3,H4C8,HDAC2,MECP2,MTA1,RBBP4,SAP18,SAP30,SIN3A
PFKFB4 Signaling Pathway	1.66	ATF4,CREB1,FBP1,GNAS,HK2,MAP2K1,MAP2K2,MAP2K3,MAP2K4,MAP2K6,MAPK1,NCOA3,PFKFB4,PFKM,PRKACA,PRKACB,PRKAG2,PRKAR1B,PRKAR2A,PRKAR2B,RPS6KA5,TKT
Necroptosis Signaling Pathway	1.59	AXL,CAMK2B,CAMK2D,CAPN5,CAPN8,CASP10,CHP1,CYBB,DAPK1,DNM1L,EIF2AK2,GLUD1,GLUL,IFNAR1,IKBKB,JAK1,MAP3K7,MDM2,NGFR,PAM16,PGAM5,PPIF,PPP3CA,PPP3CC,PPP3R1,PYGL,RB1,RBCK1,RIPK1,RNF31,SLC25A13,SLC25A3,SLC25A5,SLC25A6,TIMM17A,TIMM50,TIMM8B,TIMM9,TLR4,TNF,TNFRSF11B,TNFRSF1B,TNFSF10,TOMM40L,TOMM5,TOMM6,TSPO,VDAC1,VDAC3
Toll-like Receptor Signaling	1.58	EIF2AK2,IKBKB,IL1A,IL1RN,IL36RN,IRAK1,IRAK2,IRAK3,MAP2K3,MAP2K4,MAP2K6,MAP3K1,MAP3K7,MAP4K4,MAPK1,MAPK11,MAPK13,MYD88,NFKBIA,TIRAP,TLR10,TLR4,TNF,TOLLIP,TRAF4,UBA52
IL-9 Signaling	1.52	IRS1,JAK1,JAK3,PIK3CA,PIK3CB,PIK3CD,PIK3R1,PIK3R4,SOCS2,SOCS3,STAT3,STAT5B,TNF
TNFR1 Signaling	1.5	BID,CASP2,CASP3,CASP7,CDC42,CYCS,IKBKB,MAP2K4,MAP3K1,MAP4K2,NAIP,NFKBIA,NFKBID,PAK2,PAK3,PAK4,RIPK1,TNF
tRNA Splicing	1.5	APEX1,GDE1,PDE12,PDE1B,PDE1C,PDE4A,PDE4B,PDE4C,PDE6A,PDE6D,PDE6G,PDE6H,PDE7A,PDE8A,PDE8B,PDE9A,TSEN15,TULP2
Induction of Apoptosis by HIV1	1.46	BAK1,BBC3,BID,CASP3,CYCS,DAXX,IKBKB,MAP2K4,MAP3K5,NAIP,NFKBIA,NFKBID,NGFR,RIPK1,SLC25A13,SLC25A3,SLC25A5,SLC25A6,TNF,TNFRSF11B,TNFRSF1B
LPS/IL-1 Mediated Inhibition of RXR Function	1.45	ABCA1,ABCB9,ABCC2,ABCC3,ABCC4,ABCG5,ACOX1,ACOX2,ACSL3,ACSL5,ACSL6,ALDH18A1,ALDH1A1,ALDH1L2,ALDH3B1,ALDH6A1,APOC2,APOE,CAT,CHST10,CHST11,CHST2,CPT2,CYP3A5,FABP3,FMO5,GSTA4,GSTM3,GSTZ1,HMGCS1,HS2ST1,HS3ST1,HS3ST3A1,HS3ST3B1,HS6ST1,IL1A,IL1R1,IL1RAP,IL1RN,IL36RN,IRAK1,MAOA,MAP2K4,MAP3K1,MAP3K7,MGST2,MYD88,NCOA1,NGFR,NR1I3,PLTP,RXRA,SCARB1,SLC10A1,SLC27A4,SLC35A2,SLCO1A2,SMOX,SULT1A1,SULT1C2,SULT2A1,…
Extrinsic Prothrombin Activation Pathway	1.39	F13A1,F2,F5,FGA,FGB,PROC,TFPI,THBD
Telomere Extension by Telomerase	1.38	HNRNPA2B1,RAD50,TERF1,TINF2,TNKS,TNKS2,XRCC5
Lymphotoxin β Receptor Signaling	1.38	AKT1,AKT3,CASP3,CXCL1,CYCS,IKBKB,LTB,LTBR,MAPK1,NFKBIA,NFKBID,PDPK1,PIK3CA,PIK3CB,PIK3CD,PIK3R1,PIK3R4,TRAF3,TRAF4
Complement System	1.35	C1S,C2,C4BPB,C5,CD55,CD59,CFB,CFD,ITGAM,ITGB2,MASP1,MASP2,MBL2,SERPING1
MSP-RON Signaling Pathway	1.34	ACTA2,ACTG2,CCR2,CSF1,CSF2RB,ITGAM,ITGB2,KLK11,KLK5,KLK6,MST1R,PIK3CA,PIK3CB,PIK3CD,PIK3R1,PIK3R4,PRKCZ,RPS6KA2,TLR4,TNF
cAMP-mediated signaling	1.34	ADCY1,ADCY2,ADCY9,ADORA2A,AKAP13,AKAP14,AKAP4,AKAP5,APEX1,ATF4,CALM1 (includes others),CAMK1,CAMK1D,CAMK2B,CAMK2D,CHRM3,CNR1,CREB1,CREM,DUSP4,DUSP6,GDE1,GNAI1,GNAI2,GNAI3,GNAL,GNAS,GPER1,GPR17,LPAR1,MAP2K1,MAP2K2,MAPK1,OPRK1,PALM2AKAP2,PDE12,PDE1B,PDE1C,PDE4A,PDE4B,PDE4C,PDE6A,PDE6D,PDE6G,PDE6H,PDE7A,PDE8A,PDE8B,PDE9A,PKIA,PKIB,PPP3CA,PPP3CC,PPP3R1,PRKACA,PRKACB,PRKAR1B,PRKAR2A,PRKAR2B,PTGER4,RAF…
Apelin Pancreas Signaling Pathway	1.34	APLN,ERN1,MAP2K4,PIK3CA,PIK3CB,PIK3CD,PIK3R1,PIK3R4,PRKAA1,PRKAB2,PRKACA,PRKACB,PRKAG2,PRKAR1B,PRKAR2A,PRKAR2B
BAG2 Signaling Pathway	1.34	ATXN3,BAG2,CASP3,CTSB,HSPA14,HSPA1L,HSPA4,HSPA8,MAPK1,MAPKAPK2,MDM2,MYC,PINK1,PSMA8,PSMF1,SP1
nNOS Signaling in Neurons	1.34	CALM1 (includes others),CAPN5,CAPN8,CHP1,PFKM,PPP3CA,PPP3CC,PPP3R1,PRKCA,PRKCB,PRKCD,PRKCE,PRKCG,PRKCH,PRKCZ,PRKD1,PRKD3,RASD1
PXR/RXR Activation	1.33	ABCB9,ABCC2,ABCC3,AKT1,AKT3,ALDH1A1,CYP3A5,FOXO1,HNF4A,NCOA1,NR1I3,NR3C1,PCK2,PRKACA,PRKACB,PRKAG2,PRKAR1B,PRKAR2A,PRKAR2B,RXRA,SCD,SULT2A1,TNF
*Negative logarithm of the Fisher Exact p-value which represents the probability that the pathway is not over-represented among the respective dataset of genes, where a value of 1.3 is equivalent to a p-value of 0.05.
